# Supplementary material for: Discovery of serum APOD as an early sarcopenia biomarker in older adults with low muscle mass: a cross-sectional proteomic and transcriptomic investigation
Source: PeerJ. 2026 Apr 14;14:e21058. doi: 10.7717/peerj.21058 (PMC13089219; doi:10.7717/peerj.21058)
Supplement: Supplemental Information 1 [file peerj-14-21058-s001.xlsx]

## Sheet: Sheet1
Gene Names (primary)	From	Protein names
MMP2	A0A024R6R4	Matrix metallopeptidase 2 (Gelatinase A, 72kDa gelatinase, 72kDa type IV collagenase), isoform CRA_a
THBS1	A0A024R9Q1	Thrombospondin 1, isoform CRA_a
IGHV4-4	A0A075B6R2	Immunoglobulin heavy variable 4-4
ALB	A0A087WWT3	Albumin
F5	A0A0A0MRJ7	Coagulation factor V
PVR	A0A0A0MSA9	PVR cell adhesion molecule
IGHV3OR16-9	A0A0B4J2B5	Immunoglobulin heavy variable 3/OR16-9 (non-functional)
IgH	A0A2U8J8H9	Ig heavy chain variable region
ADID	A0A3B0J0F2	Adiponectin D
APOD	C9JF17	Apolipoprotein D
PRSS1	E7EQ64	Serine protease 1
POTEM	L0R5C4	Alternative protein POTEM
PLG	P00747	Plasminogen (EC 3.4.21.7) [Cleaved into: Plasmin heavy chain A; Activation peptide; Angiostatin; Plasmin heavy chain A, short form; Plasmin light chain B]
APOA2	P02652	Apolipoprotein A-II (Apo-AII) (ApoA-II) (Apolipoprotein A2) [Cleaved into: Proapolipoprotein A-II (ProapoA-II); Truncated apolipoprotein A-II (Apolipoprotein A-II(1-76))]
C1QC	P02747	Complement C1q subcomponent subunit C
PF4V1	P10720	Platelet factor 4 variant (C-X-C motif chemokine 4 variant) (CXCL4L1) (PF4alt) (PF4var1) [Cleaved into: Platelet factor 4 variant(4-74); Platelet factor 4 variant(5-74); Platelet factor 4 variant(6-74)]
PGLYRP2	Q96PD5	N-acetylmuramoyl-L-alanine amidase (EC 3.5.1.28) (Peptidoglycan recognition protein 2) (Peptidoglycan recognition protein long) (PGRP-L)
