# Supplementary material for: Discovery of serum APOD as an early sarcopenia biomarker in older adults with low muscle mass: a cross-sectional proteomic and transcriptomic investigation
Source: PeerJ. 2026 Apr 14;14:e21058. doi: 10.7717/peerj.21058 (PMC13089219; doi:10.7717/peerj.21058)
Supplement: Supplemental Information 2 [file peerj-14-21058-s002.xlsx]

## Sheet: GO
Table S2 The results of 88 DEPs enriched GO term and KEGG pathway
GO_ID	Term	Category	Test	Ref	TestAll	RefAll	Test_per	Ref_per	Over_Under	TestSeqs	RefSeqs	P value	FDR	richFactor
GO:0002683	negative regulation of immune system process	P	4	16	88	2380	0.0454545	0.00672269	over	P02652,P02747,Q96PD5,P0C6U6	P01023,P35441,P02652,P0DM91,P01031,P02747,Q96PD5,Q81487,P0C6U6,P02776,P02743,A0A384MDV8,P48740,P20851,P02760,P24627	0.00225946	0.291309	0.25
GO:0050777	negative regulation of immune response	P	3	10	88	2380	0.0340909	0.00420168	over	P02652,Q96PD5,P0C6U6	P01023,P02652,P0DM91,Q96PD5,Q81487,P0C6U6,A0A384MDV8,P48740,P20851,P02760	0.00485552	0.291309	0.3
GO:0008270	zinc ion binding	F	4	20	88	2380	0.0454545	0.00840336	over	A0A024R6R4,P02770,P0C6U6,Q96PD5	A0A024R6R4,A0A024RC61,A0A087WSY5,A0A0K0K1L1,B2R769,P00915,P02769,P02770,P04196,P05109,P06702,P0C6U6,P14780,P15169,P35747,P43652,P49064,P49822,Q81487,Q96PD5	0.00537054	0.291309	0.2
GO:0046914	transition metal ion binding	F	5	34	88	2380	0.0568182	0.0142857	over	A0A0A0MRJ7,A0A024R6R4,P02770,P0C6U6,Q96PD5	A0A161I202,H0YAC1,P01973,P24627,A0A0A0MRJ7,P00450,P03950,P06727,P09172,A5A6I6,A0A0K0K1H8,B4E1B2,A0A024R6R4,A0A024RC61,A0A087WSY5,A0A0K0K1L1,B2R769,P00915,P02769,P02770,P04196,P05109,P06702,P0C6U6,P14780,P15169,P35747,P43652,P49064,P49822,Q81487,Q96PD5,A0A140VJR2,A0A0A0MRG2	0.00735032	0.291309	0.147059
GO:1902106	negative regulation of leukocyte differentiation	P	2	4	88	2380	0.0227273	0.00168067	over	P02747,Q96PD5	P02747,Q96PD5,P02743,P24627	0.00772704	0.291309	0.5
GO:0051241	negative regulation of multicellular organismal process	P	5	35	88	2380	0.0568182	0.0147059	over	P02652,A0A024R9Q1,P02747,Q96PD5,P06868	P02652,P0DM91,P00734,Q9GJU3,A0A140VKF3,P35441,P23470,Q6EMK4,K7ER74,Q8NBP7,A0A024R9Q1,B0ZBE2,P02776,P04196,A0A0S2Z4K3,P02747,Q96PD5,P02763,P18428,O95445,P06727,P00747,P00748,P02671,P06868,P08697,P02743,P24593,P03951,P02753,Q6UXB8,P24627,P14780,P23142,Q08879	0.00832994	0.291309	0.142857
GO:1903707	negative regulation of hemopoiesis	P	2	5	88	2380	0.0227273	0.00210084	over	P02747,Q96PD5	P02747,Q96PD5,P02776,P02743,P24627	0.0125696	0.291309	0.4
GO:0006721	terpenoid metabolic process	P	2	5	88	2380	0.0227273	0.00210084	over	P02652,A6XGL1	O95445,P02652,P02753,P06727,A6XGL1	0.0125696	0.291309	0.4
GO:0016101	diterpenoid metabolic process	P	2	5	88	2380	0.0227273	0.00210084	over	P02652,A6XGL1	O95445,P02652,P02753,P06727,A6XGL1	0.0125696	0.291309	0.4
GO:1902105	regulation of leukocyte differentiation	P	2	5	88	2380	0.0227273	0.00210084	over	P02747,Q96PD5	P02747,Q96PD5,P02776,P02743,P24627	0.0125696	0.291309	0.4
GO:0001523	retinoid metabolic process	P	2	5	88	2380	0.0227273	0.00210084	over	A6XGL1,P02652	A6XGL1,P02753,O95445,P02652,P06727	0.0125696	0.291309	0.4
GO:0006720	isoprenoid metabolic process	P	2	5	88	2380	0.0227273	0.00210084	over	P02652,A6XGL1	O95445,P02652,P02753,P06727,A6XGL1	0.0125696	0.291309	0.4
GO:0051249	regulation of lymphocyte activation	P	3	14	88	2380	0.0340909	0.00588235	over	Q96PD5,A0A075B6R2,A0A0B4J2B5	Q96PD5,P19320,P18065,A0A075B6R2,A0A075B7D0,A0A0A0MS14,A0A0B4J1X8,A0A0B4J2B5,A0A0C4DH32,A0A0C4DH33,A0A0C4DH35,A0A0J9YW62,P01871,P15814	0.0132301	0.291309	0.214286
GO:0051704	multi-organism process	P	7	73	88	2380	0.0795455	0.0306723	over	Q96PD5,A0A075B6R2,A0A0B4J2B5,A0A024R6R4,P0C6U6,P02652,P10720	P03950,P05164,P05109,P06702,P08311,P59665,Q96PD5,Q9BWP8,A0A075B6R2,A0A075B7D0,A0A0A0MS14,A0A0B4J1X8,A0A0B4J2B5,A0A0C4DH32,A0A0C4DH33,A0A0C4DH35,A0A0J9YW62,A0A384NPR0,B2R4C5,P00738,P01871,P02775,P11226,P15814,P04196,P84387,P62736,A0A024R6N9,G3XAK1,P35527,Q9UGM5,B0ZBE2,P02760,P04276,P18065,P24593,A0A024R6R4,A0A0K0K1J1,P14780,P23142,Q08879,P0C6U6,P02741,P18428,Q15485,P24627,P02652,P02745,P02790,P260…	0.0166474	0.291309	0.0958904
GO:0006950	response to stress	P	11	146	88	2380	0.125	0.0613445	over	A0A024R6R4,P02652,A0A075B6R2,A0A0B4J2B5,P06868,A0A024R9Q1,P10720,Q96PD5,P02770,P02747,P0C6U6	A0A024R6R4,A0A024RDS2,A0A0K0K1J1,A0A140VJU8,P03950,P02745,P01024,O00187,O75636,P11226,P48740,Q15485,Q9BWP8,P01023,P13671,P40306,P02671,P05109,P06702,P18428,P06727,P24627,P59665,P00748,P00738,P00739,P02652,P02743,P05164,P11021,P35441,B2R5G8,D3DQX7,P00734,P00735,P02741,P02763,P07589,P08697,P0DJI8,P0DJI9,P19652,P79263,A0A075B6R2,A0A075B7D0,A0A0A0MS14,A0A0B4J1X8,A0A0B4J2B5,A0A0C4DH32,A0A0C4DH33,A0A0C…	0.0168281	0.291309	0.0753425
GO:0002694	regulation of leukocyte activation	P	3	16	88	2380	0.0340909	0.00672269	over	Q96PD5,A0A075B6R2,A0A0B4J2B5	Q96PD5,P19320,P18065,P18428,P35441,A0A075B6R2,A0A075B7D0,A0A0A0MS14,A0A0B4J1X8,A0A0B4J2B5,A0A0C4DH32,A0A0C4DH33,A0A0C4DH35,A0A0J9YW62,P01871,P15814	0.0192962	0.291309	0.1875
GO:0046649	lymphocyte activation	P	3	16	88	2380	0.0340909	0.00672269	over	Q96PD5,A0A075B6R2,A0A0B4J2B5	P26038,P19320,Q96PD5,P40306,P18065,A0A075B6R2,A0A075B7D0,A0A0A0MS14,A0A0B4J1X8,A0A0B4J2B5,A0A0C4DH32,A0A0C4DH33,A0A0C4DH35,A0A0J9YW62,P01871,P15814	0.0192962	0.291309	0.1875
GO:0002698	negative regulation of immune effector process	P	2	7	88	2380	0.0227273	0.00294118	over	P02652,Q96PD5	P01023,P02652,P0DM91,Q96PD5,A0A384MDV8,P48740,P20851	0.0251509	0.291309	0.285714
GO:1903706	regulation of hemopoiesis	P	2	7	88	2380	0.0227273	0.00294118	over	P02747,Q96PD5	P02747,Q96PD5,P02776,Q71DI3,P02743,P40306,P24627	0.0251509	0.291309	0.285714
GO:0006952	defense response	P	8	98	88	2380	0.0909091	0.0411765	over	P02652,A0A075B6R2,A0A0B4J2B5,A0A024R9Q1,P10720,Q96PD5,P02747,P0C6U6	P02745,P01024,O00187,O75636,P11226,P48740,Q15485,Q9BWP8,P01023,P13671,P40306,P02671,P05109,P06702,P18428,P06727,P24627,P59665,P00748,P00738,P00739,P02652,P02743,P05164,B2R5G8,D3DQX7,P00734,P00735,P02741,P02763,P07589,P08697,P0DJI8,P0DJI9,P19652,P79263,A0A075B6R2,A0A075B7D0,A0A0A0MS14,A0A0B4J1X8,A0A0B4J2B5,A0A0C4DH32,A0A0C4DH33,A0A0C4DH35,A0A0J9YW62,A0A384NPR0,B2R4C5,P01871,P02775,P15814,P04196,P0…	0.0261969	0.291309	0.0816327
GO:0051707	response to other organism	P	5	47	88	2380	0.0568182	0.0197479	over	Q96PD5,A0A075B6R2,A0A0B4J2B5,P0C6U6,P10720	P03950,P05164,P05109,P06702,P08311,P59665,Q96PD5,Q9BWP8,A0A075B6R2,A0A075B7D0,A0A0A0MS14,A0A0B4J1X8,A0A0B4J2B5,A0A0C4DH32,A0A0C4DH33,A0A0C4DH35,A0A0J9YW62,A0A384NPR0,B2R4C5,P00738,P01871,P02775,P11226,P15814,P04196,P84387,P62736,P02741,P18428,Q15485,P24627,P20851,A5A6I6,P01024,P02750,A0A161I202,P01591,P0C0L5,Q81487,P0C6U6,P02776,P02671,O75636,P21333,P00734,Q03591,P10720	0.0278272	0.291309	0.106383
GO:0043207	response to external biotic stimulus	P	5	47	88	2380	0.0568182	0.0197479	over	Q96PD5,A0A075B6R2,A0A0B4J2B5,P0C6U6,P10720	P03950,P05164,P05109,P06702,P08311,P59665,Q96PD5,Q9BWP8,A0A075B6R2,A0A075B7D0,A0A0A0MS14,A0A0B4J1X8,A0A0B4J2B5,A0A0C4DH32,A0A0C4DH33,A0A0C4DH35,A0A0J9YW62,A0A384NPR0,B2R4C5,P00738,P01871,P02775,P11226,P15814,P04196,P84387,P62736,P02741,P18428,Q15485,P24627,P20851,A5A6I6,P01024,P02750,A0A161I202,P01591,P0C0L5,Q81487,P0C6U6,P02776,P02671,O75636,P21333,P00734,Q03591,P10720	0.0278272	0.291309	0.106383
GO:0009607	response to biotic stimulus	P	5	48	88	2380	0.0568182	0.0201681	over	Q96PD5,A0A075B6R2,A0A0B4J2B5,P0C6U6,P10720	P03950,P05164,P04196,P05109,P06702,P08311,P59665,Q96PD5,Q9BWP8,A0A075B6R2,A0A075B7D0,A0A0A0MS14,A0A0B4J1X8,A0A0B4J2B5,A0A0C4DH32,A0A0C4DH33,A0A0C4DH35,A0A0J9YW62,A0A384NPR0,B2R4C5,P00738,P01871,P02775,P11226,P15814,P84387,P62736,P11021,P02741,P18428,Q15485,P24627,P20851,A5A6I6,P01024,P02750,A0A161I202,P01591,P0C0L5,Q81487,P0C6U6,P02776,P02671,O75636,P21333,P00734,Q03591,P10720	0.0301828	0.291309	0.104167
GO:0050865	regulation of cell activation	P	3	19	88	2380	0.0340909	0.00798319	over	Q96PD5,A0A075B6R2,A0A0B4J2B5	P04196,P00734,Q9GJU3,Q96PD5,P19320,P18065,P18428,P35441,A0A075B6R2,A0A075B7D0,A0A0A0MS14,A0A0B4J1X8,A0A0B4J2B5,A0A0C4DH32,A0A0C4DH33,A0A0C4DH35,A0A0J9YW62,P01871,P15814	0.0308311	0.291309	0.157895
GO:0002521	leukocyte differentiation	P	2	8	88	2380	0.0227273	0.00336134	over	P02747,Q96PD5	P19320,P14780,A5A6I6,P02747,Q96PD5,P02776,P02743,P24627	0.0327375	0.291309	0.25
GO:0048519	negative regulation of biological process	P	7	85	88	2380	0.0795455	0.0357143	over	P02652,P02770,A0A024R9Q1,P02747,Q96PD5,P0C6U6,P06868	Q71DI3,P62277,P62913,P01023,Q8NBP7,P23142,Q08879,P35441,Q9GJU3,A0A024RDS2,P02743,P02652,P0DM91,A0A384MEF1,P20305,O75460,P04196,P02662,P02769,P02770,P05164,P11021,P14780,P21333,P24627,P35747,P49064,P49822,P00747,P33151,P80108,P00734,A0A140VKF3,A0A0S2Z3D5,P23470,Q6EMK4,P02741,P11597,P08697,P01031,K7ER74,P05546,Q5I2A0,Q86U17,Q9UGM5,P40306,P24593,A0A024R9Q1,B0ZBE2,P02776,P27348,P03950,A0A0S2Z4K3,P077…	0.035285	0.291309	0.0823529
GO:0009605	response to external stimulus	P	8	104	88	2380	0.0909091	0.0436975	over	Q96PD5,A0A075B6R2,A0A0B4J2B5,P02770,P02747,P10720,P0C6U6,P06868	P01024,P01023,P03950,P05164,P13671,A0A0S2Z3D5,Q9GJU3,P18428,P00748,P02743,P05109,P06702,P08311,P59665,Q96PD5,Q9BWP8,A0A075B6R2,A0A075B7D0,A0A0A0MS14,A0A0B4J1X8,A0A0B4J2B5,A0A0C4DH32,A0A0C4DH33,A0A0C4DH35,A0A0J9YW62,A0A384NPR0,B2R4C5,P00738,P01871,P02775,P11226,P15814,P04196,P84387,P62736,E7EUF1,P01031,P05546,A0A024RDS2,P18065,P35441,A0A087X0M8,A8K9V7,P55268,Q92859,A0A024R3E3,P02770,P02741,Q15485,…	0.0358127	0.291309	0.0769231
GO:0001519	peptide amidation	P	1	1	88	2380	0.0113636	0.000420168	over	Q96PD5	Q96PD5	0.0369748	0.291309	1
GO:0110114	negative regulation of lipid transporter activity	P	1	1	88	2380	0.0113636	0.000420168	over	P02652	P02652	0.0369748	0.291309	1
GO:0042834	peptidoglycan binding	F	1	1	88	2380	0.0113636	0.000420168	over	Q96PD5	Q96PD5	0.0369748	0.291309	1
GO:0044110	growth involved in symbiotic interaction	P	1	1	88	2380	0.0113636	0.000420168	over	Q96PD5	Q96PD5	0.0369748	0.291309	1
GO:0070541	response to platinum ion	P	1	1	88	2380	0.0113636	0.000420168	over	P02770	P02770	0.0369748	0.291309	1
GO:0032815	negative regulation of natural killer cell activation	P	1	1	88	2380	0.0113636	0.000420168	over	Q96PD5	Q96PD5	0.0369748	0.291309	1
GO:0045938	positive regulation of circadian sleep/wake cycle, sleep	P	1	1	88	2380	0.0113636	0.000420168	over	P02770	P02770	0.0369748	0.291309	1
GO:0032609	interferon-gamma production	P	1	1	88	2380	0.0113636	0.000420168	over	Q96PD5	Q96PD5	0.0369748	0.291309	1
GO:0070327	thyroid hormone transport	P	1	1	88	2380	0.0113636	0.000420168	over	A6XGL1	A6XGL1	0.0369748	0.291309	1
GO:0060346	bone trabecula formation	P	1	1	88	2380	0.0113636	0.000420168	over	A0A024R6R4	A0A024R6R4	0.0369748	0.291309	1
GO:0032649	regulation of interferon-gamma production	P	1	1	88	2380	0.0113636	0.000420168	over	Q96PD5	Q96PD5	0.0369748	0.291309	1
GO:0042752	regulation of circadian rhythm	P	1	1	88	2380	0.0113636	0.000420168	over	P02770	P02770	0.0369748	0.291309	1
GO:0001779	natural killer cell differentiation	P	1	1	88	2380	0.0113636	0.000420168	over	Q96PD5	Q96PD5	0.0369748	0.291309	1
GO:0043200	response to amino acid	P	1	1	88	2380	0.0113636	0.000420168	over	A0A024R6R4	A0A024R6R4	0.0369748	0.291309	1
GO:0016019	peptidoglycan receptor activity	F	1	1	88	2380	0.0113636	0.000420168	over	Q96PD5	Q96PD5	0.0369748	0.291309	1
GO:0044116	growth of symbiont involved in interaction with host	P	1	1	88	2380	0.0113636	0.000420168	over	Q96PD5	Q96PD5	0.0369748	0.291309	1
GO:0101005	ubiquitinyl hydrolase activity	F	1	1	88	2380	0.0113636	0.000420168	over	P0C6U6	P0C6U6	0.0369748	0.291309	1
GO:0045619	regulation of lymphocyte differentiation	P	1	1	88	2380	0.0113636	0.000420168	over	Q96PD5	Q96PD5	0.0369748	0.291309	1
GO:0039653	suppression by virus of host transcription	P	1	1	88	2380	0.0113636	0.000420168	over	P0C6U6	P0C6U6	0.0369748	0.291309	1
GO:0030851	granulocyte differentiation	P	1	1	88	2380	0.0113636	0.000420168	over	P02747	P02747	0.0369748	0.291309	1
GO:0060323	head morphogenesis	P	1	1	88	2380	0.0113636	0.000420168	over	A0A024R6R4	A0A024R6R4	0.0369748	0.291309	1
GO:0039657	suppression by virus of host gene expression	P	1	1	88	2380	0.0113636	0.000420168	over	P0C6U6	P0C6U6	0.0369748	0.291309	1
GO:0071230	cellular response to amino acid stimulus	P	1	1	88	2380	0.0113636	0.000420168	over	A0A024R6R4	A0A024R6R4	0.0369748	0.291309	1
GO:0045650	negative regulation of macrophage differentiation	P	1	1	88	2380	0.0113636	0.000420168	over	P02747	P02747	0.0369748	0.291309	1
GO:0000270	peptidoglycan metabolic process	P	1	1	88	2380	0.0113636	0.000420168	over	Q96PD5	Q96PD5	0.0369748	0.291309	1
GO:0002323	natural killer cell activation involved in immune response	P	1	1	88	2380	0.0113636	0.000420168	over	Q96PD5	Q96PD5	0.0369748	0.291309	1
GO:0002285	lymphocyte activation involved in immune response	P	1	1	88	2380	0.0113636	0.000420168	over	Q96PD5	Q96PD5	0.0369748	0.291309	1
GO:0032814	regulation of natural killer cell activation	P	1	1	88	2380	0.0113636	0.000420168	over	Q96PD5	Q96PD5	0.0369748	0.291309	1
GO:0032826	regulation of natural killer cell differentiation involved in immune response	P	1	1	88	2380	0.0113636	0.000420168	over	Q96PD5	Q96PD5	0.0369748	0.291309	1
GO:0060695	negative regulation of cholesterol transporter activity	P	1	1	88	2380	0.0113636	0.000420168	over	P02652	P02652	0.0369748	0.291309	1
GO:0045620	negative regulation of lymphocyte differentiation	P	1	1	88	2380	0.0113636	0.000420168	over	Q96PD5	Q96PD5	0.0369748	0.291309	1
GO:0038187	pattern recognition receptor activity	F	1	1	88	2380	0.0113636	0.000420168	over	Q96PD5	Q96PD5	0.0369748	0.291309	1
GO:0046689	response to mercury ion	P	1	1	88	2380	0.0113636	0.000420168	over	P02770	P02770	0.0369748	0.291309	1
GO:0052026	modulation by symbiont of host transcription	P	1	1	88	2380	0.0113636	0.000420168	over	P0C6U6	P0C6U6	0.0369748	0.291309	1
GO:0030853	negative regulation of granulocyte differentiation	P	1	1	88	2380	0.0113636	0.000420168	over	P02747	P02747	0.0369748	0.291309	1
GO:0032827	negative regulation of natural killer cell differentiation involved in immune response	P	1	1	88	2380	0.0113636	0.000420168	over	Q96PD5	Q96PD5	0.0369748	0.291309	1
GO:0031179	peptide modification	P	1	1	88	2380	0.0113636	0.000420168	over	Q96PD5	Q96PD5	0.0369748	0.291309	1
GO:0045188	regulation of circadian sleep/wake cycle, non-REM sleep	P	1	1	88	2380	0.0113636	0.000420168	over	P02770	P02770	0.0369748	0.291309	1
GO:0016045	detection of bacterium	P	1	1	88	2380	0.0113636	0.000420168	over	Q96PD5	Q96PD5	0.0369748	0.291309	1
GO:0046340	diacylglycerol catabolic process	P	1	1	88	2380	0.0113636	0.000420168	over	P02652	P02652	0.0369748	0.291309	1
GO:0060325	face morphogenesis	P	1	1	88	2380	0.0113636	0.000420168	over	A0A024R6R4	A0A024R6R4	0.0369748	0.291309	1
GO:0060324	face development	P	1	1	88	2380	0.0113636	0.000420168	over	A0A024R6R4	A0A024R6R4	0.0369748	0.291309	1
GO:0060621	negative regulation of cholesterol import	P	1	1	88	2380	0.0113636	0.000420168	over	P02652	P02652	0.0369748	0.291309	1
GO:0039656	modulation by virus of host gene expression	P	1	1	88	2380	0.0113636	0.000420168	over	P0C6U6	P0C6U6	0.0369748	0.291309	1
GO:0042748	circadian sleep/wake cycle, non-REM sleep	P	1	1	88	2380	0.0113636	0.000420168	over	P02770	P02770	0.0369748	0.291309	1
GO:0036459	thiol-dependent ubiquitinyl hydrolase activity	F	1	1	88	2380	0.0113636	0.000420168	over	P0C6U6	P0C6U6	0.0369748	0.291309	1
GO:2000910	negative regulation of sterol import	P	1	1	88	2380	0.0113636	0.000420168	over	P02652	P02652	0.0369748	0.291309	1
GO:0042562	hormone binding	F	1	1	88	2380	0.0113636	0.000420168	over	A6XGL1	A6XGL1	0.0369748	0.291309	1
GO:0019082	viral protein processing	P	1	1	88	2380	0.0113636	0.000420168	over	P0C6U6	P0C6U6	0.0369748	0.291309	1
GO:0008745	N-acetylmuramoyl-L-alanine amidase activity	F	1	1	88	2380	0.0113636	0.000420168	over	Q96PD5	Q96PD5	0.0369748	0.291309	1
GO:0019783	ubiquitin-like protein-specific protease activity	F	1	1	88	2380	0.0113636	0.000420168	over	P0C6U6	P0C6U6	0.0369748	0.291309	1
GO:0032824	negative regulation of natural killer cell differentiation	P	1	1	88	2380	0.0113636	0.000420168	over	Q96PD5	Q96PD5	0.0369748	0.291309	1
GO:0044117	growth of symbiont in host	P	1	1	88	2380	0.0113636	0.000420168	over	Q96PD5	Q96PD5	0.0369748	0.291309	1
GO:0036072	direct ossification	P	1	1	88	2380	0.0113636	0.000420168	over	A0A024R6R4	A0A024R6R4	0.0369748	0.291309	1
GO:0042749	regulation of circadian sleep/wake cycle	P	1	1	88	2380	0.0113636	0.000420168	over	P02770	P02770	0.0369748	0.291309	1
GO:0008329	signaling pattern recognition receptor activity	F	1	1	88	2380	0.0113636	0.000420168	over	Q96PD5	Q96PD5	0.0369748	0.291309	1
GO:0060620	regulation of cholesterol import	P	1	1	88	2380	0.0113636	0.000420168	over	P02652	P02652	0.0369748	0.291309	1
GO:2000909	regulation of sterol import	P	1	1	88	2380	0.0113636	0.000420168	over	P02652	P02652	0.0369748	0.291309	1
GO:0052312	modulation of transcription in other organism involved in symbiotic interaction	P	1	1	88	2380	0.0113636	0.000420168	over	P0C6U6	P0C6U6	0.0369748	0.291309	1
GO:0046010	positive regulation of circadian sleep/wake cycle, non-REM sleep	P	1	1	88	2380	0.0113636	0.000420168	over	P02770	P02770	0.0369748	0.291309	1
GO:0070324	thyroid hormone binding	F	1	1	88	2380	0.0113636	0.000420168	over	A6XGL1	A6XGL1	0.0369748	0.291309	1
GO:0002695	negative regulation of leukocyte activation	P	1	1	88	2380	0.0113636	0.000420168	over	Q96PD5	Q96PD5	0.0369748	0.291309	1
GO:0032823	regulation of natural killer cell differentiation	P	1	1	88	2380	0.0113636	0.000420168	over	Q96PD5	Q96PD5	0.0369748	0.291309	1
GO:0008242	omega peptidase activity	F	1	1	88	2380	0.0113636	0.000420168	over	P0C6U6	P0C6U6	0.0369748	0.291309	1
GO:0045187	regulation of circadian sleep/wake cycle, sleep	P	1	1	88	2380	0.0113636	0.000420168	over	P02770	P02770	0.0369748	0.291309	1
GO:0039648	modulation by virus of host protein ubiquitination	P	1	1	88	2380	0.0113636	0.000420168	over	P0C6U6	P0C6U6	0.0369748	0.291309	1
GO:0009253	peptidoglycan catabolic process	P	1	1	88	2380	0.0113636	0.000420168	over	Q96PD5	Q96PD5	0.0369748	0.291309	1
GO:0001957	intramembranous ossification	P	1	1	88	2380	0.0113636	0.000420168	over	A0A024R6R4	A0A024R6R4	0.0369748	0.291309	1
GO:0048520	positive regulation of behavior	P	1	1	88	2380	0.0113636	0.000420168	over	P02770	P02770	0.0369748	0.291309	1
GO:0002325	natural killer cell differentiation involved in immune response	P	1	1	88	2380	0.0113636	0.000420168	over	Q96PD5	Q96PD5	0.0369748	0.291309	1
GO:0039548	suppression by virus of host IRF3 activity	P	1	1	88	2380	0.0113636	0.000420168	over	P0C6U6	P0C6U6	0.0369748	0.291309	1
GO:0098543	detection of other organism	P	1	1	88	2380	0.0113636	0.000420168	over	Q96PD5	Q96PD5	0.0369748	0.291309	1
GO:0051250	negative regulation of lymphocyte activation	P	1	1	88	2380	0.0113636	0.000420168	over	Q96PD5	Q96PD5	0.0369748	0.291309	1
GO:0060694	regulation of cholesterol transporter activity	P	1	1	88	2380	0.0113636	0.000420168	over	P02652	P02652	0.0369748	0.291309	1
GO:0061430	bone trabecula morphogenesis	P	1	1	88	2380	0.0113636	0.000420168	over	A0A024R6R4	A0A024R6R4	0.0369748	0.291309	1
GO:0030101	natural killer cell activation	P	1	1	88	2380	0.0113636	0.000420168	over	Q96PD5	Q96PD5	0.0369748	0.291309	1
GO:0010171	body morphogenesis	P	1	1	88	2380	0.0113636	0.000420168	over	A0A024R6R4	A0A024R6R4	0.0369748	0.291309	1
GO:0030852	regulation of granulocyte differentiation	P	1	1	88	2380	0.0113636	0.000420168	over	P02747	P02747	0.0369748	0.291309	1
GO:0110112	regulation of lipid transporter activity	P	1	1	88	2380	0.0113636	0.000420168	over	P02652	P02652	0.0369748	0.291309	1
GO:0032689	negative regulation of interferon-gamma production	P	1	1	88	2380	0.0113636	0.000420168	over	Q96PD5	Q96PD5	0.0369748	0.291309	1
GO:0019056	modulation by virus of host transcription	P	1	1	88	2380	0.0113636	0.000420168	over	P0C6U6	P0C6U6	0.0369748	0.291309	1
GO:0042753	positive regulation of circadian rhythm	P	1	1	88	2380	0.0113636	0.000420168	over	P02770	P02770	0.0369748	0.291309	1
GO:0005581	collagen trimer	C	2	9	88	2380	0.0227273	0.00378151	over	A0A3B0J0F2,P02747	A0A024RAB9,A0A3B0J0F2,D3DSM4,O75636,P02745,P02747,P11226,Q15485,Q9BWP8	0.0410934	0.291309	0.222222
GO:0051239	regulation of multicellular organismal process	P	6	70	88	2380	0.0681818	0.0294118	over	P02652,A0A024R9Q1,P02747,Q96PD5,P06868,P02770	A0A161I202,P24627,B0ZBE2,P02652,P0DM91,P04196,P00734,Q9GJU3,P01024,P01031,P35441,P80108,A0A140VKF3,P23470,P07737,Q6EMK4,K7ER74,A0A0S2Z3D5,P06702,P11021,Q8NBP7,A0A024R9Q1,P02776,A0A384MDV8,P00735,P00748,A0A0S2Z4K3,A0A024R3E3,P06727,P02747,Q96PD5,P02763,P18428,A0A384N669,G3XAK1,O95445,Q9WU60,P23284,P00747,P02671,P06868,P08697,Q8MIQ5,Q71DI3,P02743,P24593,E7EUF1,P02750,P13671,P33151,A5A6I6,P09172,P02…	0.0423519	0.291309	0.0857143
GO:0048585	negative regulation of response to stimulus	P	4	37	88	2380	0.0454545	0.0155462	over	P02652,Q96PD5,P0C6U6,P06868	P01023,P02743,P02652,P0DM91,P00734,Q9GJU3,P35441,P01031,A0A0S2Z4K3,P11021,Q6EMK4,P24627,Q96PD5,Q81487,P0C6U6,P00747,P00748,P02671,P04196,P06868,P08697,P24593,A0A384MDV8,P48740,P20851,P02760,A0A0S2Z3D5,A0A140VKF3,P0DJI8,P33151,P03951,P23142,Q08879,P18065,P40306,P02776,P14780	0.0454787	0.291309	0.108108

## Sheet: KEGG
Map_ID	Map_Name	Test	TestAll	Ref	RefAll	Test_per	Ref_per	Test_Seq	Ref_Seq	Over_Under	P value	FDR	richFactor
hsa04912	GnRH signaling pathway	1	88	1	2380	0.011364	0.00042	A0A024R6R4	A0A024R6R4	over	0.0369748	0.27996	1
