# Supplementary material for: Discovery of serum APOD as an early sarcopenia biomarker in older adults with low muscle mass: a cross-sectional proteomic and transcriptomic investigation
Source: PeerJ. 2026 Apr 14;14:e21058. doi: 10.7717/peerj.21058 (PMC13089219; doi:10.7717/peerj.21058)
Supplement: Supplemental Information 3 [file peerj-14-21058-s003.xlsx]

## Sheet: GO-enrich_GEO
Table S3 The results of 9646 DEGs enriched GO term and KEGG pathway
ONTOLOGY	ID	Description	GeneRatio	BgRatio	pvalue	p.adjust	qvalue	geneID	Count
BP	GO:0002181	cytoplasmic translation	110/7481	146/18800	2.0782e-18	1.31737e-14	9.54878e-15	CPEB4/RBM24/CPEB3/CSDE1/EIF4G1/MTOR/EIF3A/EIF5/PKM/DHX36/DENR/NEMF/DPH2/HNRNPU/DNAJC24/DPH6/EIF4B/DPH3/ETF1/CNBP/YBX3/EIF4A2/PAIP1/SYNCRIP/RPL4/RPS26/RPS2/RPL26L1/RPS25/RPL14/RPLP1/RPL29/RPL10/RPL5/SLBP/RPLP0/RPL6/RPS23/RPL22/RPL8/RPS13/RPS4X/RPL37A/RPL15/RPL7/RPL7A/RPS14/RPL18A/RPS16/RPL39/RPL30/EIF3D/RPS18/RPL38/RPL19/RPSA/UBA52/RPS7/RPL26/RPL23A/RPS5/RPL10A/RPS15/RPL21/RPS15A/RPL27/RPS6/RPS24/…	110
BP	GO:0006091	generation of precursor metabolites and energy	285/7481	494/18800	3.19741e-16	1.01342e-12	7.34563e-13	NR4A3/PPARGC1A/ND4L/ND5/TYRP1/NDUFS1/DLAT/NNT/AGL/LYRM7/PPARA/ATP8/DHTKD1/PFKFB2/OGDH/PPP1R3A/ACADM/PLEC/ACO2/COX10/ND4/IRS2/CYCS/IFNLR1/GYS1/DLD/CS/PPP1R3C/PPP1R3B/SUCLA2/NIPSNAP2/SLC25A12/ETFDH/PRKAA2/PPIF/COX1/GLDC/CYTB/HDAC4/PHKA1/SDHC/MDH1/HK2/EP300/PDHA1/PPP1CB/ATP5F1A/NDUFS2/UQCRC2/IDH3A/SOD2/SLC25A4/ATP5F1B/PHKB/COQ9/SDHA/ATP6/MAOB/IDH2/NCOR1/ALDH4A1/ND6/PPP1R2B/DLST/PDHB/EPM2AIP1/PFKFB1/…	285
BP	GO:0009150	purine ribonucleotide metabolic process	214/7481	366/18800	2.60072e-13	5.49532e-10	3.9832e-10	ACOT11/PPARGC1A/NT5C1A/DLAT/PPARA/ATP8/DHTKD1/PFKFB2/OGDH/PDE4D/HTD2/NT5C2/GUCY2C/ACSL6/DLD/SUCLA2/OPA1/SLC25A12/PRKAA2/PDHX/NUDT4/HDAC4/HK2/EP300/PDHA1/AK3/ATP5F1A/MCCC2/NUDT4B/PDE7A/ADCY9/ATP5F1B/GUCY1A2/ATP6/ACOT6/NCOR1/NUDT3/PANK1/DLST/PDHB/PFKFB1/ADCY2/PDK1/PDE4A/PDK2/ADSS1/ATP5MC3/PANK3/PARP1/RORA/PFKM/ADCY1/ACAT1/DIP2A/SUCLG2/PDE4C/PANK4/ATP5PB/ATP5F1C/ENTPD5/AMPD1/ACSL1/COX2/HMGCS1/MPC2/D…	214
BP	GO:0007015	actin filament organization	254/7481	450/18800	3.98601e-13	6.31682e-10	4.57866e-10	XIRP1/ENAH/XIRP2/CTNNA3/NEB/TTN/SYNPO2/SVIL/FHOD3/PROX1/ROCK2/LMOD2/PPARGC1B/NRAP/PLEC/ACTN2/SDC4/SPTB/TPM3/LIMCH1/CFL2/PSTPIP2/SYNPO/RDX/JAK2/PRKN/ZNF664-RFLNA/SYNPO2L/PAK1/C15orf62/CLASP1/LMOD3/COBL/GAS2/GDPD2/SPTBN4/MCU/GBA2/RFLNA/CLASP2/PFN2/PPP1R9A/SMAD3/NCKAP1/TMOD1/SORBS1/MICAL3/MTOR/RICTOR/SPTBN5/FHOD1/MYO7B/ARFGEF1/SSH2/INPPL1/MYO19/FLII/MPRIP/ACTA1/ARHGAP35/RHOF/DIAPH1/BCL2/RHOBTB1/SSH1…	254
BP	GO:0007265	Ras protein signal transduction	203/7481	347/18800	9.92866e-13	1.25875e-09	9.12391e-10	ABRA/MFN2/RAB15/ROCK2/USP28/G3BP2/RALGPS1/CAVIN4/SOS2/SYNJ2BP/RIPOR2/RDX/SYNPO2L/C15orf62/DHCR24/RAB9B/DENND4B/GARRE1/RAB21/BCL6/ARFGEF2/AUTS2/RASGRP3/RAPGEF1/ARHGEF12/TGFB2/CNKSR1/NCKAP1/RAF1/GPR17/GBF1/SPRY4/SPRY3/CRKL/PRAG1/KSR1/ARFGEF1/ALS2/RGL4/RRAS2/DAB2IP/CYTH1/ERBIN/NF1/ARHGAP35/RAPGEF6/RAP2C/RAPGEF2/PIK3CB/RAPGEFL1/MAPRE2/CUL3/FLCN/SOS1/PHACTR4/RAB12/G3BP1/RASA4/RREB1/DNM2/MAPKAP1/CBL/AR…	203
BP	GO:0019693	ribose phosphate metabolic process	225/7481	394/18800	1.81029e-12	1.91257e-09	1.3863e-09	ACOT11/PPARGC1A/NT5C1A/DLAT/PPARA/ATP8/DHTKD1/PFKFB2/OGDH/PDE4D/HTD2/NT5C2/GUCY2C/ACSL6/DLD/SUCLA2/OPA1/SLC25A12/PRKAA2/PDHX/NUDT4/HDAC4/HK2/EP300/PDHA1/AK3/ATP5F1A/MCCC2/NUDT4B/PDE7A/ADCY9/ATP5F1B/GUCY1A2/ATP6/ACOT6/NCOR1/NUDT3/PANK1/DLST/PDHB/PFKFB1/ADCY2/PDK1/PDE4A/PDK2/ADSS1/ATP5MC3/PANK3/PARP1/RORA/PFKM/ADCY1/ACAT1/DIP2A/SUCLG2/PDE4C/PANK4/ATP5PB/ATP5F1C/ENTPD5/AMPD1/ACSL1/COX2/HMGCS1/MPC2/D…	225
BP	GO:0009259	ribonucleotide metabolic process	219/7481	384/18800	4.26527e-12	3.8625e-09	2.79968e-09	ACOT11/PPARGC1A/NT5C1A/DLAT/PPARA/ATP8/DHTKD1/PFKFB2/OGDH/PDE4D/HTD2/NT5C2/GUCY2C/ACSL6/DLD/SUCLA2/OPA1/SLC25A12/PRKAA2/PDHX/NUDT4/HDAC4/HK2/EP300/PDHA1/AK3/ATP5F1A/MCCC2/NUDT4B/PDE7A/ADCY9/ATP5F1B/GUCY1A2/ATP6/ACOT6/NCOR1/NUDT3/PANK1/DLST/PDHB/PFKFB1/ADCY2/PDK1/PDE4A/PDK2/ADSS1/ATP5MC3/PANK3/PARP1/RORA/PFKM/ADCY1/ACAT1/DIP2A/SUCLG2/PDE4C/PANK4/ATP5PB/ATP5F1C/ENTPD5/AMPD1/ACSL1/COX2/HMGCS1/MPC2/D…	219
BP	GO:0031032	actomyosin structure organization	127/7481	199/18800	5.3328e-12	4.22557e-09	3.06285e-09	ANKRD1/FLNC/MYH6/OBSCN/NEB/TTN/FHOD3/PROX1/MYLK3/ROCK2/LMOD2/MYO18A/NRAP/PLEC/ACTN2/LDB3/SDC4/LIMCH1/CFL2/MYPN/SYNPO2L/PAK1/FRMD3/CLASP1/LMOD3/MYH14/ADPRHL1/MYOM2/SIX4/CAPN3/CASQ1/MEF2A/CLASP2/TNNT1/PFN2/SMAD3/MYL2/TMOD1/SORBS1/MTOR/EPB41/FHOD1/KLHL41/MYOZ2/CFLAR/FLII/ACTA1/CSRP3/CUL3/TSC1/ARHGEF10L/PDLIM1/PXN/PPFIA1/AKAP13/CDC42BPA/NF2/TRPM7/TMOD4/TJP1/EPB41L5/PRKAR1A/PAK2/CDC42BPB/MYOZ1/SRF/SMA…	127
BP	GO:0006163	purine nucleotide metabolic process	222/7481	394/18800	1.51957e-11	1.07028e-08	7.7578e-09	NOS1/ACOT11/PPARGC1A/NT5C1A/DLAT/PPARA/ATP8/DHTKD1/PFKFB2/OGDH/PDE4D/HTD2/NT5C2/GUCY2C/ACSL6/DLD/SUCLA2/OPA1/SLC25A12/PRKAA2/PDHX/NUDT4/HDAC4/HK2/EP300/PDHA1/AK3/ATP5F1A/MCCC2/NUDT4B/PDE7A/ADCY9/ATP5F1B/GUCY1A2/ATP6/ACOT6/NCOR1/NUDT3/PANK1/DLST/PDHB/PFKFB1/ADCY2/PDK1/PDE4A/PDK2/ADSS1/ATP5MC3/PANK3/PARP1/RORA/PFKM/ADCY1/ACAT1/DIP2A/SUCLG2/PDE4C/PANK4/ATP5PB/ATP5F1C/ENTPD5/AMPD1/ACSL1/COX2/HMGCS1/M…	222
BP	GO:0060348	bone development	139/7481	225/18800	1.81249e-11	1.14894e-08	8.32791e-09	RYR1/MAP2K6/ITGB6/ZNF664-RFLNA/EP300/MEF2C/AMER1/ZBTB16/FOXN3/RFLNA/FBXW7/TRIP11/PTPN11/TAPT1/NOTUM/PAFAH1B1/SEMA4D/MEF2D/INPPL1/TMEM38B/NSD2/MBTPS2/TTC9/GHR/AXIN2/KDR/BMPR1B/SOX9/AKAP13/SBDS/RARB/MED1/DYM/COL27A1/RGN/SMAD5/SRF/IFT172/BPNT2/TRIM45/MEIS1/PITX2/BMPR2/MAPK14/GNAS/SPNS2/HOXB4/RHOA/RARA/SCX/ZFPM1/PTGER4/WASF2/FREM1/EXT2/BGLAP/CHSY1/KIT/NOTCH2/NAB2/SMPD3/FLI1/BMP4/SERPINH1/EVC/GJA1/PLS…	139
BP	GO:0072521	purine-containing compound metabolic process	232/7481	416/18800	2.10966e-11	1.14961e-08	8.33276e-09	NOS1/ACOT11/PPARGC1A/NT5C1A/DLAT/PPARA/ATP8/DHTKD1/PFKFB2/OGDH/PDE4D/HTD2/NT5C2/GUCY2C/ACSL6/DLD/SUCLA2/OPA1/SLC25A12/PRKAA2/PDHX/NUDT4/HDAC4/ADAL/HK2/EP300/PDHA1/AK3/ATP5F1A/MCCC2/NUDT4B/PDE7A/ADCY9/ATP5F1B/GUCY1A2/ATP6/ACOT6/NCOR1/NUDT3/MACROD2/PANK1/DLST/PDHB/PFKFB1/ADCY2/PDK1/PDE4A/PDK2/ADSS1/ATP5MC3/PANK3/PARP1/RORA/PFKM/ADCY1/ENPP4/ACAT1/DIP2A/SUCLG2/PDE4C/PANK4/ATP5PB/ATP5F1C/ENTPD5/AMPD1/…	232
BP	GO:0032970	regulation of actin filament-based process	221/7481	393/18800	2.18059e-11	1.14961e-08	8.33276e-09	ATP2A2/CTNNA3/NEB/SYNPO2/SVIL/FHOD3/PROX1/MYLK3/ROCK2/LMOD2/ACTN2/PDE4D/PLN/SDC4/SPTB/PKP2/KCNJ2/STAU2/LIMCH1/AKAP9/CFL2/SYNPO/RDX/PRKN/SYNPO2L/PAK1/ATP1A2/C15orf62/CLASP1/LMOD3/MYLK2/SPTBN4/TAOK1/GBA2/CLASP2/PFN2/SMAD3/NCKAP1/TMOD1/MTOR/RICTOR/SPTBN5/FHOD1/ARFGEF1/SSH2/FLII/CAMK2D/PDE4B/ARHGAP35/RHOF/RHOQ/ANK2/RHOBTB1/SSH1/TSC1/TNNC1/DMTN/ARHGEF10L/JUP/WHAMM/PXN/PPFIA1/AKAP13/CAPZA2/PRKCE/FGF13/…	221
BP	GO:0031589	cell-substrate adhesion	207/7481	364/18800	2.35761e-11	1.14961e-08	8.33276e-09	VEGFA/ROCK2/GCNT2/ACTN2/ITGB6/SDC4/BVES/LIMCH1/JAK2/PKD1/CLASP1/DUSP3/BCL6/LIMS1/CLASP2/PIP5K1A/EGFLAM/SMAD3/VCL/SORBS1/SPRY4/VWA2/DAG1/CRKL/FZD7/NF1/EPDR1/TECTA/GSK3B/PPARD/PIK3CB/BCL2/MKLN1/HOXA7/ITGA7/POLDIP2/TSC1/KDR/DMTN/JUP/PARVG/MEGF9/BCL2L11/RREB1/PEAK1/WHAMM/PXN/PPFIA1/DNM2/ADAMTS13/PRKCE/ADAMTS9/ITGA1/PREX1/NF2/TRPM7/DDR1/RASA1/TMEM8B/ARHGEF7/CDH13/ANGPT1/EPB41L5/KANK1/C1QBP/SRF/PARVB/P…	207
BP	GO:0022604	regulation of cell morphogenesis	178/7481	305/18800	3.25171e-11	1.47233e-08	1.0672e-08	VEGFA/STRIP2/FGD6/BVES/STAU2/LARP4/RDX/PRKN/RNF157/C15orf62/MYH14/GAS2/CAMSAP1/P2RY1/RAB21/DLG4/MYO9A/LIMS1/PRKDC/CAMK2B/CDKL3/EPB41/ZRANB1/SPRY4/BRWD1/DAG1/SPRY3/CRKL/PRAG1/SYT2/SS18L1/PAFAH1B1/SEMA4D/BCL9L/MYO10/FITM2/DVL1/ARHGAP35/RHOF/DIAPH1/RHOQ/DHX36/MKLN1/AGO4/SPAG9/ITGA7/RHOBTB1/FGD4/KDR/DMTN/PLAA/RREB1/FMNL2/DVL3/CDKL5/DNM2/EEF2K/ZMYM4/DLG1/PLXNA1/CUX1/BRWD3/PREX1/RHOU/RASA1/ARHGEF7/MARK…	178
BP	GO:1902903	regulation of supramolecular fiber organization	211/7481	376/18800	7.98126e-11	3.24431e-08	2.3516e-08	SYNPO2/SVIL/FHOD3/MAPT/PROX1/MYLK3/ROCK2/LMOD2/CLIP1/ACTN2/INPP5J/SDC4/SPTB/LIMCH1/AKAP9/CFL2/SYNPO/RDX/PRKN/SYNPO2L/PAK1/C15orf62/CLASP1/LMOD3/ATXN7/CAMSAP1/SPTBN4/TAOK1/MAP6D1/GBA2/TTBK2/TOGARAM1/CKAP5/CLASP2/PFN2/SMAD3/NCKAP1/TMOD1/DYRK1A/CRYAB/MTOR/SLAIN2/RICTOR/SPTBN5/HSPA8/FHOD1/APC/ARFGEF1/SSH2/FLII/ARHGAP35/SSH1/VBP1/NIN/TSC1/DMTN/ARHGEF10L/WHAMM/PXN/PPFIA1/RB1/AKAP13/CAPZA2/PRKCE/FGF13/L…	211
BP	GO:0006753	nucleoside phosphate metabolic process	267/7481	495/18800	8.18884e-11	3.24431e-08	2.3516e-08	NOS1/ACOT11/PPARGC1A/NT5C1A/DLAT/PPARA/ATP8/DHTKD1/PFKFB2/OGDH/NUDT13/PDE4D/HTD2/NT5C2/GUCY2C/ACSL6/DLD/SUCLA2/OPA1/SLC25A12/PRKAA2/PDHX/NUDT4/HDAC4/ADAL/HK2/EP300/PDHA1/AK3/ATP5F1A/NMNAT1/MCCC2/NUDT4B/PDE7A/ADCY9/ATP5F1B/GUCY1A2/ATP6/ACOT6/NCOR1/NUDT3/PANK1/NAMPT/DLST/PDHB/PFKFB1/RRM2B/ADCY2/PDK1/PDE4A/PDK2/ADSS1/ATP5MC3/PANK3/PARP1/RORA/PFKM/ADCY1/IDO1/ACAT1/DIP2A/SUCLG2/PDE4C/PANK4/ATP5PB/ATP5…	267
BP	GO:0042692	muscle cell differentiation	216/7481	387/18800	9.36953e-11	3.39467e-08	2.46058e-08	ANKRD1/ERVW-1/NOS1/ZBED6/FLNC/MYH6/MIR133B/ALPK3/KLHL40/ATP2A2/OBSCN/NEB/TTN/DMD/RYR1/VEGFA/FHOD3/MYORG/PROX1/PPARA/MYLK3/SMYD1/SPEG/LMOD2/ALPK2/HOMER1/NRAP/ACADM/PLEC/SYPL2/ACTN2/AKAP6/LDB3/MIR22/BVES/FBXO40/QKI/CFL2/MYPN/RBM24/RIPOR2/HDAC4/FGF9/SYNPO2L/LMOD3/MYO18B/ATP11A/SGCD/SOD2/MEF2C/TOMM70/ADPRHL1/MYOM2/CHRNB1/SIX4/ANKRD17/DYSF/CTH/CAPN3/PTCD2/TMEM182/NLN/XK/TRIM72/CASQ1/MEF2A/PDLIM5/TNNT1…	216
BP	GO:0009117	nucleotide metabolic process	263/7481	487/18800	9.63939e-11	3.39467e-08	2.46058e-08	NOS1/ACOT11/PPARGC1A/NT5C1A/DLAT/PPARA/ATP8/DHTKD1/PFKFB2/OGDH/NUDT13/PDE4D/HTD2/NT5C2/GUCY2C/ACSL6/DLD/SUCLA2/OPA1/SLC25A12/PRKAA2/PDHX/NUDT4/HDAC4/ADAL/HK2/EP300/PDHA1/AK3/ATP5F1A/NMNAT1/MCCC2/NUDT4B/PDE7A/ADCY9/ATP5F1B/GUCY1A2/ATP6/ACOT6/NCOR1/NUDT3/PANK1/NAMPT/DLST/PDHB/PFKFB1/RRM2B/ADCY2/PDK1/PDE4A/PDK2/ADSS1/ATP5MC3/PANK3/PARP1/RORA/PFKM/ADCY1/IDO1/ACAT1/DIP2A/SUCLG2/PDE4C/PANK4/ATP5PB/ATP5…	263
BP	GO:2001233	regulation of apoptotic signaling pathway	207/7481	370/18800	1.73591e-10	5.71143e-08	4.13985e-08	ATF3/GDNF/TNFRSF12A/EYA1/OPA1/EYA4/PPIF/RET/JAK2/PRKN/MIR27B/DNM1L/BIRC6/DEPTOR/SOD2/SLC25A4/GCLM/PLAGL2/RNF34/STRADB/CTH/DAPK2/ASAH2/RRM2B/FBXW7/FXN/RAF1/PARP1/GHITM/BDNF/RB1CC1/USP47/HTT/MAPK9/CSNK2A1/CFLAR/INCA1/DAB2IP/NF1/TPD52L1/GSK3B/VDAC2/PIK3CB/NKX3-1/BCL2/DDIAS/SKIL/UBQLN1/DDX3X/BRCA1/FLCN/BMPR1B/PINK1/FZD9/RPS6KB1/CYLD/PRKRA/BCL2L11/FIGNL1/EYA3/SIRT1/ACAA2/RB1/FAF1/PTPN1/ZMYND11/YBX3/PR…	207
BP	GO:0044262	cellular carbohydrate metabolic process	167/7481	287/18800	1.802e-10	5.71143e-08	4.13985e-08	PPARGC1A/POMK/AGL/PPARA/GOT1/PFKFB2/PPP1R3A/ACADM/INPP5J/IRS2/GYS1/PPP1R3C/PPP1R3B/SLC25A12/PRKN/HDAC4/PHKA1/B4GALT5/HK2/EP300/PPP1CB/KAT2B/PHKB/P2RY1/GANC/IDH2/NCOR1/RANBP2/PPP1R2B/GPT/NLN/EPM2AIP1/PFKFB1/COQ2/IRS1/PDK1/POMC/PFKFB4/PDK2/PYGM/RB1CC1/SORBS1/RORA/PFKM/GPLD1/PPIP5K1/RORC/ARPP19/COQ3/UGP2/GNPTAB/GK/SLC45A3/INSR/PPP1R3F/GSK3B/HK1/GYG1/DYRK2/STK40/TIGAR/IMPA1/SYNJ2/GBE1/INPP5A/PPP1R2/I…	167
BP	GO:0015980	energy derivation by oxidation of organic compounds	183/7481	321/18800	2.54622e-10	7.68594e-08	5.57105e-08	NR4A3/PPARGC1A/ND4L/ND5/NDUFS1/DLAT/NNT/AGL/LYRM7/ATP8/DHTKD1/OGDH/PPP1R3A/ACADM/PLEC/ACO2/COX10/ND4/IRS2/CYCS/IFNLR1/GYS1/DLD/CS/PPP1R3C/PPP1R3B/SUCLA2/NIPSNAP2/SLC25A12/ETFDH/PPIF/COX1/CYTB/PHKA1/SDHC/MDH1/PDHA1/PPP1CB/ATP5F1A/NDUFS2/UQCRC2/IDH3A/SOD2/ATP5F1B/PHKB/COQ9/SDHA/ATP6/IDH2/ND6/PPP1R2B/DLST/PDHB/EPM2AIP1/IRS1/COX15/POMC/SDHD/NDUFA5/FXN/COQ10A/PYGM/IREB2/ND2/MTFR1L/C2orf69/GHITM/RB1CC1…	183
BP	GO:0030199	collagen fibril organization	49/7481	62/18800	3.14265e-10	9.05512e-08	6.56348e-08	P4HA1/TGFB2/TLL2/NF1/COL11A2/RB1/ATP7A/SCX/PXDN/CHADL/SERPINH1/SERPINF2/BMP1/COLGALT1/PLOD3/EFEMP2/FOXC2/CRTAP/COL5A1/EXT1/LOXL2/LOXL3/TNXB/DDR2/LOXL4/COL12A1/COL5A2/P3H4/EMILIN1/FOXC1/CYP1B1/TLL1/ADAMTS7/LOXL1/MMP11/COL3A1/LOX/COL1A2/FKBP10/COL1A1/TNXA/AEBP1/DPT/FMOD/ADAMTS2/COL14A1/LUM/SFRP2/COMP	49
BP	GO:0010952	positive regulation of peptidase activity	119/7481	192/18800	3.76166e-10	1.03675e-07	7.51472e-08	MAPT/ROCK2/CYCS/PSME4/COL4A3/JAK2/MIR27B/CLPX/MBP/SMAD3/AIFM1/CFLAR/HSPD1/BCL2L13/CASP8AP2/NKX3-1/UACA/DDX3X/AKIRIN2/PINK1/EGLN3/BCL2L11/SIRT1/VCP/CARD8/CASP9/MALT1/STAT3/TANK/MAPK12/PSME3/FAM162A/PSMD14/HSF1/NLRP1/PPM1F/HTRA2/FIS1/RHOA/AGER/APP/PML/FADD/NOD1/PSENEN/RACK1/LCK/USP50/DDRGK1/PSME1/ROBO1/APH1B/CTSH/CAV1/TFAP4/TNFSF10/PSME2/RPS27L/PMAIP1/ATP2A3/PDCD6/FAS/BID/BCL10/CASP8/RPS3/CR1/ST20/…	119
BP	GO:0007160	cell-matrix adhesion	140/7481	235/18800	5.85821e-10	1.5473e-07	1.12154e-07	VEGFA/ROCK2/ACTN2/ITGB6/SDC4/LIMCH1/PKD1/CLASP1/DUSP3/BCL6/LIMS1/CLASP2/PIP5K1A/SMAD3/VCL/SORBS1/VWA2/DAG1/NF1/EPDR1/TECTA/GSK3B/PIK3CB/BCL2/MKLN1/HOXA7/ITGA7/POLDIP2/TSC1/KDR/DMTN/JUP/PARVG/BCL2L11/PEAK1/WHAMM/PXN/PPFIA1/ADAMTS13/ADAMTS9/ITGA1/NF2/TRPM7/DDR1/RASA1/TMEM8B/ARHGEF7/CDH13/EPB41L5/SRF/FAM107A/PPM1F/CDK5/RHOA/GFUS/ITGA4/EDA/CIB1/MIR939/ZYX/ILK/CORO2B/FREM1/HOXD3/RHOD/DISC1/RCC2/ITGA9/…	140
BP	GO:0044089	positive regulation of cellular component biogenesis	262/7481	494/18800	1.134e-09	2.87537e-07	2.08418e-07	TFRC/FLRT3/SYNPO2/VEGFA/MAPT/ROCK2/LMOD2/CLIP1/G3BP2/SDC4/TPPP2/STAU2/LIMCH1/AKAP9/SYNPO/RIPOR2/LRRN1/SYNPO2L/PAK1/C15orf62/CLASP1/COBL/MPP7/HSP90AA1/PRKCA/EIF4G1/AUTS2/LIMS1/NEURL1/TOGARAM1/NPHP1/CKAP5/CLASP2/SAXO1/PFN2/PIP4K2B/UNC13B/SMAD3/TAPT1/NCKAP1/ICE1/BDNF/MTOR/SLAIN2/RICTOR/HTT/CNOT1/TIRAP/FHOD1/DAG1/FAM98A/AMIGO3/APC/SEMA4D/MAPK9/FNBP1L/GNL3L/WIPI1/DAB2IP/ATF7IP/ARHGAP35/ATM/GSK3B/SLX4/…	262
BP	GO:0007517	muscle organ development	187/7481	334/18800	1.20547e-09	2.93902e-07	2.13031e-07	ANKRD1/ATF3/VGLL2/XIRP2/MYH6/MYH7/KLHL40/HBEGF/NEB/TTN/DMD/RYR1/SVIL/ARID5B/MYORG/PROX1/SMYD1/SPEG/USP2/HOMER1/JPH1/PLEC/BVES/CAVIN4/PKP2/FHL1/CFL2/RBM24/RIPOR2/MYL3/CHD7/PAX3/LMOD3/MYLK2/MYH14/EP300/SGCD/ANKRD2/TNNI1/MEF2C/BTBD1/FXR1/JPH2/SIX4/CAPN3/ITGB1BP2/PTCD2/ALX4/NEURL1/NLN/XK/TRIM72/CASQ1/MEF2A/ZBTB18/TGFB2/UNC45B/SMAD3/MYL2/HEYL/CRYAB/DAG1/SOX6/LBX1/FOXO4/KLHL41/GPC1/TLL2/BCL9/MEF2D/MYOZ…	187
BP	GO:0043087	regulation of GTPase activity	201/7481	364/18800	1.40354e-09	3.21549e-07	2.3307e-07	PRKG1/AMOT/FGD6/BVES/RALGPS1/RALGAPA2/SOS2/RIPOR2/RDX/WNK1/USP6/DENND1B/TBC1D8/BCL6/TIAM2/RALGAPA1/MYO9A/SIPA1L3/LIMS1/RASGRP3/TBC1D4/RAPGEF1/PIP5K1A/SNX13/MTOR/RICTOR/CRKL/PAFAH1B1/ARFGEF1/ALS2/SEMA4D/MMUT/RGL4/RGP1/DAB2IP/NF1/LARS1/RIC1/EVI5L/ARHGAP35/RAPGEF6/SBF1/GSK3B/RAPGEF2/BCAR3/RAB3GAP2/RAPGEFL1/RALGAPB/MAPRE2/RABGAP1/TBC1D14/FGD4/GAPVD1/POLDIP2/FLCN/TSC1/SOS1/RASA4/RGMA/DVL3/CDKL5/AKT2/M…	201
BP	GO:0055001	muscle cell development	113/7481	183/18800	1.42031e-09	3.21549e-07	2.3307e-07	ANKRD1/FLNC/MYH6/ALPK3/KLHL40/ATP2A2/OBSCN/NEB/TTN/DMD/RYR1/VEGFA/FHOD3/MYORG/PROX1/PPARA/MYLK3/LMOD2/ALPK2/HOMER1/NRAP/PLEC/SYPL2/ACTN2/AKAP6/LDB3/BVES/CFL2/MYPN/RIPOR2/SYNPO2L/LMOD3/MYO18B/SGCD/TOMM70/ADPRHL1/MYOM2/CHRNB1/SIX4/DYSF/CAPN3/PTCD2/TMEM182/XK/CASQ1/MEF2A/PDLIM5/TNNT1/MYL2/TMOD1/MTOR/AFG3L2/KLHL41/MIR24-1/MYOZ2/CFLAR/FLII/ACTA1/ASB2/CSRP3/BCL2/ANK2/MYOD1/HNRNPU/MAML1/FBXO22/HDAC9/SGC…	113
BP	GO:0060537	muscle tissue development	220/7481	405/18800	1.66818e-09	3.6464e-07	2.64305e-07	ANKRD1/ATF3/VGLL2/XIRP2/PPARGC1A/MYH6/MYH7/ALPK3/KLHL40/NEB/TTN/DMD/RYR1/VEGFA/SVIL/FHOD3/MYORG/PROX1/PPARA/MYLK3/SMYD1/ALPK2/EYA1/HOMER1/NRAP/ACADM/PLEC/ACTN2/AKAP6/PLN/BVES/ERBB4/PKP2/CFL2/RBM24/RIPOR2/MYL3/FGF9/CHD7/LMOD3/MYO18B/MYLK2/MYH14/EP300/SGCD/TNNI1/MEF2C/MIR17HG/TOMM70/JPH2/ADPRHL1/SIX4/PTCD2/NEURL1/NLN/XK/CASQ1/JARID2/MEF2A/ZBTB18/PDLIM5/TGFB2/SMAD3/MYL2/HEYL/MTOR/SOX6/KLHL41/GPC1/TL…	220
BP	GO:0002685	regulation of leukocyte migration	130/7481	218/18800	2.18111e-09	4.60869e-07	3.34054e-07	VEGFA/PADI2/RIPOR2/WNK1/DNM1L/PLCB1/MCU/DAPK2/OXSR1/TIRAP/CRKL/MIR24-1/IL6R/HOXA7/AKIRIN1/MTUS1/ANO6/MAPK1/C1QBP/WASL/STK10/VEGFD/RHOA/LRCH1/MOSPD2/ITGA4/PTGER4/IL1R1/AGER/SWAP70/FUT4/CREB3/APP/MSN/C5/CD200/EDN1/SLC8B1/GAS6/SMPD3/FADD/DDT/CXCL10/RIN3/CXCL12/ADA/PTK2B/JAM2/CX3CL1/MAPK3/ST3GAL4/JAM3/PLA2G7/MYD88/STK39/CALR/KLRC4-KLRK1/BCR/CHST2/KLRK1/ZNF580/RHOG/IL34/BMP5/GPSM3/DUSP1/RIPK3/VEGFC/RA…	130
BP	GO:0008360	regulation of cell shape	96/7481	151/18800	2.72108e-09	5.56416e-07	4.03311e-07	VEGFA/STRIP2/FGD6/BVES/RDX/C15orf62/MYH14/GAS2/P2RY1/EPB41/BRWD1/DAG1/PRAG1/SEMA4D/MYO10/ARHGAP35/RHOF/DIAPH1/RHOQ/MKLN1/ITGA7/RHOBTB1/FGD4/KDR/DMTN/FMNL2/DLG1/PLXNA1/BRWD3/RHOU/RASA1/MARK2/PHIP/PLXNA2/PARVB/CYFIP1/RHOA/SH3KBP1/CDC42EP4/PLXNA3/RHOJ/FGD1/FAM171A1/MSN/RHOD/KIT/PLXNB3/PLEKHO1/F11R/PLXND1/PLXNB1/EZR/MYL12B/CFDP1/RND3/ARAP1/PTK2B/FGD5/CFAP410/CDC42EP1/FGR/FBLIM1/FGD3/RHOG/FMNL1/EPB41L…	96
BP	GO:0045785	positive regulation of cell adhesion	238/7481	446/18800	3.17022e-09	6.28002e-07	4.55198e-07	NR4A3/TFRC/VEGFA/GCNT2/SDC4/RET/JAK2/MIR27B/PRKCQ/PRKCA/BCL6/ZBTB16/DUSP10/HSPH1/LIMS1/DNAJA3/PTPN11/TGFB2/EGFLAM/SMAD3/ANK3/DAG1/CD274/CRKL/ADAM19/MYO10/HSPD1/ATM/GSK3B/MAGI1/POLDIP2/FLCN/TSC1/KDR/DMTN/PTPRU/JUP/RREB1/DNM2/ZFHX3/PRKCE/EFNB2/NFAT5/PREX1/MALT1/ARHGEF7/STAT5B/CDH13/TJP1/ANGPT1/AFDN/EPB41L5/C1QBP/ADGRG1/SOCS5/P4HB/PPM1F/SOX13/RHOA/RSU1/RARA/GFUS/ITGA4/TESPA1/CIB1/SART1/ILK/TRIOBP/DO…	238
BP	GO:0009062	fatty acid catabolic process	70/7481	102/18800	3.37241e-09	6.47809e-07	4.69556e-07	PPARA/ACADM/IRS2/HADHB/ETFDH/PCCB/IRS1/LPIN1/PLIN5/CRAT/ACAT1/ETFA/EHHADH/LONP2/AUH/PHYH/ABCD3/ACADVL/PEX13/PPARD/SCP2/ACOX1/CPT1B/CROT/HADHA/ECH1/DECR1/CPT2/IVD/ACACB/MLYCD/HADH/ECI2/AKT2/ACAA2/ECHDC2/GCDH/AMACR/ACADS/NUDT19/ABHD3/PEX5/HSD17B4/ACAD10/NUDT8/ETFBKMT/MCEE/ACADL/ACAT2/LPIN2/NUDT7/HSD17B10/CPT1A/TYSND1/ALDH1L2/SLC25A17/PLA2G15/ILVBL/LPIN3/BDH2/CNR1/ACOXL/CPT1C/GLYATL2/ABCD2/PCK2/TWIS…	70
BP	GO:0006006	glucose metabolic process	121/7481	201/18800	3.50592e-09	6.53648e-07	4.73788e-07	ATF3/PPARGC1A/DLAT/PPARA/PFKFB2/PPP1R3A/ACADM/IRS2/PPP1R3C/PPP1R3B/PGM2L1/SLC25A12/PRKN/HECTD4/WDTC1/HK2/EP300/PDHA1/PPP1CB/KAT2B/RANBP2/GPT/NLN/PDHB/EPM2AIP1/PFKFB1/IRS1/PDK1/POMC/PDK2/SORBS1/RORA/PFKM/GPLD1/KCNJ11/RORC/ARPP19/INPPL1/OMA1/SLC45A3/INSR/PPP1R3F/GSK3B/HK1/PPARD/DYRK2/TIGAR/PGK1/ACACB/COX11/MLYCD/USP7/DDB1/SIRT1/FOXK1/AKT2/PGM1/SLC37A4/CRY1/BCKDK/TPI1/NCOA2/GPI/OGT/RGN/ADIPOR1/KBTBD…	121
BP	GO:0051146	striated muscle cell differentiation	160/7481	281/18800	3.76434e-09	6.81776e-07	4.94176e-07	ANKRD1/ERVW-1/NOS1/FLNC/MYH6/MIR133B/ALPK3/KLHL40/OBSCN/NEB/TTN/RYR1/VEGFA/FHOD3/MYORG/PROX1/PPARA/MYLK3/SMYD1/LMOD2/ALPK2/HOMER1/NRAP/ACADM/PLEC/ACTN2/AKAP6/LDB3/BVES/CFL2/MYPN/RBM24/RIPOR2/HDAC4/SYNPO2L/LMOD3/MYO18B/ATP11A/SGCD/MEF2C/TOMM70/ADPRHL1/MYOM2/SIX4/CAPN3/TMEM182/NLN/XK/TRIM72/CASQ1/MEF2A/PDLIM5/TNNT1/MYL2/TMOD1/BDNF/MTOR/SOX6/KLHL41/MIR24-1/BCL9/MYOZ2/CFLAR/FLII/FZD7/KDM6B/ACTA1/ASB2…	160
BP	GO:0061572	actin filament bundle organization	101/7481	162/18800	4.9841e-09	8.77618e-07	6.36129e-07	SYNPO2/ROCK2/SDC4/LIMCH1/SYNPO/RDX/PRKN/ZNF664-RFLNA/SYNPO2L/PAK1/CLASP1/RFLNA/CLASP2/PFN2/SMAD3/SORBS1/MTOR/FHOD1/CUL3/TSC1/DMTN/ARHGEF10L/PDLIM1/PLS1/PXN/PPFIA1/NF2/TJP1/SHANK3/PAK2/SRF/TNFAIP1/CCDC88A/SPIRE1/FAM107A/PAWR/AIF1L/PPM1F/RHOA/PTGER4/ZYX/WASF2/SWAP70/FAM171A1/CORO2B/SHROOM1/CALD1/LIMA1/RHOD/PHACTR1/SORBS3/PHLDB2/F11R/PLS3/FLNA/EZR/RGCC/ITGB1BP1/SERPINF2/STMN1/RAPGEF3/TTC8/ARAP1/PTK2…	101
BP	GO:0016311	dephosphorylation	226/7481	422/18800	5.2492e-09	8.99315e-07	6.51856e-07	MYH6/NT5C1A/PTPN20/PPTC7/DUSP8/NOCT/PTPN3/ROCK2/LRRC2/PPARGC1B/EYA1/PFKFB2/INPP5J/STYXL2/NT5C2/PTP4A1/PPP1R3C/CDC25C/PPM1B/PPP2R3A/PPP1R3B/EYA4/LRRC30/JAK2/CAMK2G/LRRC39/ATP1A2/DUSP3/PTPN14/PPP1CB/PTPN4/MEF2C/RPRD1A/PPP1R2B/DUSP10/PFKFB1/DUSP16/PPP3CB/PPM1K/PFKFB4/PTPN11/LPIN1/TGFB2/MTMR3/SMAD3/MTOR/FAM220A/HTT/GPLD1/SSH2/PPP6C/SEMA4D/PPP2CA/RPAP2/ARPP19/INPPL1/PUDP/PTPDC1/MTMR9/DUSP13/BOD1L1/BTR…	226
BP	GO:0019318	hexose metabolic process	140/7481	242/18800	8.76211e-09	1.46166e-06	1.05946e-06	ATF3/PPARGC1A/DLAT/PPARA/PFKFB2/PPP1R3A/ACADM/IRS2/PPP1R3C/PPP1R3B/PGM2L1/SLC25A12/PRKN/HECTD4/WDTC1/HK2/EP300/PDHA1/PPP1CB/KAT2B/RANBP2/GPT/NLN/MAN2A2/PDHB/EPM2AIP1/PFKFB1/IRS1/PDK1/POMC/PFKFB4/PDK2/SORBS1/RORA/PFKM/GPLD1/KCNJ11/RORC/ARPP19/INPPL1/OMA1/SLC45A3/INSR/PPP1R3F/GSK3B/HK1/PPARD/DYRK2/TIGAR/PGK1/ACACB/COX11/MLYCD/USP7/DDB1/SIRT1/FOXK1/AKT2/PGM1/SLC37A4/CRY1/BCKDK/TPI1/NCOA2/GPI/OGT/RGN…	140
BP	GO:0001503	ossification	224/7481	420/18800	9.74706e-09	1.58427e-06	1.14834e-06	TP53INP2/RYR1/MAP2K6/NOCT/PPARGC1B/MN1/ACHE/KREMEN2/FGF9/ZNF664-RFLNA/GDPD2/ATP5F1B/MEF2C/PRKACA/NR1I3/ESRRA/ZBTB16/IARS1/LRP4/RFLNA/TOB1/PTPN11/TGFB2/SMAD3/TAPT1/NOTUM/PBX1/GTPBP4/GPLD1/SEMA4D/MEF2D/INPPL1/TMEM38B/IL6R/RRAS2/NIPBL/NF1/GSK3B/BCOR/BCL2/UFL1/DHX36/KREMEN1/AXIN2/NBR1/DDX21/ANKH/BMPR1B/FZD9/HNRNPU/LGR4/ANO6/FIGNL1/MYBBP1A/SOX9/SBDS/SNRNP200/CCDC47/CRIM1/TRPM4/TMEM64/BMPR1A/HSD17B4/MA…	224
BP	GO:0001666	response to hypoxia	161/7481	286/18800	1.00657e-08	1.59517e-06	1.15624e-06	NOS1/P2RX3/TFRC/ND5/RYR1/VEGFA/HIPK2/PPARA/ROCK2/ATP1B1/EGLN1/ND4/ARNT2/HIF1AN/HK2/EP300/SOD2/CD38/SLC8A3/HP1BP3/NPEPPS/ALKBH5/PLEKHN1/DNMT3A/PDK1/TGFB2/SMAD3/SLC2A4/CREBBP/RORA/CRYAB/MTOR/KCNA5/MB/USP19/CFLAR/BACH1/NF1/ATM/PPARD/SIRT2/PIK3CB/NKX3-1/BCL2/TIGAR/UBQLN1/PGK1/PINK1/EGLN3/PDLIM1/SLC11A2/SIRT1/ACAA2/MALAT1/PRKCE/ENDOG/SUV39H2/MDM4/MIEF1/FAM162A/SRF/SMAD4/ATP7A/HSF1/ARNT/ADSL/NOL3/P4HB/…	161
BP	GO:0036293	response to decreased oxygen levels	167/7481	299/18800	1.15224e-08	1.73302e-06	1.25615e-06	NOS1/P2RX3/TFRC/ND5/CPEB4/RYR1/VEGFA/HIPK2/PPARA/ROCK2/ATP1B1/EGLN1/ND4/ARNT2/HIF1AN/HK2/EP300/SOD2/CD38/SLC8A3/HP1BP3/NPEPPS/ALKBH5/PLEKHN1/DNMT3A/PDK1/TGFB2/SMAD3/SLC2A4/CREBBP/RORA/CRYAB/MTOR/KCNA5/AIFM1/MB/USP19/CFLAR/BACH1/NF1/ATM/PPARD/SIRT2/PIK3CB/NKX3-1/BCL2/TIGAR/UBQLN1/PGK1/TSC1/PINK1/EGLN3/PDLIM1/SLC11A2/SIRT1/CBL/ACAA2/MALAT1/PRKCE/ENDOG/EEF2K/SUV39H2/MDM4/MIEF1/FAM162A/SRF/SMAD4/ATP7…	167
BP	GO:0051056	regulation of small GTPase mediated signal transduction	167/7481	299/18800	1.15224e-08	1.73302e-06	1.25615e-06	ABRA/OBSCN/MFN2/AMOT/KALRN/RALGPS1/CAVIN4/RALGAPA2/SOS2/RIPOR2/RDX/SYNPO2L/DENND4B/BCL6/TIAM2/ARFGEF2/RALGAPA1/MYO9A/AUTS2/SIPA1L3/ARHGEF12/DOCK3/TGFB2/RAF1/GPR17/SRGAP3/GBF1/SPRY4/SPRY3/PRAG1/ARFGEF1/ALS2/DAB2IP/CYTH1/ARHGAP32/ERBIN/NF1/ARHGAP35/RHOF/TRIO/PIK3CB/RALGAPB/MAPRE2/CUL3/FGD4/FLCN/SOS1/ARHGEF10L/RASA4/DNM2/MAPKAP1/CBL/ARHGEF11/AKAP13/SCAI/ARFGEF3/PREX1/RHOU/OPHN1/OGT/ARHGAP21/RASA1/AR…	167
BP	GO:0032956	regulation of actin cytoskeleton organization	192/7481	352/18800	1.17557e-08	1.73302e-06	1.25615e-06	NEB/SYNPO2/SVIL/FHOD3/PROX1/MYLK3/ROCK2/LMOD2/ACTN2/SDC4/SPTB/STAU2/LIMCH1/CFL2/SYNPO/RDX/PRKN/SYNPO2L/PAK1/C15orf62/CLASP1/LMOD3/SPTBN4/TAOK1/GBA2/CLASP2/PFN2/SMAD3/NCKAP1/TMOD1/MTOR/RICTOR/SPTBN5/FHOD1/ARFGEF1/SSH2/FLII/ARHGAP35/RHOF/RHOQ/RHOBTB1/SSH1/TSC1/DMTN/ARHGEF10L/WHAMM/PXN/PPFIA1/AKAP13/CAPZA2/PRKCE/LATS1/DLG1/C9orf72/NF2/RASA1/TMOD4/TJP1/SHANK3/KANK1/PAK2/SMAD4/CCDC88A/ARHGAP44/WASL/FA…	192
BP	GO:0051017	actin filament bundle assembly	98/7481	158/18800	1.2314e-08	1.77406e-06	1.2859e-06	SYNPO2/ROCK2/SDC4/LIMCH1/SYNPO/RDX/PRKN/SYNPO2L/PAK1/CLASP1/CLASP2/PFN2/SMAD3/SORBS1/MTOR/FHOD1/CUL3/TSC1/DMTN/ARHGEF10L/PDLIM1/PLS1/PXN/PPFIA1/NF2/TJP1/SHANK3/PAK2/SRF/TNFAIP1/CCDC88A/SPIRE1/FAM107A/PAWR/AIF1L/PPM1F/RHOA/PTGER4/ZYX/WASF2/SWAP70/FAM171A1/CORO2B/SHROOM1/CALD1/LIMA1/RHOD/PHACTR1/SORBS3/PHLDB2/F11R/PLS3/FLNA/EZR/RGCC/ITGB1BP1/SERPINF2/STMN1/RAPGEF3/TTC8/ARAP1/PTK2B/MICAL1/CX3CL1/FSC…	98
BP	GO:0022407	regulation of cell-cell adhesion	240/7481	456/18800	1.36651e-08	1.92495e-06	1.39528e-06	NR4A3/TFRC/PRKG1/VEGFA/PPARA/GCNT2/PCDH8/CELSR2/SDC4/RIPOR2/RDX/WNK1/JAK2/CEACAM1/DUSP3/PRKCQ/PRKCA/BCL6/ZBTB16/DUSP10/HSPH1/DNAJA3/PTPN11/MBP/SOCS6/ANK3/ILDR2/IDO1/ZDHHC2/GTPBP4/CD274/ZC3H8/ADAM19/TENM3/MYO10/HSPD1/TMEM131L/MAGI1/DMTN/PTPRU/NOTCH4/RC3H2/ITCH/ZDHHC21/EFNB2/NFAT5/DLG1/TIGIT/DLG5/NF2/MALT1/SCRIB/STAT5B/TJP1/PRDX2/AFDN/EPB41L5/PRKAR1A/RC3H1/MARCHF7/SOCS5/MAPK14/PTPN2/PAWR/PPM1F/PRNP…	240
BP	GO:0007159	leukocyte cell-cell adhesion	205/7481	381/18800	1.64075e-08	2.26102e-06	1.63887e-06	NR4A3/TFRC/PPARA/SDC4/RIPOR2/WNK1/JAK2/CEACAM1/DUSP3/PRKCQ/BCL6/ZBTB16/DUSP10/HSPH1/DNAJA3/PTPN11/SOCS6/ILDR2/IDO1/CD274/ZC3H8/SEMA4D/HSPD1/TMEM131L/RC3H2/ITCH/ZDHHC21/EFNB2/NFAT5/DLG1/TIGIT/DLG5/MALT1/SCRIB/STAT5B/PRDX2/PRKAR1A/RC3H1/MARCHF7/SOCS5/PTPN2/STK10/PAWR/PRNP/SOX13/RHOA/RARA/GFUS/ITGA4/TESPA1/SART1/AGER/CBLB/FUT4/MSN/MAD1L1/SOX4/FADD/CSK/BMP4/GPAM/TWSG1/LCK/F11R/EZR/RASAL3/SOCS1/BTN2A2…	205
BP	GO:0046034	ATP metabolic process	154/7481	273/18800	1.73264e-08	2.33686e-06	1.69384e-06	PPARGC1A/MYH6/ND4L/MYH7/ND5/NDUFS1/PPARA/ATP8/ATP1B1/DHTKD1/PFKFB2/OGDH/ND4/CYCS/MYH4/DLD/NIPSNAP2/SLC25A12/PRKAA2/PPIF/COX1/CYTB/HDAC4/SDHC/DNM1L/ATP1A2/HK2/EP300/ATP5F1A/NMNAT1/NDUFS2/UQCRC2/ATP5F1B/COQ9/SDHA/ATP6/CLPX/NCOR1/ND6/PFKFB1/COX15/SDHD/NDUFA5/FXN/ND2/ATP5MC3/C2orf69/PARP1/GHITM/PFKM/NDUFA9/ND1/HSPA8/ATP5PB/COX3/ATP5F1C/ENTPD5/COX2/NDUFA10/DMAC2L/PARG/ZBTB20/INSR/SLC4A4/UQCRFS1/UQCRC1…	154
BP	GO:0043254	regulation of protein-containing complex assembly	214/7481	401/18800	1.93893e-08	2.52607e-06	1.83099e-06	TFRC/VEGFA/SVIL/FHOD3/MAPT/LMOD2/CLIP1/INPP5J/TPPP2/SPTB/AKAP9/RDX/RAB3A/PAK1/C15orf62/CLASP1/LMOD3/ZNF827/EP300/MPP7/CAMSAP1/HSP90AA1/SPTBN4/EIF4G1/GBA2/TOGARAM1/CKAP5/PTPN11/SAR1B/PFN2/UNC13B/NCKAP1/TMOD1/DYRK1A/RAF1/PARP1/ICE1/CRYAB/MTOR/SLAIN2/RICTOR/SPTBN5/HSPA8/TIRAP/ARFGEF1/SSH2/STXBP5/MAPK9/GNL3L/FLII/DAB2IP/ATF7IP/HCFC1/ATM/GSK3B/VDAC2/NEK7/PPM1A/SIRT2/SSH1/DDX3X/RIOK3/NIN/CPTP/PINK1/DMT…	214
BP	GO:0030198	extracellular matrix organization	170/7481	307/18800	1.95386e-08	2.52607e-06	1.83099e-06	ADAMTS19/COL4A3/CLASP1/GAS2/THSD4/ZNF469/P4HA1/COL4A5/CLASP2/TGFB2/DNAJB6/COL28A1/EGFLAM/COL4A4/SMAD3/DAG1/TLL2/TMEM38B/CFLAR/NF1/EXOC8/COL4A6/RIC1/FLRT2/COL11A2/COLQ/ATXN1L/SOX9/ADAMTS13/RB1/ADAMTS9/COL24A1/DDR1/COL27A1/SERAC1/ATP7A/ADAMTSL4/AGT/LAMB1/SCX/RIC8A/PXDN/TCF15/NFKB2/LAMB2/APP/CHADL/CAV2/SMOC2/GAS6/SMPD3/SERPINH1/ST7/PHLDB2/KIF9/RGCC/ADAMTS10/SERPINF2/RECK/CSGALNACT1/ADAMTS5/HAPLN2/BM…	170
BP	GO:0006109	regulation of carbohydrate metabolic process	110/7481	183/18800	1.99248e-08	2.52607e-06	1.83099e-06	PPARGC1A/PPARA/PFKFB2/PPP1R3A/ACADM/IRS2/PPP1R3C/PPP1R3B/SLC25A12/PRKAA2/PRKN/HDAC4/EP300/PPP1CB/KAT2B/P2RY1/NCOR1/RANBP2/GPT/NLN/EPM2AIP1/PFKFB1/IRS1/PDK1/POMC/PDK2/SORBS1/RORA/GPLD1/RORC/ENTPD5/ARPP19/SLC45A3/ZBTB20/INSR/SLC4A4/PPP1R3F/GSK3B/DYRK2/TIGAR/ACACB/COX11/MLYCD/USP7/DDB1/SIRT1/FOXK1/AKT2/CRY1/BCKDK/PRKCE/NCOA2/OGT/STAT3/RGN/ADIPOR1/FOXK2/ARNT/PTPN2/SELENOS/PSEN1/FAM3C/PHKG2/APP/ARL2/S…	110
BP	GO:0005996	monosaccharide metabolic process	148/7481	261/18800	2.06368e-08	2.5506e-06	1.84877e-06	ATF3/PPARGC1A/DLAT/PPARA/PFKFB2/PPP1R3A/ACADM/IRS2/PPP1R3C/PPP1R3B/PGM2L1/SLC25A12/PRKN/HECTD4/WDTC1/HK2/EP300/PDHA1/PPP1CB/KAT2B/RANBP2/GPT/NLN/MAN2A2/PDHB/EPM2AIP1/PFKFB1/IRS1/PDK1/POMC/PFKFB4/PDK2/SORBS1/RORA/PFKM/GPLD1/KCNJ11/RORC/ARPP19/INPPL1/OMA1/SLC45A3/INSR/PPP1R3F/GSK3B/HK1/PPARD/DYRK2/TIGAR/PGK1/OTOGL/ACACB/COX11/MLYCD/USP7/DDB1/SIRT1/FOXK1/AKT2/PGM1/SLC37A4/CRY1/BCKDK/TPI1/NCOA2/GPI/O…	148
BP	GO:0003012	muscle system process	236/7481	449/18800	2.09231e-08	2.5506e-06	1.84877e-06	NR4A3/NOS1/P2RX3/MYH6/PRKG1/MYH7/GDNF/SCN2B/ATP2A2/CTNNA3/TTN/DMD/RYR1/GPD1L/MAP2K6/MYOT/MYOM3/CKMT2/PPARA/SYNM/ROCK2/ATP1B1/LMOD2/HOMER1/ACTN2/AKAP6/PDE4D/PPP1R12B/MYH4/PLN/SLMAP/TPM3/MYOM1/CACNA2D1/TRDN/PKP2/KCNJ2/AKAP9/SLC6A8/KCNN2/SCN4A/MYL3/HDAC4/CAMK2G/SCN3B/CLCN1/ATP1A2/MYBPC1/LMOD3/KCNJ12/MYLK2/MYH14/SGCD/ANKRD2/TNNI1/MIR17HG/TOMM70/CD38/P2RY1/DTNA/PRKACA/SLC8A3/LMCD1/PRKCA/MYOM2/CHRNB1/C…	236
BP	GO:0019882	antigen processing and presentation	71/7481	107/18800	2.36052e-08	2.82328e-06	2.04641e-06	RAB10/SAR1B/IDE/PIKFYVE/RAB5B/LNPEP/KDM5D/DNM2/RAB6A/RAB4A/TAPBPL/RAB35/TAP1/CTSF/NOD1/ABCB9/RAB27A/PSME1/CTSH/RAB8B/CLEC4A/TAPBP/RELB/HFE/CALR/HLA-C/CTSL/WDFY4/MR1/HLA-A/B2M/EXT1/CD1C/MARCHF1/CTSD/HLA-E/HLA-DQB1/PDIA3/FGL2/HLA-F/HLA-DQA1/HLA-B/HLA-H/HLA-DPA1/HLA-DOA/HLA-G/TREX1/LILRB2/HLA-DRB1/PSMB8/HLA-DRA/HLA-DMB/SLC11A1/HLA-DMA/ICAM1/WAS/LGMN/HLA-DQB2/CTSS/RAB34/HLA-DPB1/CD209/RAB32/FCGR2B/HL…	71
BP	GO:0043062	extracellular structure organization	170/7481	308/18800	2.65738e-08	3.11946e-06	2.2611e-06	ADAMTS19/COL4A3/CLASP1/GAS2/THSD4/ZNF469/P4HA1/COL4A5/CLASP2/TGFB2/DNAJB6/COL28A1/EGFLAM/COL4A4/SMAD3/DAG1/TLL2/TMEM38B/CFLAR/NF1/EXOC8/COL4A6/RIC1/FLRT2/COL11A2/COLQ/ATXN1L/SOX9/ADAMTS13/RB1/ADAMTS9/COL24A1/DDR1/COL27A1/SERAC1/ATP7A/ADAMTSL4/AGT/LAMB1/SCX/RIC8A/PXDN/TCF15/NFKB2/LAMB2/APP/CHADL/CAV2/SMOC2/GAS6/SMPD3/SERPINH1/ST7/PHLDB2/KIF9/RGCC/ADAMTS10/SERPINF2/RECK/CSGALNACT1/ADAMTS5/HAPLN2/BM…	170
BP	GO:0010675	regulation of cellular carbohydrate metabolic process	93/7481	150/18800	2.95758e-08	3.40874e-06	2.47078e-06	PPARGC1A/PPARA/PFKFB2/PPP1R3A/ACADM/IRS2/PPP1R3C/PPP1R3B/SLC25A12/PRKN/HDAC4/EP300/PPP1CB/KAT2B/P2RY1/NCOR1/RANBP2/GPT/NLN/EPM2AIP1/PFKFB1/IRS1/PDK1/POMC/PDK2/SORBS1/RORA/GPLD1/RORC/ARPP19/SLC45A3/INSR/PPP1R3F/GSK3B/DYRK2/TIGAR/ACACB/COX11/MLYCD/USP7/DDB1/SIRT1/FOXK1/AKT2/CRY1/BCKDK/PRKCE/NCOA2/OGT/STAT3/RGN/ADIPOR1/FOXK2/PTPN2/SELENOS/FAM3C/PHKG2/SIRT7/PGAM1/SIRT6/DUSP12/TP53/PTK2B/GNB3/PMAIP1/E…	93
BP	GO:0006635	fatty acid beta-oxidation	54/7481	76/18800	3.20626e-08	3.62937e-06	2.6307e-06	PPARA/ACADM/IRS2/HADHB/ETFDH/IRS1/PLIN5/CRAT/ACAT1/ETFA/EHHADH/LONP2/AUH/ABCD3/ACADVL/PPARD/SCP2/ACOX1/CPT1B/CROT/HADHA/ECH1/DECR1/CPT2/IVD/ACACB/MLYCD/HADH/ECI2/AKT2/ACAA2/ECHDC2/GCDH/AMACR/ACADS/PEX5/HSD17B4/ACAD10/ETFBKMT/ACADL/ACAT2/HSD17B10/CPT1A/TYSND1/ALDH1L2/SLC25A17/BDH2/CNR1/ACOXL/CPT1C/ABCD2/TWIST1/ADIPOQ/LEP	54
BP	GO:0006090	pyruvate metabolic process	70/7481	106/18800	3.97701e-08	4.42151e-06	3.20487e-06	NR4A3/DLAT/PPARA/DHTKD1/PFKFB2/OGDH/DLD/PRKAA2/PDHX/HDAC4/VDAC1/HK2/EP300/PDHA1/NCOR1/PDHB/PFKFB1/PDK1/PDK2/ME2/PFKM/ENTPD5/MPC2/ZBTB20/INSR/SLC4A4/PKM/HK1/TIGAR/PGK1/ME1/FOXK1/PGM1/LDHB/TPI1/GPI/OGT/STAT3/SRR/FOXK2/BPGM/ARNT/PSEN1/APP/ARL2/JMJD8/SLC2A6/PGAM1/PRXL2C/ADPGK/SIRT6/DDIT4/PFKL/PGAM4/ENO1/EIF6/PDK3/ALDOC/PFKP/ENO2/TREX1/P2RX7/IGF1/GALK1/ENO4/NUPR1/HK3/PCK2/FBP1/PCK1	70
BP	GO:0050808	synapse organization	221/7481	419/18800	4.04555e-08	4.42151e-06	3.20487e-06	FLRT3/GDNF/MYOT/MAPT/PCDH8/HOMER1/PPFIA4/NEDD4/ERBB4/STAU2/ACHE/FRMPD4/SYNPO/RAB3A/LRRN1/UBE3A/MEF2C/SLC8A3/DLG4/CHRNB1/DOK7/SIX4/EIF4G1/COL4A5/NEURL1/SLC25A46/LRP4/DNAJA3/PDLIM5/UNC13C/PFN2/SLC6A1/CAMK2B/UNC13B/FBXO45/ANK3/BDNF/HSPA8/ZDHHC2/DAG1/DIP2A/AFG3L2/AMIGO3/CRKL/PAFAH1B1/ALS2/SEMA4D/TMEM108/CDH8/DAB2IP/DVL1/INSR/SHISA6/FLRT2/PPFIBP1/SLITRK4/DHX36/AMIGO1/FZD5/COLQ/TSC1/GNPAT/FZD9/NFASC/GL…	221
BP	GO:0051235	maintenance of location	180/7481	331/18800	4.45056e-08	4.78171e-06	3.46596e-06	NOS1/RYR3/DMD/RYR1/PPARA/JPH1/AKAP6/PDE4D/VPS13A/G3BP2/PLN/TRDN/AKAP9/IBTK/CHD7/ATP1A2/PKD1/HK2/IGSF11/GP1BA/PDPK1/VPS13D/PRKACA/JPH2/CAPN3/OSBPL11/CASQ1/FBXW7/VPS13C/PLIN5/TAPT1/ANK3/HTT/POLR2M/PAFAH1B1/TMEM38B/FITM2/ATP7B/CAMK2D/DIAPH1/HK1/PPARD/LDAF1/LETM1/ANK2/SLC25A23/CRY2/PINK1/SREBF2/SUN1/HNRNPU/SYNE1/ACACB/TMEM38A/HRC/SIRT1/FAF1/CRY1/NRIP1/PRKCE/MORC3/PLA2G4C/ABHD5/LATS1/FTO/ARHGAP21/FITM…	180
BP	GO:0045229	external encapsulating structure organization	170/7481	310/18800	4.85774e-08	5.1322e-06	3.72001e-06	ADAMTS19/COL4A3/CLASP1/GAS2/THSD4/ZNF469/P4HA1/COL4A5/CLASP2/TGFB2/DNAJB6/COL28A1/EGFLAM/COL4A4/SMAD3/DAG1/TLL2/TMEM38B/CFLAR/NF1/EXOC8/COL4A6/RIC1/FLRT2/COL11A2/COLQ/ATXN1L/SOX9/ADAMTS13/RB1/ADAMTS9/COL24A1/DDR1/COL27A1/SERAC1/ATP7A/ADAMTSL4/AGT/LAMB1/SCX/RIC8A/PXDN/TCF15/NFKB2/LAMB2/APP/CHADL/CAV2/SMOC2/GAS6/SMPD3/SERPINH1/ST7/PHLDB2/KIF9/RGCC/ADAMTS10/SERPINF2/RECK/CSGALNACT1/ADAMTS5/HAPLN2/BM…	170
BP	GO:0140694	non-membrane-bounded organelle assembly	202/7481	379/18800	5.46797e-08	5.68221e-06	4.11867e-06	ANKRD1/FLNC/MYH6/AURKA/OBSCN/NEB/TOGARAM2/TTN/FHOD3/MAPT/NOCT/PROX1/MYLK3/LMOD2/NRAP/PLEC/ACTN2/LDB3/G3BP2/CFL2/PRKAA2/MYPN/WDR62/SYNPO2L/CLASP1/LMOD3/CSDE1/KAT2B/MDN1/PATL1/ADPRHL1/MYOM2/OGFOD1/SIX4/NCOR1/CAPN3/TOGARAM1/PRKDC/CASQ1/MEF2A/CNOT7/CLASP2/TNNT1/SMC1A/MYL2/TMOD1/FASTKD2/CNOT1/CENPN/CEP97/KLHL41/MYOZ2/CCDC69/MAPK9/CFLAR/FLII/YTHDF3/FITM2/ACTA1/ASB2/TUBGCP4/TNKS/CSRP3/NEK7/LDAF1/CEP192/…	202
BP	GO:0030239	myofibril assembly	48/7481	66/18800	5.68804e-08	5.81556e-06	4.21533e-06	ANKRD1/FLNC/MYH6/OBSCN/NEB/TTN/FHOD3/PROX1/MYLK3/LMOD2/NRAP/PLEC/ACTN2/LDB3/CFL2/MYPN/SYNPO2L/LMOD3/ADPRHL1/MYOM2/SIX4/CAPN3/CASQ1/MEF2A/TNNT1/MYL2/TMOD1/KLHL41/MYOZ2/CFLAR/FLII/ACTA1/CSRP3/AKAP13/TMOD4/PRKAR1A/MYOZ1/SRF/SMAD4/TCAP/EDN1/TNNT2/ACTG1/PDGFRA/CSRP1/CSRP2/MYL9/KRT19	48
BP	GO:0043281	regulation of cysteine-type endopeptidase activity involved in apoptotic process	119/7481	204/18800	5.90336e-08	5.93991e-06	4.30546e-06	VEGFA/MAPT/CYCS/COL4A3/JAK2/MIR27B/RPS6KA3/DHCR24/RNF34/DNAJB6/PRDX3/SMAD3/RAF1/CRYAB/USP47/XIAP/AIFM1/CSNK2A1/CFLAR/HSPD1/BCL2L13/CASP8AP2/NKX3-1/UACA/DDX3X/EGLN3/BCL2L11/SIRT1/FNIP1/VCP/CARD8/GPI/CASP9/MALT1/DELE1/PAK2/FAM162A/RFFL/HSF1/TP63/NOL3/NLRP1/PPM1F/HTRA2/FIS1/CDKN2D/RHOA/PIH1D1/PML/ARL6IP1/AQP1/GAS6/NOD1/RACK1/LCK/MGMT/ROBO1/CTSH/TFAP4/TNFSF10/RPS27L/MICAL1/NLE1/PMAIP1/ATP2A3/PDCD6/FA…	119
BP	GO:0050900	leukocyte migration	204/7481	384/18800	6.52973e-08	6.46749e-06	4.68787e-06	VEGFA/PLEC/PADI2/RET/RIPOR2/WNK1/DNM1L/PLCB1/MCU/DAPK2/TGFB2/MSMP/OXSR1/GBF1/TIRAP/PIKFYVE/CRKL/FLT1/MIR24-1/IL6R/SLC12A2/ASB2/PDE4B/HOXA7/ITGA7/AKIRIN1/SOS1/MTUS1/ANO6/SBDS/ITGA1/PREX1/TRPM4/STAT5B/MAPK1/C1QBP/WASL/STK10/SPNS2/VEGFD/RHOA/LRCH1/MOSPD2/ITGA4/PTGER4/IL1R1/AGER/SWAP70/NUP85/FUT4/CREB3/APP/MSN/C5/CD200/EDN1/KIT/SLC8B1/GAS6/ITGA9/JAGN1/SMPD3/FADD/DDT/LCK/F11R/CXCL10/ITGB7/ITGA3/IRAK4/…	204
BP	GO:0097191	extrinsic apoptotic signaling pathway	127/7481	221/18800	7.18937e-08	7.01129e-06	5.08204e-06	ATF3/GDNF/TNFRSF12A/BAG3/EYA1/EYA4/RET/JAK2/BIRC6/DEPTOR/PDPK1/MKNK2/GCLM/RNF34/STRADB/TGFB2/SMAD3/RAF1/RB1CC1/HTT/CFLAR/IL6R/DAB2IP/NF1/CASP8AP2/GSK3B/HIPK1/BCL2/SKIL/DDX3X/BRCA1/BMPR1B/RPS6KB1/CYLD/BCL2L11/EYA3/MOAP1/FAF1/ZMYND11/ACVR1B/PRDX2/PHIP/DELE1/PSME3/PAK2/YAP1/RFFL/MADD/AGT/NOL3/HMGB2/PELI3/RBCK1/HTRA2/NOS3/GABARAP/TRAF2/CIB1/SGPP1/TLR3/DAXX/STX4/PML/WWOX/FADD/PEA15/BMP4/TCF7L2/BCL2L1/…	127
BP	GO:0007162	negative regulation of cell adhesion	167/7481	305/18800	7.3096e-08	7.02054e-06	5.08874e-06	PRKG1/VEGFA/PPARA/GCNT2/SDC4/RIPOR2/RDX/WNK1/JAK2/CEACAM1/DUSP3/ATP5F1B/BCL6/CLASP2/PTPN11/MBP/SOCS6/ILDR2/IDO1/SPRY4/GTPBP4/CD274/ZC3H8/SEMA4D/FZD7/NF1/TMEM131L/HOXA7/DMTN/NOTCH4/RC3H2/CBLL1/ITCH/DLG1/PLXNA1/TIGIT/DLG5/NF2/RASA1/SCRIB/CDH13/PRDX2/ANGPT1/EPB41L5/PRKAR1A/KANK1/RC3H1/PLXNA2/MARCHF7/SOCS5/MEN1/PTPN2/FAM107A/PAWR/PPM1F/PRNP/GBP1/RHOA/ALOX12/PLXNA3/ANGPT2/MIR939/CBLB/SWAP70/MAD2L2/COR…	167
BP	GO:0061564	axon development	247/7481	479/18800	8.56331e-08	8.10192e-06	5.87256e-06	ENAH/FLRT3/GDNF/VEGFA/MYOT/MAPT/KALRN/GOLGA4/NEXN/MYPN/CDH4/RET/RAB3A/JAK2/NREP/PAK1/B4GALT5/COBL/LHX4/SEMA6C/MTR/HSP90AA1/PRKCQ/SPTBN4/RAB21/TIAM2/LMTK2/AUTS2/USP9X/RAB10/SLC25A46/XK/LRP4/PPP3CB/PALLD/ARX/PTPN11/MBP/VCL/FBXO45/ANK3/BDNF/CDKL3/ADCY1/NEO1/DAG1/EIF4G2/SPRY3/AFG3L2/PAFAH1B1/ALS2/SEMA4D/SPG11/RTN4/RPS6KA5/DVL1/ARHGAP35/GSK3B/FZD3/HSP90AB1/TRIO/FLRT2/KIF5B/BCL2/SLITRK4/MAP2K1/KREMEN1/…	247
BP	GO:0048002	antigen processing and presentation of peptide antigen	46/7481	63/18800	8.81417e-08	8.21662e-06	5.95571e-06	SAR1B/IDE/PIKFYVE/LNPEP/DNM2/TAPBPL/TAP1/CTSF/ABCB9/CLEC4A/TAPBP/HFE/CALR/HLA-C/CTSL/MR1/HLA-A/B2M/MARCHF1/CTSD/HLA-E/HLA-DQB1/PDIA3/HLA-F/HLA-DQA1/HLA-B/HLA-H/HLA-DPA1/HLA-DOA/HLA-G/HLA-DRB1/HLA-DRA/HLA-DMB/SLC11A1/HLA-DMA/LGMN/HLA-DQB2/CTSS/HLA-DPB1/CD209/FCGR2B/HLA-DQA2/FCER1G/PYCARD/AZGP1/IFI30	46
BP	GO:0032479	regulation of type I interferon production	65/7481	98/18800	9.37939e-08	8.49371e-06	6.15655e-06	PPM1B/MAVS/TOMM70/HSP90AA1/PTPN11/REL/TIRAP/HSPD1/ZBTB20/ILRUN/NPLOC4/POLR3A/DHX36/POLR3B/DDX3X/RIOK3/TRAF3IP1/SETD2/CYLD/G3BP1/ITCH/POLR3D/NLRX1/NLRC3/CHUK/DHX33/HMGB2/PLCG2/TLR3/DTX4/GPATCH3/TRAIP/PQBP1/IFIH1/RNF26/PTPRS/OAS2/IRF1/IRF3/TRIM21/RELB/MYD88/TLR4/IRF7/DHX58/NMI/SIRPA/CGAS/RIPK2/TLR8/TREX1/RNF135/PTPN22/TLR2/STING1/OAS1/IRF8/LILRB1/ISG15/IRF5/SYK/HAVCR2/TLR7/PYCARD/CD14	65
BP	GO:0032606	type I interferon production	65/7481	98/18800	9.37939e-08	8.49371e-06	6.15655e-06	PPM1B/MAVS/TOMM70/HSP90AA1/PTPN11/REL/TIRAP/HSPD1/ZBTB20/ILRUN/NPLOC4/POLR3A/DHX36/POLR3B/DDX3X/RIOK3/TRAF3IP1/SETD2/CYLD/G3BP1/ITCH/POLR3D/NLRX1/NLRC3/CHUK/DHX33/HMGB2/PLCG2/TLR3/DTX4/GPATCH3/TRAIP/PQBP1/IFIH1/RNF26/PTPRS/OAS2/IRF1/IRF3/TRIM21/RELB/MYD88/TLR4/IRF7/DHX58/NMI/SIRPA/CGAS/RIPK2/TLR8/TREX1/RNF135/PTPN22/TLR2/STING1/OAS1/IRF8/LILRB1/ISG15/IRF5/SYK/HAVCR2/TLR7/PYCARD/CD14	65
BP	GO:0010639	negative regulation of organelle organization	190/7481	356/18800	1.18225e-07	1.0501e-05	7.61151e-06	TFRC/SVIL/FHOD3/MAPT/LMOD2/INPP5J/SPTB/OPA1/PPIF/RDX/PRKN/TNKS2/HUWE1/CLASP1/LMOD3/ATXN7/KAT2B/CAMSAP1/MPHOSPH9/SLC25A4/MAP4/ATRX/SPTBN4/TAOK1/MAP6D1/TBC1D4/TTBK2/CLASP2/PFN2/FXN/XRN1/TMOD1/DYRK1A/PARP1/GHITM/SPTBN5/TOM1L2/APC/ARFGEF1/CEP97/SSH2/GNL3L/FLII/OMA1/TNKS/EVI5L/ATM/RAD50/SLX4/TIGAR/NBN/SSH1/FEZ2/ADCK1/BRCA1/FLCN/PINK1/DMTN/FZD9/HNRNPU/WAPL/RAD1/ERCC4/PPFIA1/DNM2/SMCR8/ACAA2/CAPZA2/TRIM…	190
BP	GO:0045862	positive regulation of proteolysis	196/7481	369/18800	1.19273e-07	1.0501e-05	7.61151e-06	AURKA/KLHL40/USP13/MAPT/ROCK2/HECTD1/ZYG11B/CYCS/PSME4/TRIB1/COL4A3/JAK2/PRKN/MIR27B/RNF144B/CLPX/CAPN3/AGTPBP1/RCHY1/FBXW7/MBP/SMAD3/GPLD1/ARIH2/ARIH1/AIFM1/TAF1/MAPK9/CFLAR/DAB2IP/HSPD1/BCL2L13/CASP8AP2/BTRC/DVL1/NRDC/GSK3B/FBXW11/MKRN2/SIRT2/NKX3-1/UBQLN1/UACA/DDX3X/AKIRIN2/PINK1/EGLN3/LPCAT3/BCL2L11/RGMA/FBXO22/SIRT1/VCP/ANKIB1/DET1/RAD23A/RNF180/ZER1/CARD8/OGT/CASP9/MALT1/STAT3/RGN/TANK/MAPK…	196
BP	GO:0055002	striated muscle cell development	48/7481	67/18800	1.23087e-07	1.06883e-05	7.74729e-06	ANKRD1/FLNC/MYH6/OBSCN/NEB/TTN/FHOD3/PROX1/MYLK3/LMOD2/NRAP/PLEC/ACTN2/LDB3/CFL2/MYPN/SYNPO2L/LMOD3/ADPRHL1/MYOM2/SIX4/CAPN3/CASQ1/MEF2A/TNNT1/MYL2/TMOD1/KLHL41/MYOZ2/CFLAR/FLII/ACTA1/CSRP3/AKAP13/TMOD4/PRKAR1A/MYOZ1/SRF/SMAD4/TCAP/EDN1/TNNT2/ACTG1/PDGFRA/CSRP1/CSRP2/MYL9/KRT19	48
BP	GO:0070482	response to oxygen levels	175/7481	324/18800	1.26994e-07	1.08786e-05	7.88522e-06	NOS1/P2RX3/TFRC/ND5/CPEB4/RYR1/VEGFA/HIPK2/PPARA/ROCK2/ATP1B1/EGLN1/ND4/ARNT2/HIF1AN/HK2/EP300/NDUFS2/SOD2/CD38/GUCY1A2/ATP6/SLC8A3/HP1BP3/NPEPPS/ALKBH5/PLEKHN1/DNMT3A/PDK1/TGFB2/SMAD3/SLC2A4/CREBBP/RORA/CRYAB/MTOR/KCNA5/AIFM1/MB/USP19/CFLAR/BACH1/NF1/ATM/PPARD/SIRT2/PIK3CB/NKX3-1/BCL2/TIGAR/UBQLN1/PGK1/TSC1/PINK1/MYOD1/EGLN3/PDLIM1/SLC11A2/SIRT1/CBL/ACAA2/MALAT1/PRKCE/ENDOG/EEF2K/SUV39H2/MDM4/MI…	175
BP	GO:1903829	positive regulation of protein localization	231/7481	446/18800	1.41273e-07	1.19404e-05	8.65483e-06	ANKRD1/TFRC/TTN/GPD1L/XPO4/MAPT/ROCK2/BAG3/PFKFB2/MYO18A/IRS2/MYOM1/ERBB4/PCNT/ACHE/PRKAA2/RDX/JAK2/PRKN/VSNL1/DNM1L/HUWE1/MAVS/PDPK1/TOMM70/CD38/PRKACA/DLG4/MCU/NPEPPS/LRP4/PPP3CB/FBXW7/PCM1/SAR1B/TGFB2/UNC13B/SMAD3/ANK3/PARP1/ICE1/SORBS1/PFKM/MTCL1/EPB41/ZDHHC2/MIEF2/PPID/GPLD1/APC/ARIH2/KCNB1/UBR5/GNL3L/MPC2/RTN4/DVL1/GSK3B/HSP90AB1/PPARD/IPO5/PPM1A/KIF5B/KAT7/FZD5/CNST/CHP1/ZDHHC5/PINK1/OSBP/…	231
BP	GO:0044242	cellular lipid catabolic process	125/7481	219/18800	1.53131e-07	1.27724e-05	9.25788e-06	PLA2G4E/PPARA/ACADM/BCO2/IRS2/HADHB/ETFDH/PCCB/PLCB1/NEU3/GBA2/ASAH2/IRS1/LPIN1/PLIN5/PNPLA8/CRAT/ACAT1/PNPLA4/GPLD1/ETFA/EHHADH/LONP2/AUH/PHYH/ABCD3/ACADVL/PEX13/PPARD/SCP2/SIRT2/ACOX1/CPT1B/CROT/HADHA/ECH1/DECR1/CPT2/IVD/ACACB/MLYCD/HADH/ECI2/AKT2/ACAA2/ASAH2B/ECHDC2/PLA2G4C/DDHD2/GCDH/ABHD5/NAPEPLD/AMACR/ACADS/GDE1/NUDT19/ABHD3/PEX5/HSD17B4/ACAD10/NUDT8/PNPLA7/ETFBKMT/MCEE/ACADL/IDH1/PLBD2/PNP…	125
BP	GO:0010810	regulation of cell-substrate adhesion	124/7481	217/18800	1.57175e-07	1.28093e-05	9.28462e-06	VEGFA/ROCK2/GCNT2/SDC4/LIMCH1/JAK2/CLASP1/DUSP3/BCL6/LIMS1/CLASP2/EGFLAM/SMAD3/VCL/SPRY4/DAG1/CRKL/FZD7/NF1/GSK3B/PIK3CB/BCL2/HOXA7/POLDIP2/TSC1/KDR/DMTN/JUP/RREB1/PEAK1/DNM2/PRKCE/PREX1/NF2/DDR1/RASA1/ARHGEF7/CDH13/EPB41L5/KANK1/C1QBP/P4HB/MEN1/FAM107A/PPM1F/GBP1/RHOA/RSU1/GFUS/CIB1/ANGPT2/MIR939/ILK/TRIOBP/DOCK5/ARL2/CORO2B/DISC1/RCC2/FUT1/LIMS2/ACVRL1/PHLDB2/CORO1C/FZD4/FLNA/ITGB1BP1/ITGA3/PTP…	124
BP	GO:0072329	monocarboxylic acid catabolic process	78/7481	124/18800	1.57615e-07	1.28093e-05	9.28462e-06	PPARA/ACADM/IRS2/HADHB/ETFDH/PCCB/IRS1/LPIN1/LDHD/PLIN5/CRAT/ACAT1/ETFA/EHHADH/LONP2/AUH/PHYH/ABCD3/ACADVL/PEX13/PPARD/SCP2/ACOX1/CPT1B/CROT/HADHA/ECH1/DECR1/CPT2/IVD/ACACB/MLYCD/HADH/ECI2/AKT2/ACAA2/ECHDC2/GCDH/AMACR/ACADS/NUDT19/ABHD3/PEX5/HSD17B4/ACAD10/NUDT8/ETFBKMT/MCEE/ACADL/ACAT2/LPIN2/NUDT7/HSD17B10/CPT1A/TYSND1/FAH/ALDH1L2/SLC25A17/PLA2G15/ILVBL/LPIN3/BDH2/CYP4F12/CNR1/PGD/IDNK/PON3/ACOX…	78
BP	GO:1902905	positive regulation of supramolecular fiber organization	104/7481	176/18800	1.62273e-07	1.28655e-05	9.32538e-06	SYNPO2/MAPT/PROX1/MYLK3/ROCK2/LMOD2/CLIP1/ACTN2/SDC4/LIMCH1/AKAP9/CFL2/SYNPO/SYNPO2L/PAK1/C15orf62/CLASP1/TOGARAM1/CKAP5/PFN2/SMAD3/NCKAP1/MTOR/SLAIN2/RICTOR/FHOD1/NIN/TSC1/ARHGEF10L/WHAMM/PXN/RB1/PRKCE/DLG1/CDK5RAP2/NF2/CCDC88A/WASL/PPM1F/TENM1/CYFIP1/RHOA/PSEN1/CDC42EP4/SNX9/WASF2/SWAP70/APP/ARL2/KIRREL1/EDN1/BRK1/PSRC1/SORBS3/NAV3/RGCC/ITGB1BP1/SERPINF2/RAPGEF3/PTK2B/CX3CL1/MAP1B/COLGALT1/VASP…	104
BP	GO:0010950	positive regulation of endopeptidase activity	103/7481	174/18800	1.6434e-07	1.28655e-05	9.32538e-06	MAPT/ROCK2/CYCS/COL4A3/JAK2/MIR27B/MBP/SMAD3/AIFM1/CFLAR/HSPD1/BCL2L13/CASP8AP2/NKX3-1/UACA/DDX3X/AKIRIN2/EGLN3/BCL2L11/SIRT1/VCP/CARD8/CASP9/MALT1/STAT3/PSME3/FAM162A/PSMD14/HSF1/NLRP1/PPM1F/HTRA2/FIS1/RHOA/AGER/PML/FADD/NOD1/PSENEN/RACK1/LCK/USP50/PSME1/ROBO1/APH1B/CTSH/TFAP4/TNFSF10/PSME2/RPS27L/PMAIP1/ATP2A3/PDCD6/FAS/BID/BCL10/CASP8/RPS3/CR1/ST20/PRR7/IFT57/BCAP31/CLEC7A/VSIR/EFNA1/CTSD/CASP…	103
BP	GO:0046395	carboxylic acid catabolic process	134/7481	238/18800	1.66432e-07	1.28655e-05	9.32538e-06	CRYM/NOS1/ACADSB/PPARA/GOT2/GOT1/ALDH5A1/ACADM/CARNS1/ALDH6A1/IRS2/DLD/GPT2/HADHB/ETFDH/GLDC/ADHFE1/PCCB/DBT/MCCC2/ALDH4A1/GPT/DLST/IRS1/ASPA/LPIN1/LDHD/PLIN5/CARNMT1/CRAT/HIBADH/HIBCH/IDO1/ACAT1/ETFA/EHHADH/MTRR/ACAD8/LONP2/AUH/ALDH1L1/PHYH/ABCD3/ACADVL/PEX13/PPARD/SCP2/ACOX1/CPT1B/BCKDHA/CROT/HADHA/ECH1/DECR1/CPT2/IVD/AASS/GLUL/ACACB/AASDHPPT/MCCC1/MLYCD/HADH/ECI2/AKT2/BCKDHB/ACAA2/BCKDK/ECHDC2…	134
BP	GO:0009152	purine ribonucleotide biosynthetic process	101/7481	170/18800	1.68149e-07	1.28655e-05	9.32538e-06	PPARGC1A/DLAT/PPARA/ATP8/HTD2/GUCY2C/ACSL6/DLD/SLC25A12/PDHX/PDHA1/AK3/ATP5F1A/ADCY9/ATP5F1B/GUCY1A2/ATP6/PANK1/PDHB/ADCY2/PDK1/PDK2/ADSS1/ATP5MC3/PANK3/PARP1/ADCY1/ACAT1/DIP2A/PANK4/ATP5PB/ATP5F1C/AMPD1/ACSL1/COX2/MPC2/DMAC2L/ACSS2/AK9/FLCN/PINK1/ACACB/MLYCD/HACD1/ACSBG1/ACSL3/PFAS/VCP/ATP5MC1/GCDH/ACSS1/GART/ACACA/ATP5PF/SLC25A16/ADSL/ADCY6/ACLY/SLC35B3/HACD2/ADCY4/IMPDH2/ANTKMT/ADSS2/NME4/PPCD…	101
BP	GO:0045214	sarcomere organization	34/7481	43/18800	1.68455e-07	1.28655e-05	9.32538e-06	ANKRD1/FLNC/MYH6/OBSCN/TTN/FHOD3/PROX1/MYLK3/LMOD2/PLEC/ACTN2/LDB3/CFL2/MYPN/SYNPO2L/MYOM2/SIX4/CAPN3/CASQ1/TNNT1/KLHL41/MYOZ2/CSRP3/AKAP13/PRKAR1A/MYOZ1/SRF/TCAP/EDN1/TNNT2/ACTG1/CSRP1/CSRP2/KRT19	34
BP	GO:0002683	negative regulation of immune system process	221/7481	425/18800	1.75731e-07	1.29845e-05	9.41163e-06	PVRIG/IL31RA/PADI2/SDC4/IL17D/TRIB1/RIPOR2/CEACAM1/DUSP3/CUL4A/PLCB1/HSPA9/BCL6/DUSP10/PPP3CB/USP15/FBXW7/CNOT7/TGFB2/SOCS6/ILDR2/APPL1/IDO1/CD274/ZC3H8/MIR24-1/YTHDF3/NF1/ATM/TMEM131L/MKRN2/PLCL2/HOXA7/DGKZ/ADGRF5/RC3H2/SOX9/ITCH/NLRX1/DLG1/NLRC3/TIGIT/DLG5/SCRIB/PRDX2/ANGPT1/PRKAR1A/RC3H1/WASL/MARCHF7/SOCS5/TOB2/MAPK14/PTPN2/PAWR/SELENOS/PKN1/PRNP/GBP1/TAPBPL/LRCH1/A2M/RARA/ZFPM1/PTGER4/PSMB4/S…	221
BP	GO:0001667	ameboidal-type cell migration	246/7481	480/18800	1.7605e-07	1.29845e-05	9.41163e-06	MIR133B/GDNF/DNAJA4/HBEGF/VEGFA/ARID5B/AMOT/PROX1/ROCK2/PLEC/MIR22/SDC4/ERBB4/RET/SYNJ2BP/MIR27B/CEACAM1/CLASP1/ATP5F1A/AGO2/SEMA6C/PDPK1/ATP5F1B/MEF2C/TMEM201/PRKCA/DUSP10/FBXW7/CLASP2/PTPN11/TGFB2/AMOTL1/PFN2/PIP5K1A/APPL1/MTOR/GPLD1/PAFAH1B1/SEMA4D/MIR24-1/EMC10/DAB2IP/MAP2K3/YTHDF3/CAPN7/NF1/RTN4/ZFAND5/KRIT1/PPARD/PIK3CB/MAPRE2/KDR/SEMA6D/DMTN/PHACTR4/JUP/GLUL/PDLIM1/RREB1/PTP4A3/PXN/SIRT1/S…	246
BP	GO:0008630	intrinsic apoptotic signaling pathway in response to DNA damage	66/7481	101/18800	1.76158e-07	1.29845e-05	9.41163e-06	HIPK2/USP28/EP300/SOD2/PRKDC/USP47/ATM/HIPK1/DYRK2/BCL2/DDIAS/SKIL/MLH1/BRCA1/ERCC6/BCL2L11/SIRT1/MOAP1/CASP9/BAG6/NACC2/TP63/MARCHF7/HTRA2/CDKN2D/EPHA2/AEN/PML/BCL2L1/RAD9A/RPL26/TP53/E2F1/CXCL12/RPS27L/TNFRSF1B/BID/SNAI2/DDIT4/RPS3/PHLDA3/TNFRSF1A/ELL3/ZNF385A/TP73/NFATC4/BAD/MIF/IFI16/BCL3/SHISA5/HMOX1/BAX/ACKR3/IKBKE/MUC1/CD44/CDKN1A/CHEK2/BOK/SNAI1/NUPR1/CRIP1/PYCARD/SFRP2/CLU	66
BP	GO:0006936	muscle contraction	186/7481	349/18800	1.82416e-07	1.32912e-05	9.63395e-06	NOS1/P2RX3/MYH6/PRKG1/MYH7/GDNF/SCN2B/ATP2A2/CTNNA3/TTN/DMD/RYR1/GPD1L/MAP2K6/MYOT/MYOM3/CKMT2/SYNM/ROCK2/ATP1B1/LMOD2/HOMER1/ACTN2/PDE4D/PPP1R12B/MYH4/PLN/SLMAP/TPM3/MYOM1/CACNA2D1/TRDN/PKP2/KCNJ2/AKAP9/SLC6A8/KCNN2/SCN4A/MYL3/SCN3B/CLCN1/ATP1A2/MYBPC1/LMOD3/KCNJ12/MYLK2/MYH14/SGCD/ANKRD2/TNNI1/CD38/DTNA/PRKACA/SLC8A3/MYOM2/CHRNB1/CACNA1S/GRIP2/CASQ1/MYH2/TNNT1/RNF207/MYL2/TMOD1/CRYAB/MTOR/RCSD1…	186
BP	GO:0033627	cell adhesion mediated by integrin	58/7481	86/18800	1.9039e-07	1.35819e-05	9.84468e-06	ITGB6/RET/WNK1/FYB2/PTPN11/TGFB2/CRKL/ITGA7/ITGA1/ITGA4/CIB1/EPHA2/SWAP70/ITGA9/TESC/LPXN/ITGB1BP1/ITGB7/ITGA10/ITGA3/ADA/CD3E/PLPP3/SNAI2/JAM3/NPNT/ITGA5/PLAU/FOXC2/PIEZO1/EFNA1/EXT1/LIF/FERMT3/PIK3CG/LYN/FBN1/ITGA11/COL16A1/CYP1B1/ITGB5/SKAP1/CCL5/SERPINE1/ITGB4/ITGAM/ICAM1/ITGBL1/MUC1/PTPN6/MMRN1/SYK/ITGB2/NCKAP1L/DPP4/PDE3B/SFRP2/CCL21	58
BP	GO:0110053	regulation of actin filament organization	149/7481	270/18800	1.90745e-07	1.35819e-05	9.84468e-06	SYNPO2/SVIL/FHOD3/ROCK2/LMOD2/ACTN2/SDC4/SPTB/LIMCH1/CFL2/SYNPO/RDX/PRKN/SYNPO2L/PAK1/C15orf62/CLASP1/LMOD3/SPTBN4/GBA2/CLASP2/PFN2/SMAD3/NCKAP1/TMOD1/MTOR/RICTOR/SPTBN5/FHOD1/ARFGEF1/SSH2/FLII/ARHGAP35/SSH1/TSC1/DMTN/ARHGEF10L/WHAMM/PXN/PPFIA1/CAPZA2/PRKCE/LATS1/DLG1/C9orf72/NF2/RASA1/TMOD4/TJP1/SHANK3/KANK1/PAK2/CCDC88A/WASL/PPM1F/GMFB/TENM1/ESAM/CYFIP1/RHOA/CAPZA1/CDC42EP4/PTGER4/SPTAN1/SNX9/W…	149
BP	GO:0033674	positive regulation of kinase activity	244/7481	476/18800	1.93098e-07	1.35819e-05	9.84468e-06	HBEGF/VEGFA/NEK10/MAP2K6/MAPT/PROX1/PFKFB2/SDC4/ERBB4/VLDLR/RET/WNK1/JAK2/PAK1/PKD1/PDPK1/CAB39/HSP90AA1/DLG4/TAOK1/DOK7/STRADB/LMTK2/RANBP2/NEURL1/PFKFB1/IRS1/FBXW7/DOCK3/TGFB2/GPRC5B/ZFP91/MTOR/RICTOR/TIRAP/DAG1/RPTOR/ALS2/FLT1/PPP2CA/DBF4B/ACSL1/IL6R/DAB2IP/AGAP2/MAP2K3/TAB2/TPD52L1/INSR/RAD50/RAPGEF2/HSP90AB1/COPS8/MAP2K1/DGKZ/GHR/TIGAR/AXIN2/NBN/FZD5/GCN1/CCNK/DDX3X/KDR/BMPR1B/PINK1/ERCC6/DU…	244
BP	GO:0062197	cellular response to chemical stress	178/7481	332/18800	1.94977e-07	1.35819e-05	9.84468e-06	NR4A3/PPARGC1A/ATP2A2/MAPT/PPARGC1B/PLEC/STAU2/PRKAA2/PPIF/JAK2/PRKN/ERMP1/ANKRD2/SOD2/CAB39/CAPN3/FBXW7/PDK1/FXN/PDK2/PRDX3/OXSR1/SLC2A4/PARP1/PNPLA8/RCSD1/OXR1/NFE2L1/AIFM1/MAPK9/PNPT1/KDM6B/ATM/SIRT2/LETM1/BCL2/UBQLN1/CHD6/SLC25A23/DDX3X/TSC1/PINK1/ABCC1/LANCL1/PRKRA/PXN/SIRT1/MAPKAP1/MPO/ENDOG/SETX/ERCC6L2/MICU1/CHUK/MAPK8/SLC4A11/STK25/PLEKHA1/YBX3/PRDX2/MAPK1/TRAP1/HDAC6/ATP7A/HSF1/STAU1/AR…	178
BP	GO:0072659	protein localization to plasma membrane	155/7481	283/18800	2.06989e-07	1.4262e-05	1.03376e-05	EFR3B/RAB15/ROCK2/HECTD1/ATP1B1/ACTN2/RSC1A1/SLMAP/GOLGA4/PKP2/ANK1/RDX/RAB3A/RAB26/SCN3B/PREPL/FYB2/PDPK1/TNIK/P2RY1/SPTBN4/EFR3A/RAB10/GRIP2/KIF13A/CLASP2/PIP5K1A/ANK3/APPL1/SORBS1/LRP6/ZDHHC2/LYPLA1/PALS1/KCNB1/OPTN/RAPGEF6/SEC23A/CSRP3/RAPGEF2/KIF5B/RHOQ/ANK2/CNST/TTC7B/ZDHHC5/PIGW/NFASC/RAB12/JUP/PLS1/RILPL1/ACSL3/BBS2/PPFIA1/AKT2/PRKCE/FGF13/NSF/RAB7A/DLG1/SCRIB/SEC16A/AFDN/EXOC5/PACS2/CCDC…	155
BP	GO:0061448	connective tissue development	144/7481	260/18800	2.275e-07	1.55067e-05	1.12398e-05	FGF6/PPARGC1A/ARID5B/FGF9/ZNF664-RFLNA/PKD1/MEF2C/AMER1/ESRRA/ZBTB16/WNT9A/RFLNA/TRIP11/PTPN11/SMAD3/TAPT1/SOX6/ACAT1/GPLD1/ZNF516/RORC/MEF2D/CFLAR/IL6R/SNX19/PPARD/DYRK1B/GHR/AXIN2/COL11A2/BMPR1B/ZEB1/SIRT1/SOX9/RB1/RARB/OXCT1/FTO/COL27A1/TRPM4/BMPR1A/SMAD5/SRF/UBB/BPNT2/ATP7A/PKDCC/BMPR2/MAPK14/PAXIP1/SLC39A13/RARA/SCX/HOXC4/NFIB/SLC25A25/PGRMC2/CREB3L2/CDK4/SORL1/CHADL/TRPS1/HOXD3/CHSY1/EDN1/S…	144
BP	GO:0044282	small molecule catabolic process	198/7481	376/18800	2.35537e-07	1.58837e-05	1.15131e-05	CRYM/NOS1/ACADSB/PPARA/GOT2/GOT1/PFKFB2/ALDH5A1/ACADM/CARNS1/INPP5J/ALDH6A1/IRS2/DLD/GPT2/HADHB/SLC25A12/ETFDH/GLDC/ADHFE1/ADAL/PCCB/HK2/DBT/MCCC2/ALDH4A1/NUDT3/GPT/DLST/IRS1/ASPA/LPIN1/LDHD/PLIN5/CARNMT1/PFKM/CRAT/HIBADH/HIBCH/IDO1/ENPP4/ACAT1/ETFA/EHHADH/MTRR/ACAD8/LONP2/AUH/ALDH1L1/PHYH/GK/ABCD3/ACADVL/PEX13/HK1/PPARD/SCP2/ACOX1/ALDH1B1/ENTPD4/CPT1B/BCKDHA/TIGAR/IMPA1/SYNJ2/CROT/HADHA/ECH1/DEC…	198
BP	GO:0010906	regulation of glucose metabolic process	77/7481	123/18800	2.51985e-07	1.6654e-05	1.20714e-05	PPARGC1A/PPARA/PFKFB2/PPP1R3A/ACADM/IRS2/PPP1R3C/PPP1R3B/SLC25A12/PRKN/EP300/PPP1CB/KAT2B/RANBP2/GPT/NLN/EPM2AIP1/PFKFB1/IRS1/PDK1/POMC/PDK2/SORBS1/RORA/GPLD1/RORC/ARPP19/SLC45A3/INSR/PPP1R3F/GSK3B/DYRK2/TIGAR/ACACB/COX11/MLYCD/USP7/DDB1/SIRT1/FOXK1/AKT2/CRY1/BCKDK/NCOA2/OGT/RGN/ADIPOR1/FOXK2/PTPN2/SELENOS/FAM3C/PHKG2/SIRT7/DUSP12/TP53/GNB3/PMAIP1/ENPP1/C1QTNF12/KHK/PDK3/LEPR/BAD/PPP1R3G/SRC/IGF1…	77
BP	GO:0001819	positive regulation of cytokine production	243/7481	475/18800	2.52214e-07	1.6654e-05	1.20714e-05	NR4A3/SLC7A5/ROCK2/PDE4D/IL17D/JAK2/MIR27B/PLCB1/MAVS/DENND1B/TOMM70/HSP90AA1/PRKCQ/ARFGEF2/PTPN11/GPRC5B/MBP/SMAD3/APPL1/RORA/IDO1/TIRAP/KPNA6/CD274/PYDC1/IL6R/HSPD1/MAPKAPK2/ZBTB20/PDE4B/POLR3A/HK1/DHX36/POLR3B/FZD5/DDX21/DDX3X/RIOK3/AKIRIN2/BRCA1/SETD2/DDX1/G3BP1/TMF1/SIRT1/POLR3D/CARD8/CHUK/TIGIT/IL12RB2/MALT1/STAT3/SCRIB/STAT5B/BMPR1A/MAP3K7/PANX1/DHX33/ARNT/AGT/MAPK14/NLRP1/HMGB2/AFAP1L2/TS…	243
BP	GO:2000116	regulation of cysteine-type endopeptidase activity	129/7481	229/18800	2.69769e-07	1.76296e-05	1.27786e-05	VEGFA/MAPT/CYCS/COL4A3/JAK2/MIR27B/RPS6KA3/DHCR24/RNF34/DNAJB6/PRDX3/SMAD3/RAF1/CRYAB/USP47/XIAP/AIFM1/CSNK2A1/CFLAR/HSPD1/BCL2L13/CASP8AP2/NKX3-1/UACA/DDX3X/EGLN3/BCL2L11/SIRT1/FNIP1/VCP/CARD8/GPI/CASP9/MALT1/DELE1/PAK2/FAM162A/RFFL/HSF1/TP63/NOL3/NLRP1/PPM1F/HTRA2/FIS1/CDKN2D/RHOA/PIH1D1/PML/ARL6IP1/AQP1/GAS6/FADD/NOD1/RACK1/LCK/USP50/MGMT/ROBO1/CTSH/TFAP4/TNFSF10/RPS27L/MICAL1/NLE1/PMAIP1/ATP2…	129
BP	GO:2001236	regulation of extrinsic apoptotic signaling pathway	92/7481	153/18800	2.72817e-07	1.76468e-05	1.27911e-05	ATF3/GDNF/TNFRSF12A/EYA1/EYA4/RET/BIRC6/DEPTOR/GCLM/RNF34/STRADB/RAF1/RB1CC1/HTT/CFLAR/NF1/GSK3B/BCL2/SKIL/DDX3X/BRCA1/BMPR1B/RPS6KB1/CYLD/EYA3/FAF1/ZMYND11/PRDX2/PHIP/PSME3/PAK2/YAP1/RFFL/MADD/AGT/NOL3/HMGB2/PELI3/RBCK1/HTRA2/NOS3/TRAF2/STX4/PML/WWOX/FADD/PEA15/BMP4/TCF7L2/BCL2L1/ARHGEF2/FAIM2/TMC8/CAV1/FGFR1/HYAL2/PTPRC/TNFSF10/SP100/CX3CL1/ITM2C/PMAIP1/GSTP1/MAL/BID/BCL10/TIMP3/SNAI2/LMNA/FAIM…	92
BP	GO:0051098	regulation of binding	193/7481	366/18800	2.93084e-07	1.87662e-05	1.36024e-05	XIRP1/AURKA/ATP2A2/HIPK2/PPARA/PLCL1/CYP2D6/PLN/RIPOR2/JAK2/PRKN/MIR27B/HDAC4/PKD1/EP300/BTBD1/P2RY1/PRKACA/EIF4G1/TTBK2/NSD1/FBXW7/SMAD3/PARP1/BDNF/IDE/EPB41/GTPBP4/CARM1/PPP2CA/SENP2/TAF1/DOT1L/GNL3L/TNKS/ILRUN/DVL1/GSK3B/RAPGEF2/HSP90AB1/SIRT2/PLCL2/POLDIP2/STYX/NCBP1/MYOD1/NUCKS1/BTAF1/WAPL/ERCC4/RGMA/AKTIP/RB1/ZNF462/DPH3/C9orf72/HDAC5/MAPK8/ARHGEF7/ANGPT1/EPB41L5/PEX19/MARK2/PPP2CB/SMAD4/HS…	193
BP	GO:0019395	fatty acid oxidation	68/7481	106/18800	3.30056e-07	2.09223e-05	1.51652e-05	NR4A3/PPARGC1A/PPARA/ACADM/IRS2/HADHB/ETFDH/IRS1/PLIN5/CRAT/ACAT1/ETFA/EHHADH/FABP3/LONP2/AUH/PHYH/ABCD3/ACADVL/PEX13/PPARD/SCP2/ACOX1/CPT1B/CROT/HADHA/ECH1/DECR1/CPT2/IVD/ACACB/MLYCD/HADH/ECI2/SOX9/AKT2/ACAA2/ECHDC2/GCDH/AMACR/ACADS/ADIPOR2/ADIPOR1/PEX5/HSD17B4/ACAD10/ETFBKMT/MAPK14/ACADL/ACAT2/ALOX12/ADH5/HSD17B10/CPT1A/TYSND1/ALDH1L2/SLC25A17/ILVBL/CYGB/BDH2/CNR1/ACOXL/CPT1C/ABCD2/DGAT2/TWIST1…	68
BP	GO:0034440	lipid oxidation	71/7481	112/18800	3.61999e-07	2.27199e-05	1.64682e-05	NR4A3/PPARGC1A/PPARA/ACADM/IRS2/HADHB/ETFDH/IRS1/PLIN5/CRAT/ACAT1/ETFA/EHHADH/FABP3/LONP2/AUH/PHYH/ABCD3/ACADVL/PEX13/PPARD/SCP2/ACOX1/CPT1B/CROT/HADHA/ECH1/DECR1/CPT2/IVD/ACACB/MLYCD/HADH/ECI2/SOX9/AKT2/ACAA2/ECHDC2/GCDH/AMACR/ACADS/ADIPOR2/ADIPOR1/PEX5/HSD17B4/ACAD10/ETFBKMT/MAPK14/ACADL/ACAT2/ALOX12/ADH5/HSD17B10/CPT1A/TYSND1/ALDH1L2/SLC25A17/ILVBL/CYGB/BDH2/CNR1/PLA2G7/ACOXL/APOD/ALOX5/CPT1C/…	71
BP	GO:0031346	positive regulation of cell projection organization	181/7481	341/18800	3.81099e-07	2.36842e-05	1.71671e-05	MIR133B/VEGFA/MAPT/LRRC7/GOLGA4/STAU2/VLDLR/CDH4/RET/RIPOR2/C15orf62/COBL/EP300/RAB21/DLG4/TIAM2/AUTS2/NEURL1/RAPGEF1/SAXO1/CAMK2B/TAPT1/NCKAP1/BDNF/MTOR/CDKL3/HTT/EIF4G2/FAM98A/SS18L1/APC/PAFAH1B1/SEMA4D/TENM3/CFLAR/FNBP1L/DAB2IP/ATF1/DVL1/ARHGAP35/GSK3B/RAPGEF2/RHOQ/DHX36/MAP2K1/SKIL/AMIGO1/NIN/AKIRIN1/CBFA2T2/RREB1/DVL3/CDKL5/DNM2/KIDINS220/EEF2K/SETX/PLXNA1/CUX1/SCN1B/STK25/ARHGEF7/TMEM106B/F…	181
BP	GO:0051258	protein polymerization	151/7481	277/18800	4.33223e-07	2.66622e-05	1.93257e-05	SVIL/FHOD3/MAPT/LMOD2/CLIP1/INPP5J/TPPP2/SPTB/AKAP9/PSTPIP2/RDX/JAK2/PRKN/PAK1/DNM1L/C15orf62/CLASP1/LMOD3/COBL/CAMSAP1/HSP90AA1/SPTBN4/NEDD1/GBA2/TOGARAM1/CASQ1/CKAP5/CLASP2/PFN2/NCKAP1/TMOD1/DYRK1A/MTOR/SLAIN2/RICTOR/SPTBN5/MIEF2/ARFGEF1/SSH2/FLII/TUBGCP4/DIAPH1/VDAC2/CEP192/SSH1/NIN/PINK1/DMTN/RANBP9/TUBGCP6/CAPZA2/PRKCE/FGF13/LATS1/DLG1/CDK5RAP2/PREX1/ZNF207/RASA1/ARHGEF7/TMOD4/MID1IP1/KANK1/…	151
BP	GO:1903037	regulation of leukocyte cell-cell adhesion	182/7481	344/18800	4.72526e-07	2.88013e-05	2.08763e-05	NR4A3/TFRC/PPARA/SDC4/RIPOR2/WNK1/JAK2/CEACAM1/DUSP3/PRKCQ/BCL6/ZBTB16/DUSP10/HSPH1/DNAJA3/PTPN11/SOCS6/ILDR2/IDO1/CD274/ZC3H8/HSPD1/TMEM131L/RC3H2/ITCH/ZDHHC21/EFNB2/NFAT5/DLG1/TIGIT/DLG5/MALT1/SCRIB/STAT5B/PRDX2/PRKAR1A/RC3H1/MARCHF7/SOCS5/PTPN2/PAWR/PRNP/SOX13/RHOA/RARA/ITGA4/TESPA1/SART1/AGER/CBLB/FUT4/MAD1L1/SOX4/FADD/CSK/BMP4/GPAM/TWSG1/LCK/RASAL3/SOCS1/BTN2A2/NFKBIZ/IGFBP2/CAV1/EFNB1/CXCL1…	182
BP	GO:0033866	nucleoside bisphosphate biosynthetic process	43/7481	60/18800	5.50011e-07	3.25843e-05	2.36183e-05	DLAT/HTD2/ACSL6/DLD/PDHX/PDHA1/PANK1/PDHB/PDK1/PDK2/PANK3/ACAT1/DIP2A/PANK4/ACSL1/MPC2/ACSS2/ACACB/MLYCD/HACD1/ACSBG1/ACSL3/GCDH/ACSS1/ACACA/SLC25A16/ACLY/SLC35B3/HACD2/PPCDC/ACSL5/ELOVL5/PAPSS2/PAPSS1/PDK3/ELOVL6/ELOVL1/PPT1/SLC25A1/ACOT7/ELOVL4/ELOVL7/SNCA	43
BP	GO:0034030	ribonucleoside bisphosphate biosynthetic process	43/7481	60/18800	5.50011e-07	3.25843e-05	2.36183e-05	DLAT/HTD2/ACSL6/DLD/PDHX/PDHA1/PANK1/PDHB/PDK1/PDK2/PANK3/ACAT1/DIP2A/PANK4/ACSL1/MPC2/ACSS2/ACACB/MLYCD/HACD1/ACSBG1/ACSL3/GCDH/ACSS1/ACACA/SLC25A16/ACLY/SLC35B3/HACD2/PPCDC/ACSL5/ELOVL5/PAPSS2/PAPSS1/PDK3/ELOVL6/ELOVL1/PPT1/SLC25A1/ACOT7/ELOVL4/ELOVL7/SNCA	43
BP	GO:0034033	purine nucleoside bisphosphate biosynthetic process	43/7481	60/18800	5.50011e-07	3.25843e-05	2.36183e-05	DLAT/HTD2/ACSL6/DLD/PDHX/PDHA1/PANK1/PDHB/PDK1/PDK2/PANK3/ACAT1/DIP2A/PANK4/ACSL1/MPC2/ACSS2/ACACB/MLYCD/HACD1/ACSBG1/ACSL3/GCDH/ACSS1/ACACA/SLC25A16/ACLY/SLC35B3/HACD2/PPCDC/ACSL5/ELOVL5/PAPSS2/PAPSS1/PDK3/ELOVL6/ELOVL1/PPT1/SLC25A1/ACOT7/ELOVL4/ELOVL7/SNCA	43
BP	GO:0097193	intrinsic apoptotic signaling pathway	159/7481	295/18800	5.57791e-07	3.27392e-05	2.37306e-05	HIPK2/USP28/CUL5/OPA1/PPIF/JAK2/PRKN/MIR27B/DNM1L/EP300/CUL4A/SOD2/PLAGL2/DAPK2/PRKDC/RRM2B/FBXW7/PDK1/PDK2/PARP1/ZNF385B/USP47/CUL2/AIFM1/DAB2IP/ATM/VDAC2/HIPK1/DYRK2/PIK3CB/NKX3-1/BCL2/DDIAS/NBN/SKIL/UBQLN1/DDX3X/CUL3/MLH1/BRCA1/FLCN/JMY/PINK1/ERCC6/CUL1/CYLD/PRKRA/BCL2L11/FIGNL1/MYBBP1A/SIRT1/MOAP1/PTPN1/CASP9/STK25/YBX3/TRAP1/BCLAF1/UBB/BAG6/NACC2/TP63/MARCHF7/NOL3/P4HB/PTPN2/PPM1F/HTRA2/SELE…	159
BP	GO:0003018	vascular process in circulatory system	144/7481	263/18800	5.64743e-07	3.28432e-05	2.38059e-05	NOS1/TFRC/PRKG1/SLC7A5/ATP1A4/VEGFA/SLC38A2/SLC38A1/MYLK3/ROCK2/P2RY2/PLEC/ATP8A1/SLC7A2/SLC38A3/SLC22A5/SLC16A12/CEACAM1/ATP1A2/SLC16A1/ABCC5/SOD2/GCLM/CD38/P2RY1/SLC22A3/ABCC9/GRIP2/SLC29A2/SLC6A1/SLC2A4/KCNA5/SLC12A2/PDE3A/INSR/ARHGAP35/SLC4A4/SLC1A4/PPARD/ABCC1/SMTNL1/PTP4A3/ZDHHC21/SLC6A6/DOCK4/ABCC4/ITGA1/SLC5A6/TRPM4/SLC1A3/SMTNL2/TJP1/ANGPT1/SLC24A3/PIK3C2A/ATP2B1/CDH5/SNTA1/AGT/BMPR2/ADC…	144
BP	GO:0051222	positive regulation of protein transport	158/7481	293/18800	5.80775e-07	3.34685e-05	2.42592e-05	ANKRD1/TTN/XPO4/BAG3/PFKFB2/MYO18A/IRS2/MYOM1/PCNT/ACHE/JAK2/VSNL1/DNM1L/HUWE1/MAVS/TOMM70/CD38/PRKACA/MCU/NPEPPS/PPP3CB/FBXW7/PCM1/SAR1B/TGFB2/UNC13B/SMAD3/ANK3/ICE1/PFKM/MTCL1/ZDHHC2/MIEF2/PPID/GPLD1/ARIH2/KCNB1/UBR5/MPC2/GSK3B/HSP90AB1/PPARD/IPO5/PPM1A/FZD5/CNST/CHP1/PINK1/OSBP/SREBF2/SEC24A/JUP/GLUL/SH3GLB1/CRYZL2P-SEC16B/ACSL3/AKT2/PRKCE/OXCT1/NNAT/RHOU/OAZ2/MAPK8/TRPM4/YWHAE/SEC16B/MIEF1/UB…	158
BP	GO:0016054	organic acid catabolic process	134/7481	242/18800	5.99156e-07	3.42167e-05	2.48015e-05	CRYM/NOS1/ACADSB/PPARA/GOT2/GOT1/ALDH5A1/ACADM/CARNS1/ALDH6A1/IRS2/DLD/GPT2/HADHB/ETFDH/GLDC/ADHFE1/PCCB/DBT/MCCC2/ALDH4A1/GPT/DLST/IRS1/ASPA/LPIN1/LDHD/PLIN5/CARNMT1/CRAT/HIBADH/HIBCH/IDO1/ACAT1/ETFA/EHHADH/MTRR/ACAD8/LONP2/AUH/ALDH1L1/PHYH/ABCD3/ACADVL/PEX13/PPARD/SCP2/ACOX1/CPT1B/BCKDHA/CROT/HADHA/ECH1/DECR1/CPT2/IVD/AASS/GLUL/ACACB/AASDHPPT/MCCC1/MLYCD/HADH/ECI2/AKT2/BCKDHB/ACAA2/BCKDK/ECHDC2…	134
BP	GO:0043280	positive regulation of cysteine-type endopeptidase activity involved in apoptotic process	77/7481	125/18800	6.47649e-07	3.66558e-05	2.65694e-05	MAPT/CYCS/COL4A3/JAK2/MIR27B/SMAD3/AIFM1/CFLAR/HSPD1/BCL2L13/CASP8AP2/NKX3-1/UACA/DDX3X/EGLN3/BCL2L11/SIRT1/VCP/CARD8/CASP9/MALT1/FAM162A/HSF1/NLRP1/PPM1F/HTRA2/FIS1/RHOA/PML/NOD1/RACK1/LCK/ROBO1/CTSH/TFAP4/TNFSF10/RPS27L/PMAIP1/ATP2A3/PDCD6/FAS/BID/BCL10/CASP8/RPS3/ST20/PRR7/IFT57/BCAP31/CLEC7A/CTSD/CASP1/ANP32B/BAD/NLRP3/DAPK1/P2RX1/BAX/CCN2/S100A9/ACVR1C/GPER1/BEX3/BBC3/F3/DAP/NGFR/S100A8/CARD…	77
BP	GO:0046031	ADP metabolic process	59/7481	90/18800	6.64863e-07	3.7297e-05	2.70342e-05	PPARA/DHTKD1/PFKFB2/OGDH/PRKAA2/HDAC4/HK2/EP300/AK3/NCOR1/PFKFB1/PFKM/ENTPD5/ZBTB20/INSR/SLC4A4/PKM/HK1/TIGAR/PGK1/AK9/FOXK1/PGM1/TPI1/GPI/OGT/STAT3/FOXK2/BPGM/ARNT/PSEN1/APP/ARL2/JMJD8/SLC2A6/PGAM1/PRXL2C/ADPGK/SIRT6/DDIT4/PFKL/PGAM4/ENO1/EIF6/ALDOC/AK4/BAD/PFKP/ENO2/TREX1/P2RX7/IGF1/GALK1/AK5/ENO4/NUPR1/HK3/NT5E/FBP1	59
BP	GO:0051348	negative regulation of transferase activity	147/7481	270/18800	6.75304e-07	3.75505e-05	2.72179e-05	MAPT/PKIA/PLEC/PRKAR2A/IRS2/IBTK/TRIB1/PRKN/CEP85/CEACAM1/IPO7/DUSP3/DEPTOR/KAT2B/CHORDC1/PDPK1/YWHAG/SLC8A3/DUSP10/DUSP16/PRDX3/HIPK3/PIP4K2B/LRP6/SPRY4/SPRY3/APC/MIR24-1/PYDC1/INCA1/DAB2IP/LATS2/NF1/DVL1/GSK3B/IPO5/PIK3CB/CHP1/HNRNPU/DUSP19/COX11/SIRT1/CBL/PTPRB/SMCR8/RB1/SH3BP5L/PTPN1/LATS1/CDK5RAP2/NF2/RGN/EIF4A2/CEP43/PRKAR1A/PLGLB2/PAK2/PAQR3/AGT/SOCS5/PLGLB1/MEN1/PTPN2/PPM1F/GNAQ/CDKN2C/PK…	147
BP	GO:0034329	cell junction assembly	216/7481	420/18800	7.01283e-07	3.86559e-05	2.80192e-05	FLRT3/VEGFA/PATJ/ROCK2/PLEC/ACTN2/SDC4/ERBB4/PKP2/STAU2/LIMCH1/ACHE/LRRN1/DST/CLASP1/MPDZ/DUSP3/MPP7/MEF2C/PRKACA/PRKCA/SIX4/MYO9A/EIF4G1/LIMS1/SLC25A46/RAPGEF1/LRP4/NPHP1/PDLIM5/CLASP2/PIP5K1A/SMAD3/VCL/FBXO45/BDNF/SORBS1/AMIGO3/CRKL/APC/SEMA4D/CDH8/DVL1/RAPGEF2/HIPK1/PKP1/FLRT2/BCL2/ANK2/SLITRK4/AMIGO1/FZD5/POLDIP2/COLQ/FLCN/TSC1/KDR/GNPAT/DMTN/JUP/TLN2/STRN/PEAK1/WHAMM/SETD5/EFNB2/EEF2K/FGF13/…	216
BP	GO:0002274	myeloid leukocyte activation	129/7481	232/18800	7.11508e-07	3.88814e-05	2.81827e-05	NR4A3/IL31RA/MAPT/MYO18A/ITGB6/JAK2/PDPK1/DYSF/RORA/HSPD1/ATM/JMJD6/ADGRF5/CBL/PRKCE/KMT2E/PREX1/PJA2/TRPV1/CD93/TSLP/PSEN1/PLCG2/SYT11/IFNGR1/TLR3/AGER/GATA2/APP/CD200/STX4/KIT/RBPJ/NOTCH2/TNIP2/GAB2/TRAF3IP2/PLSCR1/TSPAN32/PTGDR/NR1D1/JUND/S100A13/HYAL2/IFNGR2/PTPRC/PLPP6/CX3CL1/PRAM1/LAT/LCP2/NECTIN2/IL4R/CNR1/RELB/MYD88/FGR/MFHAS1/BCR/LTBR/TLR4/TGFBR2/TLR6/IL33/LAT2/PIK3CD/NMI/CST7/NDRG1/FES/…	129
BP	GO:0045936	negative regulation of phosphate metabolic process	225/7481	440/18800	7.22552e-07	3.91475e-05	2.83755e-05	DMD/GPD1L/MAPT/PPARA/ROCK2/PKIA/KLHL31/PLEC/INPP5J/PRKAR2A/PDE4D/IRS2/IBTK/TRIB1/PRKN/MIR27B/HDAC4/CEP85/CEACAM1/IPO7/DUSP3/DEPTOR/KAT2B/CHORDC1/PDPK1/YWHAG/SLC8A3/NCOR1/EIF4G1/DUSP10/PRKDC/DUSP16/LPIN1/TGFB2/PRDX3/HIPK3/PIP4K2B/PARP1/LRP6/SPRY4/SPRY3/CRKL/APC/SEMA4D/PPP2CA/MIR24-1/ARPP19/PYDC1/INCA1/DAB2IP/LATS2/NF1/BOD1L1/DVL1/GSK3B/IPO5/SIRT2/PIK3CB/TIGAR/SPAG9/CRY2/CHP1/FLCN/DMTN/PPP4R2/TRAF3…	225
BP	GO:0033157	regulation of intracellular protein transport	125/7481	224/18800	8.13211e-07	4.3686e-05	3.16652e-05	XPO4/PKIA/BAG3/PCNT/JAK2/PRKN/HUWE1/PTPN14/MAVS/PRKACA/NPEPPS/DNAJC27/FBXW7/PCM1/PTPN11/SAR1B/NUP58/SMAD3/ANK3/ICE1/MTCL1/ZDHHC2/MIEF2/ARIH2/KCNB1/UBR5/NF1/GSK3B/HSP90AB1/IPO5/PPM1A/FZD5/CHP1/PINK1/UHMK1/DMTN/SREBF2/JUP/SH3GLB1/GCC2/CRYZL2P-SEC16B/AKT2/SVIP/PTPN1/NOLC1/RHOU/OAZ2/LMAN1/MAPK8/UBE2G2/YWHAE/SEC16B/XPO1/ANGPT1/YOD1/MIEF1/UBE2D3/ARHGAP44/MAPK14/ZPR1/HTRA2/KIF20B/CEP131/PKIG/PRNP/DMAP1/…	125
BP	GO:0051604	protein maturation	167/7481	314/18800	8.98737e-07	4.74771e-05	3.44131e-05	CYCS/DHCR24/EP300/KAT2B/PRKACA/NAA30/NAA50/YME1L1/FXN/NAA15/PARP1/CREBBP/AFG3L2/ADAM19/XIAP/TLL2/LONP2/OMA1/NAA25/HSPD1/ATP7B/NAA35/DDI2/ENPEP/PITRM1/GALNT2/PGK1/SDE2/AASDHPPT/LIPT2/LPCAT3/MIPEP/NAA16/ADAMTS13/LIAS/CIAO2A/ISCA1/HJV/NNAT/GCSH/XPNPEP3/CARD8/FKRP/SPG7/GLRX5/OGT/CASP9/METAP2/NAA40/PMPCB/IFT172/PMPCA/NOL3/RHBDD1/HTRA2/YAE1/PRNP/TSPAN14/SEC11A/PSEN1/WFS1/YIPF5/CDK20/CISD3/DYNC2H1/BCHE/…	167
BP	GO:0010563	negative regulation of phosphorus metabolic process	225/7481	441/18800	8.98762e-07	4.74771e-05	3.44131e-05	DMD/GPD1L/MAPT/PPARA/ROCK2/PKIA/KLHL31/PLEC/INPP5J/PRKAR2A/PDE4D/IRS2/IBTK/TRIB1/PRKN/MIR27B/HDAC4/CEP85/CEACAM1/IPO7/DUSP3/DEPTOR/KAT2B/CHORDC1/PDPK1/YWHAG/SLC8A3/NCOR1/EIF4G1/DUSP10/PRKDC/DUSP16/LPIN1/TGFB2/PRDX3/HIPK3/PIP4K2B/PARP1/LRP6/SPRY4/SPRY3/CRKL/APC/SEMA4D/PPP2CA/MIR24-1/ARPP19/PYDC1/INCA1/DAB2IP/LATS2/NF1/BOD1L1/DVL1/GSK3B/IPO5/SIRT2/PIK3CB/TIGAR/SPAG9/CRY2/CHP1/FLCN/DMTN/PPP4R2/TRAF3…	225
BP	GO:0007409	axonogenesis	220/7481	430/18800	9.10457e-07	4.76974e-05	3.45728e-05	ENAH/FLRT3/GDNF/VEGFA/MYOT/MAPT/KALRN/GOLGA4/NEXN/MYPN/CDH4/RET/RAB3A/PAK1/B4GALT5/COBL/LHX4/SEMA6C/HSP90AA1/PRKCQ/SPTBN4/RAB21/TIAM2/LMTK2/AUTS2/USP9X/RAB10/SLC25A46/XK/LRP4/PPP3CB/PALLD/ARX/PTPN11/MBP/VCL/FBXO45/ANK3/BDNF/CDKL3/ADCY1/NEO1/DAG1/EIF4G2/AFG3L2/PAFAH1B1/ALS2/SEMA4D/SPG11/RTN4/RPS6KA5/DVL1/ARHGAP35/GSK3B/FZD3/HSP90AB1/TRIO/FLRT2/KIF5B/BCL2/SLITRK4/MAP2K1/TTL/SKIL/AMIGO1/GBX1/CRPPA/N…	220
BP	GO:0009100	glycoprotein metabolic process	200/7481	386/18800	9.20404e-07	4.78233e-05	3.4664e-05	LARGE2/HBEGF/HYAL4/POMK/B3GNT5/B3GALT1/GCNT2/EXTL1/ST8SIA5/ST3GAL1/TRAK1/B4GALT5/PLCB1/AGO2/HS3ST5/GANC/MAN2A2/TRIP11/TET1/CHST9/EGFLAM/ENGASE/TMTC4/ARFGEF1/B3GALNT2/GPC1/ENTPD5/MLEC/UGGT1/GNPTAB/TET2/PPARD/LARGE1/EXTL3/BCL2/MARCHF6/ST3GAL3/GALNT2/FKTN/NECAB3/ST6GALNAC2/CRPPA/CHP1/BMPR1B/TMTC1/NDST1/ADAMTS13/EDEM3/ADAMTS9/NGLY1/ALG11/FKRP/OGT/HS6ST1/GFPT1/BPNT2/B4GALT6/STT3B/FBXO6/ATP7A/ALG10B/GO…	200
BP	GO:0002062	chondrocyte differentiation	69/7481	110/18800	9.35228e-07	4.81985e-05	3.4936e-05	FGF9/ZNF664-RFLNA/MEF2C/ZBTB16/WNT9A/RFLNA/TRIP11/PTPN11/SMAD3/SOX6/GPLD1/MEF2D/SNX19/AXIN2/BMPR1B/SOX9/RB1/RARB/COL27A1/BMPR1A/BPNT2/PKDCC/BMPR2/MAPK14/SCX/NFIB/CREB3L2/CHADL/TRPS1/CHSY1/SMPD3/BMP4/SERPINH1/ACVRL1/BMP2/RUNX2/LTBP3/MBOAT2/PTH1R/SNAI2/SULF2/RARG/TGFBR2/SHOX2/EXT1/LOXL2/RUNX3/SULF1/WNT10B/TGFB1/SOX5/CHST11/RUNX1/ADAMTS7/CCN2/GLI3/PTHLH/TGFBI/OSR2/FGF18/WNT5B/MDK/COL3A1/ECM1/OSR1/TS…	69
BP	GO:0010927	cellular component assembly involved in morphogenesis	70/7481	112/18800	9.52173e-07	4.8676e-05	3.52821e-05	ANKRD1/FLNC/MYH6/OBSCN/NEB/TTN/FHOD3/PROX1/MYLK3/LMOD2/NRAP/PLEC/ACTN2/LDB3/CFL2/MYPN/SYNPO2L/CLASP1/LMOD3/ADPRHL1/MYOM2/SIX4/CAPN3/CASQ1/MEF2A/CLASP2/TNNT1/DICER1/MYL2/TMOD1/DAG1/PIKFYVE/PAFAH1B1/PALS1/KLHL41/GPC1/MYOZ2/CFLAR/FLII/ACTA1/CSRP3/ANK2/GNPAT/TMF1/AKAP13/TMOD4/PRKAR1A/MYOZ1/SRF/SMAD4/TPPP/TCAP/EDN1/PHLDB2/TENM4/TBPL1/TNNT2/PMP22/NECTIN2/ACTG1/PDGFRA/CSRP1/EPB41L3/RFX2/CSRP2/TLR2/CD9/I…	70
BP	GO:0071214	cellular response to abiotic stimulus	171/7481	323/18800	9.81818e-07	4.93948e-05	3.58031e-05	ANKRD1/SLC38A2/BAG3/USP28/PLEC/MAP3K20/NEDD4/ITGB6/SLC38A3/KCNJ2/ATP1A2/EP300/CAB39/CAPN3/CLOCK/OXSR1/TSPYL5/SLC2A4/RAD9B/PARP1/CREBBP/CRYAB/RCSD1/USP47/DAG1/PPID/GPLD1/OPN4/TAF1/NIPBL/CRB1/HUS1/MAP2K4/CASP8AP2/ATM/LETM1/DHX36/LIG4/SLC25A23/DDX3X/CRY2/BRCC3/CHP1/BRCA1/NUCKS1/SDE2/INTS7/FIGNL1/RAD1/ERCC4/DDB1/DNM2/POLK/SIRT1/SOX9/AKT2/CRY1/TP53BP1/MICU1/MAP3K2/CASP9/MAPK8/SLC4A11/YBX3/TANK/INO80/E…	171
BP	GO:0104004	cellular response to environmental stimulus	171/7481	323/18800	9.81818e-07	4.93948e-05	3.58031e-05	ANKRD1/SLC38A2/BAG3/USP28/PLEC/MAP3K20/NEDD4/ITGB6/SLC38A3/KCNJ2/ATP1A2/EP300/CAB39/CAPN3/CLOCK/OXSR1/TSPYL5/SLC2A4/RAD9B/PARP1/CREBBP/CRYAB/RCSD1/USP47/DAG1/PPID/GPLD1/OPN4/TAF1/NIPBL/CRB1/HUS1/MAP2K4/CASP8AP2/ATM/LETM1/DHX36/LIG4/SLC25A23/DDX3X/CRY2/BRCC3/CHP1/BRCA1/NUCKS1/SDE2/INTS7/FIGNL1/RAD1/ERCC4/DDB1/DNM2/POLK/SIRT1/SOX9/AKT2/CRY1/TP53BP1/MICU1/MAP3K2/CASP9/MAPK8/SLC4A11/YBX3/TANK/INO80/E…	171
BP	GO:0042326	negative regulation of phosphorylation	198/7481	382/18800	1.00777e-06	4.95647e-05	3.59263e-05	DMD/GPD1L/MAPT/PPARA/PKIA/KLHL31/PLEC/INPP5J/PRKAR2A/PDE4D/IRS2/IBTK/TRIB1/PRKN/MIR27B/HDAC4/CEP85/CEACAM1/IPO7/DUSP3/DEPTOR/KAT2B/CHORDC1/PDPK1/YWHAG/SLC8A3/NCOR1/EIF4G1/DUSP10/PRKDC/DUSP16/PRDX3/HIPK3/PIP4K2B/LRP6/SPRY4/SPRY3/CRKL/APC/SEMA4D/PPP2CA/MIR24-1/PYDC1/INCA1/DAB2IP/LATS2/NF1/DVL1/IPO5/SIRT2/PIK3CB/TIGAR/SPAG9/CHP1/DMTN/PPP4R2/TRAF3IP1/HNRNPU/DUSP19/COX11/SNX25/SIRT1/CBL/PTPRB/SMCR8/RB…	198
BP	GO:0050878	regulation of body fluid levels	198/7481	382/18800	1.00777e-06	4.95647e-05	3.59263e-05	PRKG1/VEGFA/P2RY2/PLEC/CELSR2/DGKD/AQP4/ERBB4/APLN/WNK1/JAK2/CEACAM1/HK2/AK3/GP1BA/P2RY1/PRKACA/PRKCQ/PRKCA/NEURL1/SLC29A2/VCL/ENPP4/NCOR2/MLLT6/COX2/F8/ATP7B/PABPC4/METAP1/JMJD1C/PIK3CB/DGKH/DGKZ/DMTN/HPS5/ANO6/ADAMTS13/SLC22A4/UPRT/PRKCE/MED1/PAFAH2/SLC4A5/GPI/PDSS2/DDR1/LMAN1/FUNDC2/COPA/STAT5B/PRDX2/SRF/ATP7A/TP63/ADCY6/MAPK14/GNAS/AKAP11/HPS6/NOS3/GNAQ/ENTPD1/BLOC1S4/UMPS/ALOX12/PLCG2/GUCA1B…	198
BP	GO:0010811	positive regulation of cell-substrate adhesion	75/7481	122/18800	1.00865e-06	4.95647e-05	3.59263e-05	VEGFA/SDC4/JAK2/LIMS1/EGFLAM/SMAD3/DAG1/CRKL/GSK3B/POLDIP2/TSC1/KDR/DMTN/JUP/RREB1/DNM2/PRKCE/PREX1/ARHGEF7/CDH13/EPB41L5/C1QBP/P4HB/PPM1F/RSU1/GFUS/CIB1/ILK/TRIOBP/DOCK5/ARL2/DISC1/FUT1/LIMS2/FLNA/ITGB1BP1/ITGA3/PTPRJ/PTK2B/MYADM/CX3CL1/CD3E/PRKCZ/EFEMP2/EMP2/CALR/RIN2/NPNT/ITGA5/PLEKHA2/FBLN2/WNT4/COL8A1/RELL2/EMILIN1/COL16A1/EPHA1/RRAS/HAS2/SKAP1/CSF1/VIT/DAB2/CARMIL1/MYOC/ECM2/EDIL3/ABI3BP/MD…	75
BP	GO:2001235	positive regulation of apoptotic signaling pathway	81/7481	134/18800	1.02021e-06	4.97468e-05	3.60583e-05	ATF3/TNFRSF12A/RET/JAK2/MIR27B/DNM1L/PLAGL2/FBXW7/MAPK9/INCA1/DAB2IP/NF1/TPD52L1/NKX3-1/SKIL/FLCN/BMPR1B/CYLD/PRKRA/BCL2L11/SIRT1/FAF1/BCLAF1/PAK2/UBB/NACC2/TP63/AGT/PTPN2/RBCK1/HTRA2/FIS1/TRAF2/PML/WWOX/FADD/PEA15/DDIT3/RACK1/RAD9A/LCK/CTSH/RPS7/RPL26/TP53/CAV1/HYAL2/PTPRC/TNFSF10/ITM2C/PMAIP1/MAL/FAS/BID/BCL10/TIMP3/SEPTIN4/RPS3/LTBR/BCAP31/NFATC4/PDIA3/RIPK3/BAD/TNFSF12/INHBB/MSX1/BAX/MIR198/S…	81
BP	GO:0072522	purine-containing compound biosynthetic process	114/7481	202/18800	1.14953e-06	5.49256e-05	3.98121e-05	NOS1/PPARGC1A/DLAT/PPARA/ATP8/HTD2/GUCY2C/ACSL6/DLD/SLC25A12/PDHX/ADAL/PDHA1/AK3/ATP5F1A/ADCY9/ATP5F1B/GUCY1A2/ATP6/PANK1/PDHB/ADCY2/PDK1/PDK2/ADSS1/ATP5MC3/PANK3/PARP1/ADCY1/ACAT1/DIP2A/PANK4/ATP5PB/ATP5F1C/AMPD1/AMD1/ACSL1/COX2/MPC2/DMAC2L/MTHFD1/ACSS2/AK9/FLCN/PINK1/ACACB/MLYCD/HACD1/ACSBG1/ACSL3/PFAS/VCP/ATP5MC1/GCDH/ACSS1/GART/MTHFD2L/ACACA/ATP5PF/SLC25A16/ADSL/ADCY6/ACLY/NOS3/SLC35B3/HACD2/…	114
BP	GO:0035384	thioester biosynthetic process	34/7481	45/18800	1.15241e-06	5.49256e-05	3.98121e-05	DLAT/HTD2/ACSL6/DLD/PDHX/PDHA1/PDHB/PDK1/PDK2/ACAT1/DIP2A/ACSL1/MPC2/ACSS2/ACACB/MLYCD/HACD1/ACSBG1/ACSL3/GCDH/ACSS1/ACACA/ACLY/HACD2/ACSL5/ELOVL5/PDK3/ELOVL6/ELOVL1/PPT1/SLC25A1/ELOVL4/ELOVL7/SNCA	34
BP	GO:0071616	acyl-CoA biosynthetic process	34/7481	45/18800	1.15241e-06	5.49256e-05	3.98121e-05	DLAT/HTD2/ACSL6/DLD/PDHX/PDHA1/PDHB/PDK1/PDK2/ACAT1/DIP2A/ACSL1/MPC2/ACSS2/ACACB/MLYCD/HACD1/ACSBG1/ACSL3/GCDH/ACSS1/ACACA/ACLY/HACD2/ACSL5/ELOVL5/PDK3/ELOVL6/ELOVL1/PPT1/SLC25A1/ELOVL4/ELOVL7/SNCA	34
BP	GO:0031647	regulation of protein stability	160/7481	300/18800	1.2084e-06	5.71646e-05	4.1435e-05	PPARGC1A/AURKA/USP13/ATP1B1/USP2/BAG3/USP28/PRKN/B4GALT5/EP300/RNF128/HSP90AA1/RAB21/CDC37L1/CAPN3/USP9X/MCM8/PRKDC/FBXW7/SAXO1/PFN2/QRSL1/SMAD3/NAA15/OTUD3/CREBBP/CRYAB/USP47/HTT/HSPA8/GTPBP4/SENP2/TAF1/USP19/GNL3L/MTMR9/HSPD1/ATF7IP/RTN4/BTRC/DVL1/HCFC1/LAMP2/HSP90AB1/FBXW11/DDI2/BCL2/ANK2/CUL3/AAK1/CHP1/TSC1/PINK1/SH3GLB1/PRKRA/USP7/NAA16/DVL3/SIRT1/MOSMO/TRIM24/LSS/MORC3/RAD23A/USP8/ZNF207/NF…	160
BP	GO:0090066	regulation of anatomical structure size	245/7481	487/18800	1.24398e-06	5.84116e-05	4.23388e-05	NOS1/PRKG1/NEB/VEGFA/SVIL/FHOD3/MAPT/ROCK2/LMOD2/P2RY2/ACTN2/AQP4/SPTB/GOLGA4/CFL2/CDH4/RET/RDX/WDTC1/ATP1A2/C15orf62/LMOD3/DEPTOR/SEMA6C/SOD2/GCLM/CD38/P2RY1/SPTBN4/RAB21/HP1BP3/GRIP2/GBA2/XK/PFN2/NCKAP1/TMOD1/BDNF/CLCN3/RB1CC1/MTOR/CDKL3/RICTOR/SPTBN5/EIF4G2/PAFAH1B1/RPTOR/KCNA5/ARFGEF1/SSH2/ALS2/SEMA4D/FLII/SLC12A2/RTN4/LARS1/ARHGAP35/GSK3B/HSP90AB1/PPARD/TTL/SSH1/TSC1/SEMA6D/DMTN/ULK2/PLS1/AN…	245
BP	GO:0033673	negative regulation of kinase activity	130/7481	236/18800	1.27571e-06	5.94613e-05	4.30997e-05	MAPT/PKIA/PLEC/PRKAR2A/IRS2/IBTK/TRIB1/PRKN/CEP85/CEACAM1/IPO7/DUSP3/DEPTOR/KAT2B/CHORDC1/PDPK1/YWHAG/SLC8A3/DUSP10/DUSP16/PRDX3/HIPK3/PIP4K2B/LRP6/SPRY4/SPRY3/APC/MIR24-1/PYDC1/INCA1/DAB2IP/LATS2/NF1/DVL1/IPO5/PIK3CB/CHP1/HNRNPU/DUSP19/COX11/SIRT1/CBL/PTPRB/SMCR8/RB1/SH3BP5L/PTPN1/LATS1/CDK5RAP2/NF2/RGN/CEP43/PRKAR1A/PLGLB2/PAK2/PAQR3/AGT/SOCS5/PLGLB1/MEN1/PTPN2/PPM1F/GNAQ/CDKN2C/PKN1/PKIG/CDK5R…	130
BP	GO:1990845	adaptive thermogenesis	93/7481	159/18800	1.34516e-06	6.22409e-05	4.51144e-05	ACOT11/PPARGC1A/VEGFA/ESRRG/MAP2K6/MFN2/PPARGC1B/PLCL1/PRKAB2/ACHE/JAK2/SLC25A4/LPIN1/FH/APC/ZNF516/ACSL1/OMA1/KDM6B/NRDC/LNPEP/PLCL2/GATM/PGAM5/DECR1/CPT2/FLCN/HNRNPU/LGR4/HADH/RB1/GRB10/HOXC10/OGT/ADIPOR2/ADIPOR1/DYNC1H1/ZNF423/SLC25A44/ACVR2B/TRPV1/HSF1/GNAS/ACADL/EHMT1/ABHD6/THADA/IP6K1/PEMT/SORL1/UCP2/RBPJ/BSCL2/IL18R1/DDIT3/EBF2/PRKAB1/SIRT6/GJA1/ALPL/DIO2/ADAMTS5/NR1D1/CAV1/FABP5/IL4R/SLC2…	93
BP	GO:0030522	intracellular receptor signaling pathway	143/7481	264/18800	1.40029e-06	6.43221e-05	4.6623e-05	NR4A3/ESRRG/MAP2K6/KMT2D/ESRRB/PPARA/PPARGC1B/NEDD4/MN1/PADI2/JAK2/PAK1/EP300/UBE3A/NR1I3/RNF34/ESRRA/NCOR1/ANKRD17/CLOCK/ASXL2/USP15/NCOA1/ARID1A/PLIN5/STRN3/PARP1/HEYL/RORA/CNOT1/NCOR2/NCOA4/CARM1/CRKL/PIAS2/XIAP/RORC/UBR5/ERBIN/NR2C2/NR6A1/NPLOC4/PPARD/NKX3-1/UFL1/RIOK3/CRY2/ZNF366/BRCA1/PUM1/THRB/SEC14L1/RXRA/CYLD/KDM5D/TMF1/UBA5/SIRT1/ITCH/RNF6/NLRX1/TRIM24/CRY1/RARB/RXRG/MED1/LATS1/NR3C1/ST…	143
BP	GO:0009260	ribonucleotide biosynthetic process	105/7481	184/18800	1.48186e-06	6.72299e-05	4.87307e-05	PPARGC1A/DLAT/PPARA/ATP8/HTD2/GUCY2C/ACSL6/DLD/SLC25A12/PDHX/PDHA1/AK3/ATP5F1A/ADCY9/ATP5F1B/GUCY1A2/ATP6/PANK1/PDHB/ADCY2/PDK1/PDK2/ADSS1/ATP5MC3/PANK3/PARP1/ADCY1/ACAT1/DIP2A/PANK4/ATP5PB/ATP5F1C/AMPD1/ACSL1/COX2/MPC2/DMAC2L/ACSS2/AK9/FLCN/PINK1/ACACB/MLYCD/HACD1/ACSBG1/ACSL3/PFAS/UPRT/VCP/ATP5MC1/GCDH/ACSS1/GART/ACACA/ATP5PF/SLC25A16/ADSL/ADCY6/ACLY/SLC35B3/UMPS/HACD2/ADCY4/IMPDH2/ANTKMT/ADSS2…	105
BP	GO:1903039	positive regulation of leukocyte cell-cell adhesion	134/7481	245/18800	1.48481e-06	6.72299e-05	4.87307e-05	NR4A3/TFRC/JAK2/PRKCQ/BCL6/ZBTB16/DUSP10/HSPH1/DNAJA3/PTPN11/CD274/HSPD1/EFNB2/NFAT5/MALT1/STAT5B/SOCS5/SOX13/RHOA/RARA/ITGA4/TESPA1/SART1/AGER/FUT4/SOX4/FADD/CSK/GPAM/LCK/RASAL3/SOCS1/BTN2A2/NFKBIZ/IGFBP2/CAV1/EFNB1/SLC7A1/ADA/PTPRC/CD3E/PRKCZ/ST3GAL4/BCL10/IL4R/RPS3/CR1/HLX/KLRC4-KLRK1/CHST2/KLRK1/VSIR/TGFBR2/SOX12/HLA-A/B2M/PDCD1LG2/HLA-E/HLA-DQB1/CCDC88B/RUNX3/HES1/BAD/SIRPA/LGALS1/HLA-DQA1/H…	134
BP	GO:2001056	positive regulation of cysteine-type endopeptidase activity	85/7481	143/18800	1.50772e-06	6.73088e-05	4.87879e-05	MAPT/CYCS/COL4A3/JAK2/MIR27B/SMAD3/AIFM1/CFLAR/HSPD1/BCL2L13/CASP8AP2/NKX3-1/UACA/DDX3X/EGLN3/BCL2L11/SIRT1/VCP/CARD8/CASP9/MALT1/FAM162A/HSF1/NLRP1/PPM1F/HTRA2/FIS1/RHOA/PML/FADD/NOD1/RACK1/LCK/USP50/ROBO1/CTSH/TFAP4/TNFSF10/RPS27L/PMAIP1/ATP2A3/PDCD6/FAS/BID/BCL10/CASP8/RPS3/ST20/PRR7/IFT57/BCAP31/CLEC7A/CTSD/CASP1/ANP32B/BAD/IFI16/RIPK2/NLRP3/DAPK1/FYN/P2RX1/BAX/CCN2/TBC1D10A/S100A9/ACVR1C/GPE…	85
BP	GO:0009101	glycoprotein biosynthetic process	167/7481	316/18800	1.50778e-06	6.73088e-05	4.87879e-05	LARGE2/HBEGF/POMK/B3GNT5/B3GALT1/GCNT2/EXTL1/ST8SIA5/ST3GAL1/TRAK1/B4GALT5/PLCB1/AGO2/HS3ST5/MAN2A2/TRIP11/TET1/CHST9/TMTC4/ARFGEF1/B3GALNT2/ENTPD5/MLEC/UGGT1/TET2/LARGE1/EXTL3/BCL2/ST3GAL3/GALNT2/FKTN/NECAB3/ST6GALNAC2/CRPPA/CHP1/BMPR1B/TMTC1/NDST1/EDEM3/ALG11/FKRP/OGT/HS6ST1/GFPT1/B4GALT6/STT3B/ATP7A/ALG10B/GOLGA2/BMPR2/ST3GAL2/PAWR/PSEN1/DDOST/CHSY3/SLC35C2/DPY19L1/TM9SF2/RPN2/POGLUT1/XYLT2/DP…	167
BP	GO:0006757	ATP generation from ADP	54/7481	82/18800	1.58436e-06	7.02328e-05	5.09073e-05	PPARA/DHTKD1/PFKFB2/OGDH/PRKAA2/HDAC4/HK2/EP300/NCOR1/PFKFB1/PFKM/ENTPD5/ZBTB20/INSR/SLC4A4/PKM/HK1/TIGAR/PGK1/AK9/FOXK1/PGM1/TPI1/GPI/OGT/STAT3/FOXK2/BPGM/ARNT/PSEN1/APP/ARL2/JMJD8/SLC2A6/PGAM1/PRXL2C/ADPGK/SIRT6/DDIT4/PFKL/PGAM4/ENO1/EIF6/ALDOC/PFKP/ENO2/TREX1/P2RX7/IGF1/GALK1/ENO4/NUPR1/HK3/FBP1	54
BP	GO:0006631	fatty acid metabolic process	203/7481	395/18800	1.59547e-06	7.02337e-05	5.0908e-05	NR4A3/ACOT11/PPARGC1A/TECRL/TYRP1/ACADSB/PPARA/ACADM/HTD2/CYP2D6/IRS2/ACSL6/PRKAB2/HADHB/QKI/ETFDH/PTGR2/PRKAA2/CEACAM1/PCCB/WDTC1/ACOT6/NCOR1/ASAH2/IRS1/PDK1/LPIN1/PDK2/PLIN5/ACBD5/PNPLA8/CRAT/CYP2J2/LYPLA1/ACAT1/ETFA/EHHADH/FABP3/LONP2/ACSL1/AUH/PHYH/SLC45A3/ABCD3/ACADVL/PEX13/PPARD/SCP2/PTGR3/ACOX1/ACOT2/CPT1B/CROT/HADHA/ECH1/DECR1/CPT2/BRCA1/IVD/GNPAT/PLAA/ACACB/MLYCD/HACD1/HADH/ACSBG1/ECI2/O…	203
BP	GO:0019439	aromatic compound catabolic process	235/7481	466/18800	1.61981e-06	7.08138e-05	5.13284e-05	NT5C1A/GDNF/NOCT/ROCK2/SMG1/CECR2/TUT4/NUDT13/BOLL/PDE4D/NT5C2/LRPPRC/RBM24/CPEB3/NUDT4/FASTKD1/ADAL/SAMD4A/CSDE1/NUDT4B/AGO2/PDE7A/PATL1/MAOB/FXR1/PRKCA/NUDT3/FASTKD5/DIS3L/ALKBH5/GRSF1/PLEKHN1/TOB1/CNOT7/PDE4A/TET1/TNRC6B/LARP1/DICER1/XRN1/FASTKD2/IDO1/CNOT1/TIRAP/GIGYF2/ENPP4/ACAT1/PDE4C/GSPT1/ENTPD5/ZHX2/AIFM1/PCBP4/LARP4B/PNPT1/YTHDF3/ALDH1L1/FITM2/MAPKAPK2/FXR2/PDE4B/ATM/PABPC4/TET2/PKP1/EX…	235
BP	GO:0030099	myeloid cell differentiation	201/7481	391/18800	1.74892e-06	7.59341e-05	5.50398e-05	TFRC/IL31RA/VEGFA/HIPK2/PPARGC1B/ITGB6/TRIB1/JAK2/CEACAM1/H4C8/L3MBTL1/ALAS1/EP300/CUL4A/HSPA9/MEF2C/PRKCA/BCL6/ESRRA/ZBTB16/PRKDC/FBXW7/PTPN11/PRDX3/IREB2/KAT6A/CDIN1/PARP1/MTOR/TIRAP/PAFAH1B1/MB/MITF/NF1/CNOT4/PABPC4/TET2/UFL1/HOXA7/RCOR1/KAT7/DMTN/JMJD6/NCOA6/ADGRF5/UBA5/SLC11A2/SIRT1/CTR9/FAM210B/RB1/MED1/FARP2/KMT2E/GLO1/CASP9/STAT3/ABCB10/SFXN1/ACVR1B/STAT5B/TMEM64/SMAD5/BRD1/SRF/SH3PXD2A/R…	201
BP	GO:0032481	positive regulation of type I interferon production	41/7481	58/18800	1.80816e-06	7.79724e-05	5.65172e-05	MAVS/TOMM70/HSP90AA1/PTPN11/HSPD1/ZBTB20/POLR3A/DHX36/POLR3B/DDX3X/RIOK3/SETD2/G3BP1/POLR3D/CHUK/DHX33/HMGB2/PLCG2/TLR3/PQBP1/IFIH1/OAS2/IRF1/IRF3/MYD88/TLR4/IRF7/DHX58/CGAS/RIPK2/TLR8/RNF135/PTPN22/TLR2/STING1/OAS1/ISG15/IRF5/SYK/TLR7/CD14	41
BP	GO:0010975	regulation of neuron projection development	219/7481	431/18800	1.82545e-06	7.81859e-05	5.66719e-05	MIR133B/VEGFA/MAPT/LRRC7/NEDD4/INPP5J/GOLGA4/STAU2/VLDLR/CDH4/RET/CAMK2G/PAK1/COBL/EP300/UBE3A/SEMA6C/TNIK/CD38/RAB21/TIAM2/RAPGEF1/XK/LRP4/PDLIM5/MBP/CAMK2B/BDNF/CDKL3/RTN4IP1/EIF4G2/AMIGO3/CARM1/CRKL/PRAG1/SS18L1/PAFAH1B1/SEMA4D/TENM3/CFLAR/DAB2IP/RTN4/ATF1/DVL1/ARHGAP35/GSK3B/RAPGEF2/DHX36/MAP2K1/KREMEN1/SKIL/AMIGO1/NIN/TSC1/SEMA6D/CBFA2T2/ULK2/RGMA/CDKL5/RNF6/LRIG2/DIP2B/KIDINS220/EFNB2/LZTS3…	219
BP	GO:0046390	ribose phosphate biosynthetic process	108/7481	191/18800	1.92004e-06	8.13698e-05	5.89798e-05	PPARGC1A/DLAT/PPARA/ATP8/HTD2/GUCY2C/ACSL6/DLD/SLC25A12/PDHX/PDHA1/AK3/ATP5F1A/ADCY9/ATP5F1B/GUCY1A2/ATP6/PANK1/PDHB/ADCY2/PDK1/PDK2/ADSS1/ATP5MC3/PANK3/PARP1/ADCY1/ACAT1/DIP2A/PANK4/ATP5PB/ATP5F1C/AMPD1/ACSL1/COX2/MPC2/DMAC2L/ACSS2/AK9/FLCN/PINK1/ACACB/MLYCD/HACD1/ACSBG1/ACSL3/PFAS/UPRT/VCP/ATP5MC1/GCDH/ACSS1/GART/ACACA/ATP5PF/SLC25A16/ADSL/ADCY6/ACLY/SLC35B3/UMPS/HACD2/ADCY4/IMPDH2/ANTKMT/ADSS2…	108
BP	GO:0045333	cellular respiration	127/7481	231/18800	1.92546e-06	8.13698e-05	5.89798e-05	NR4A3/PPARGC1A/ND4L/ND5/NDUFS1/DLAT/NNT/LYRM7/ATP8/DHTKD1/OGDH/PLEC/ACO2/COX10/ND4/CYCS/IFNLR1/DLD/CS/SUCLA2/NIPSNAP2/SLC25A12/ETFDH/PPIF/COX1/CYTB/SDHC/MDH1/PDHA1/ATP5F1A/NDUFS2/UQCRC2/IDH3A/SOD2/ATP5F1B/COQ9/SDHA/ATP6/IDH2/ND6/DLST/PDHB/COX15/SDHD/NDUFA5/FXN/COQ10A/IREB2/ND2/MTFR1L/C2orf69/GHITM/FH/IDE/NDUFA9/ND1/SDHB/SUCLG2/ETFA/ATP5PB/COX3/CISD1/ATP5F1C/PNPT1/COX2/NDUFA10/UQCRFS1/UQCRC1/ETFRF…	127
BP	GO:0018105	peptidyl-serine phosphorylation	166/7481	315/18800	2.02947e-06	8.42298e-05	6.10528e-05	NOS1/TFRC/AURKA/DMD/GPD1L/VEGFA/HIPK2/ROCK2/SMG1/PLCL1/SBK1/INPP5J/PDE4D/CAMK2A/AKAP9/PRKAA2/RET/WNK1/RPS6KA3/PAK1/PKD1/PDPK1/MKNK2/CAB39/HSP90AA1/PRKACA/PRKCQ/SPTBN4/TSSK4/PRKCA/MAST2/LMTK2/EIF4G1/TTBK2/NSD1/PRKDC/DCLK3/SH2D3A/PFN2/HIPK3/DYRK1A/RAF1/BDNF/MTOR/RICTOR/MAPKAPK3/PIKFYVE/RPTOR/SGK1/TAF1/MAPK9/CSNK2A1/LATS2/CAMK2D/MAPKAPK2/NTF4/TNKS/RPS6KA5/ATM/GSK3B/HSP90AB1/HIPK1/DYRK2/PLCL2/DYRK1B/…	166
BP	GO:0090316	positive regulation of intracellular protein transport	91/7481	156/18800	2.04059e-06	8.42298e-05	6.10528e-05	XPO4/BAG3/PCNT/JAK2/HUWE1/MAVS/PRKACA/NPEPPS/FBXW7/PCM1/SAR1B/SMAD3/ANK3/ICE1/MTCL1/ZDHHC2/MIEF2/ARIH2/KCNB1/UBR5/GSK3B/HSP90AB1/IPO5/PPM1A/FZD5/CHP1/PINK1/SREBF2/JUP/SH3GLB1/CRYZL2P-SEC16B/AKT2/RHOU/OAZ2/MAPK8/YWHAE/SEC16B/MIEF1/UBE2D3/MAPK14/ZPR1/HTRA2/KIF20B/CEP131/PRNP/DMAP1/CDK5/FIS1/LEPROT/TENM1/UBL5/PSEN1/CIB1/TOMM7/SORL1/HRAS/SLC51B/GAS6/TCF7L2/TMEM30B/RAB29/PRKD1/FLNA/ITGB1BP1/RAPGEF3/HY…	91
BP	GO:0006790	sulfur compound metabolic process	177/7481	339/18800	2.04487e-06	8.42298e-05	6.10528e-05	ACOT11/HYAL4/DLAT/SLC19A2/AHCYL2/OGDH/CLIC5/HTD2/ST3GAL1/ACSL6/OPLAH/DLD/SUCLA2/PDHX/PDHA1/HSPA9/SOD2/MTR/HS3ST5/GCLM/ACOT6/CTH/DLST/PDHB/HLCS/PDK1/FXN/PDK2/CHST9/EGFLAM/IBA57/ACAT1/DIP2A/SUCLG2/MTRR/MMUT/AMD1/ACSL1/HMGCS1/MPC2/FITM2/MAT2A/MTHFD1/ACSS2/ACOT2/ST3GAL3/GHR/AASS/ACACB/SUOX/MCCC1/MLYCD/HACD1/ACSBG1/OXSM/ACSL3/NFS1/NDST1/NUBPL/LIAS/CIAO2A/GCDH/ISCA1/ABCB7/GLO1/ACSS1/GLRX5/CHAC2/MTHFD2L…	177
BP	GO:0052547	regulation of peptidase activity	230/7481	456/18800	2.04628e-06	8.42298e-05	6.10528e-05	VEGFA/MAPT/ROCK2/ITIH6/OVOS2/CYCS/PSME4/COL4A3/JAK2/MIR27B/RPS6KA3/DHCR24/BIRC6/CLPX/RNF34/UCHL5/MBP/DNAJB6/PRDX3/COL28A1/SMAD3/RAF1/CRYAB/USP47/XIAP/MIR24-1/AIFM1/CSNK2A1/CFLAR/HSPD1/BCL2L13/CASP8AP2/NRDC/UBE2O/USP14/NKX3-1/UACA/DDX3X/AKIRIN2/PINK1/PZP/EGLN3/COL7A1/BCL2L11/SIRT1/PI15/ANOS1/FNIP1/VCP/CARD8/GPI/CASP9/MALT1/STAT3/CRIM1/TANK/SIMC1/MAPK12/DELE1/PSME3/PAK2/FAM162A/RFFL/PSMD14/HSF1/TP6…	230
BP	GO:0046700	heterocycle catabolic process	224/7481	443/18800	2.20257e-06	8.84451e-05	6.41082e-05	NT5C1A/GDNF/NOCT/ROCK2/SMG1/CECR2/TUT4/NUDT13/BOLL/ALDH6A1/PDE4D/NT5C2/LRPPRC/RBM24/CPEB3/NUDT4/FASTKD1/ADAL/SAMD4A/CSDE1/NUDT4B/AGO2/PDE7A/PATL1/FXR1/PRKCA/NUDT3/FASTKD5/DIS3L/ALKBH5/GRSF1/PLEKHN1/TOB1/CNOT7/PDE4A/TET1/TNRC6B/LARP1/DICER1/XRN1/FASTKD2/IDO1/CNOT1/TIRAP/GIGYF2/ENPP4/ACAT1/PDE4C/GSPT1/ENTPD5/ZHX2/AIFM1/PCBP4/LARP4B/PNPT1/YTHDF3/ALDH1L1/FITM2/MAPKAPK2/FXR2/PDE4B/ATM/PABPC4/TET2/PKP1…	224
BP	GO:0050856	regulation of T cell receptor signaling pathway	33/7481	44/18800	2.20844e-06	8.84451e-05	6.41082e-05	PVRIG/CEACAM1/DUSP3/DGKZ/MALT1/RC3H1/PTPN2/PAWR/PRNP/GBP1/TESPA1/CBLB/LCK/RAB29/EZR/BTN2A2/PTPRJ/ADA/PRKD2/BCL10/NECTIN2/RPS3/PTPN22/CARD11/CD300A/CD81/LGALS3/PTPN6/SH2D1A/KCNN4/LILRB4/THY1/LAPTM5	33
BP	GO:0046939	nucleotide phosphorylation	63/7481	100/18800	2.21458e-06	8.84451e-05	6.41082e-05	PPARA/DHTKD1/PFKFB2/OGDH/PRKAA2/HDAC4/HK2/EP300/NCOR1/PFKFB1/PFKM/ENTPD5/ZBTB20/INSR/SLC4A4/PKM/HK1/TIGAR/PGK1/AK9/FOXK1/PGM1/TPI1/GPI/OGT/STAT3/FOXK2/BPGM/ARNT/PNKP/PSEN1/NME4/APP/ARL2/JMJD8/SLC2A6/PGAM1/PRXL2C/ADPGK/SIRT6/NME2/DDIT4/DTYMK/PFKL/PGAM4/ENO1/EIF6/NME3/ALDOC/NME1/AK4/PFKP/ENO2/NME5/TREX1/P2RX7/IGF1/GALK1/AK5/ENO4/NUPR1/HK3/FBP1	63
BP	GO:0106106	cold-induced thermogenesis	86/7481	146/18800	2.21845e-06	8.84451e-05	6.41082e-05	ACOT11/PPARGC1A/VEGFA/ESRRG/MAP2K6/MFN2/PPARGC1B/PLCL1/PRKAB2/ACHE/JAK2/LPIN1/FH/APC/ZNF516/ACSL1/OMA1/KDM6B/NRDC/LNPEP/PLCL2/GATM/PGAM5/DECR1/CPT2/FLCN/LGR4/HADH/RB1/GRB10/HOXC10/OGT/ADIPOR2/ADIPOR1/DYNC1H1/ZNF423/SLC25A44/ACVR2B/HSF1/GNAS/ACADL/EHMT1/ABHD6/IP6K1/PEMT/UCP2/RBPJ/BSCL2/IL18R1/DDIT3/EBF2/PRKAB1/SIRT6/GJA1/ALPL/DIO2/ADAMTS5/NR1D1/CAV1/FABP5/IL4R/TLR4/TRPV2/STAT6/FOXC2/ID1/ELOVL6/TLE…	86
BP	GO:0120161	regulation of cold-induced thermogenesis	86/7481	146/18800	2.21845e-06	8.84451e-05	6.41082e-05	ACOT11/PPARGC1A/VEGFA/ESRRG/MAP2K6/MFN2/PPARGC1B/PLCL1/PRKAB2/ACHE/JAK2/LPIN1/FH/APC/ZNF516/ACSL1/OMA1/KDM6B/NRDC/LNPEP/PLCL2/GATM/PGAM5/DECR1/CPT2/FLCN/LGR4/HADH/RB1/GRB10/HOXC10/OGT/ADIPOR2/ADIPOR1/DYNC1H1/ZNF423/SLC25A44/ACVR2B/HSF1/GNAS/ACADL/EHMT1/ABHD6/IP6K1/PEMT/UCP2/RBPJ/BSCL2/IL18R1/DDIT3/EBF2/PRKAB1/SIRT6/GJA1/ALPL/DIO2/ADAMTS5/NR1D1/CAV1/FABP5/IL4R/TLR4/TRPV2/STAT6/FOXC2/ID1/ELOVL6/TLE…	86
BP	GO:0019722	calcium-mediated signaling	113/7481	202/18800	2.28839e-06	9.06632e-05	6.5716e-05	P2RX3/ATP2A2/DMD/MAPT/C10orf71/ATP1B1/CXCR6/AKAP6/HOMER2/PLN/NUDT4/ATP1A2/SGCD/PDPK1/PRKACA/LMCD1/MCU/CASQ1/PPP3CB/POMC/PDK2/PPP1R9A/MTOR/HTT/P2RX5/MYOZ2/TMEM38B/TNNI3/CAMK2D/GSK3B/DYRK2/ANK2/RCAN2/CHP1/KDR/DMTN/TMEM38A/HRC/NFATC3/PPP3CC/NFAT5/RGN/TRPM4/PTGDR2/CDH13/NFATC1/SAMD14/MYOZ1/DMPK/CHERP/STIMATE/TMBIM4/RCAN3/PRNP/FIS1/GBP1/PLCG2/GSTO1/CIB1/PLCE1/TBC1D10C/PPP1R9B/CALM2/ITPR1/EDN1/CAMKK2/N…	113
BP	GO:0051651	maintenance of location in cell	121/7481	219/18800	2.38997e-06	9.40996e-05	6.82068e-05	NOS1/RYR3/DMD/RYR1/JPH1/AKAP6/PDE4D/VPS13A/PLN/TRDN/AKAP9/IBTK/CHD7/ATP1A2/HK2/GP1BA/PDPK1/VPS13D/PRKACA/JPH2/CAPN3/CASQ1/VPS13C/TAPT1/ANK3/HTT/POLR2M/PAFAH1B1/TMEM38B/ATP7B/CAMK2D/DIAPH1/HK1/LETM1/ANK2/SLC25A23/PINK1/SUN1/HNRNPU/SYNE1/TMEM38A/HRC/PRKCE/MORC3/ARHGAP21/TAF3/TPCN1/TRPV1/CHERP/CCDC88A/NOL3/RASA3/RER1/GPAA1/CDK5/PSEN1/SLC30A4/PLCG2/ARL2BP/GSTO1/ARL2/CALM2/ITPR1/APLNR/SORL1/PML/SLC8B1…	121
BP	GO:0062012	regulation of small molecule metabolic process	178/7481	342/18800	2.48594e-06	9.72476e-05	7.04886e-05	NR4A3/NOS1/PPARGC1A/PPTC7/PROX1/PPARA/PFKFB2/PPP1R3A/ACADM/IRS2/PPP1R3C/PPP1R3B/SLC25A12/PRKAA2/PRKN/HDAC4/CEACAM1/WDTC1/EP300/PPP1CB/KAT2B/P2RY1/SIRT5/NCOR1/RANBP2/GPT/NLN/EPM2AIP1/PFKFB1/IRS1/PDK1/POMC/PDK2/PLIN5/PARP1/SORBS1/RORA/NCOR2/GPLD1/FABP3/RORC/ENTPD5/LONP2/ARPP19/COQ3/COX2/SLC45A3/ZBTB20/ACADVL/INSR/SLC4A4/PPP1R3F/GSK3B/PPARD/DYRK2/MBTPS2/TIGAR/BRCA1/FLCN/PINK1/DHCR7/ACACB/COX11/MLYCD…	178
BP	GO:0048738	cardiac muscle tissue development	128/7481	234/18800	2.50061e-06	9.72476e-05	7.04886e-05	ANKRD1/XIRP2/MYH6/MYH7/ALPK3/NEB/TTN/VEGFA/FHOD3/PROX1/PPARA/MYLK3/ALPK2/NRAP/ACADM/PLEC/ACTN2/AKAP6/PLN/BVES/ERBB4/PKP2/MYL3/FGF9/CHD7/MYO18B/MYLK2/SGCD/TNNI1/MEF2C/MIR17HG/TOMM70/JPH2/ADPRHL1/PTCD2/JARID2/MEF2A/PDLIM5/TGFB2/MYL2/MTOR/SOX6/MIR24-1/ZFPM2/FZD7/TNNI3/KDM6B/ASB2/CSRP3/ARID2/TSC1/TNNC1/HNRNPU/MAML1/SGCB/AKAP13/TBX3/RARB/MED1/ADAMTS9/EFNB2/FRS2/BMPR1A/PRKAR1A/SMAD5/NDUFV2/SRF/SMAD4/YA…	128
BP	GO:0043393	regulation of protein binding	110/7481	196/18800	2.51835e-06	9.73403e-05	7.05558e-05	XIRP1/AURKA/ATP2A2/HIPK2/PPARA/PLCL1/PRKN/MIR27B/HDAC4/PKD1/EP300/BTBD1/PRKACA/TTBK2/BDNF/IDE/EPB41/PPP2CA/TAF1/GNL3L/DVL1/GSK3B/RAPGEF2/HSP90AB1/PLCL2/POLDIP2/STYX/RGMA/AKTIP/HDAC5/MAPK8/ANGPT1/EPB41L5/MARK2/PPP2CB/HSF1/GOLGA2/ADNP/MEN1/CDK5/PSEN1/LRPAP1/ITGA4/ZFPM1/CBLB/APP/SORL1/IFIT2/RALB/SPAG8/DISC1/GTF2F1/DZIP1/BMP4/TCF7L2/DTNBP1/UBASH3B/RACK1/PLXND1/SPPL3/ITGB1BP1/BMP2/TMC8/FKBP1A/ADAM15/C…	110
BP	GO:0006096	glycolytic process	53/7481	81/18800	2.65232e-06	0.000101412	7.35073e-05	PPARA/DHTKD1/PFKFB2/OGDH/PRKAA2/HDAC4/HK2/EP300/NCOR1/PFKFB1/PFKM/ENTPD5/ZBTB20/INSR/SLC4A4/PKM/HK1/TIGAR/PGK1/FOXK1/PGM1/TPI1/GPI/OGT/STAT3/FOXK2/BPGM/ARNT/PSEN1/APP/ARL2/JMJD8/SLC2A6/PGAM1/PRXL2C/ADPGK/SIRT6/DDIT4/PFKL/PGAM4/ENO1/EIF6/ALDOC/PFKP/ENO2/TREX1/P2RX7/IGF1/GALK1/ENO4/NUPR1/HK3/FBP1	53
BP	GO:0006469	negative regulation of protein kinase activity	118/7481	213/18800	2.65569e-06	0.000101412	7.35073e-05	PKIA/PLEC/PRKAR2A/IBTK/TRIB1/CEP85/CEACAM1/IPO7/DUSP3/DEPTOR/KAT2B/CHORDC1/PDPK1/YWHAG/SLC8A3/DUSP10/DUSP16/HIPK3/LRP6/SPRY4/SPRY3/APC/MIR24-1/PYDC1/INCA1/DAB2IP/LATS2/NF1/DVL1/IPO5/PIK3CB/CHP1/DUSP19/SIRT1/CBL/PTPRB/SMCR8/RB1/SH3BP5L/PTPN1/LATS1/CDK5RAP2/NF2/RGN/CEP43/PRKAR1A/PAK2/PAQR3/AGT/SOCS5/MEN1/PTPN2/PPM1F/GNAQ/CDKN2C/PKN1/PKIG/CDK5RAP3/CDKN2D/PSEN1/SPRY1/PRKRIP1/CDKN1C/PRKAR1B/SH3BP5/SPR…	118
BP	GO:0018209	peptidyl-serine modification	176/7481	338/18800	2.71969e-06	0.000103234	7.48279e-05	NOS1/TFRC/AURKA/DMD/GPD1L/VEGFA/HIPK2/ROCK2/SMG1/PLCL1/SBK1/INPP5J/PDE4D/CAMK2A/AKAP9/PRKAA2/RET/WNK1/RPS6KA3/PAK1/PKD1/PDPK1/MKNK2/CAB39/HSP90AA1/PRKACA/PRKCQ/SPTBN4/TSSK4/PRKCA/MAST2/LMTK2/EIF4G1/TTBK2/NSD1/PRKDC/DCLK3/SH2D3A/PFN2/HIPK3/EGFLAM/DYRK1A/RAF1/PARP1/BDNF/MTOR/RICTOR/MAPKAPK3/PIKFYVE/RPTOR/SGK1/TAF1/MAPK9/CSNK2A1/LATS2/CAMK2D/MAPKAPK2/NTF4/TNKS/RPS6KA5/ATM/GSK3B/HSP90AB1/HIPK1/DYRK2/…	176
BP	GO:0007249	I-kappaB kinase/NF-kappaB signaling	153/7481	288/18800	2.75296e-06	0.000103875	7.52923e-05	TFRC/ROCK2/MYO18A/PPM1B/ASH1L/PRKN/MIR27B/MAVS/PDPK1/ANKRD17/CTH/CAPN3/TAB3/GPRC5B/RORA/REL/TIRAP/TLE1/USP10/CFLAR/DAB2IP/BRD4/NDFIP2/TAB2/BTRC/OPTN/OTUD7B/PPM1A/UFL1/DHX36/DDX21/RIOK3/MID2/PINK1/DDX1/SIRT1/MIB2/PPP5C/NLRX1/NKIRAS2/AKAP13/PRKCE/ZMYND11/NLRC3/CARD8/CHUK/MAPKBP1/MALT1/TANK/UBE2N/ANGPT1/MAP3K7/PELI2/RBCK1/TMEM101/TRIM5/OTUD7A/RHOA/TRAF5/SLC20A1/TRAF2/EDA/PLCG2/TLR3/TRIM22/EEF1D/WDR8…	153
BP	GO:0006979	response to oxidative stress	219/7481	433/18800	2.78125e-06	0.000104321	7.5616e-05	NR4A3/PPARGC1A/ND5/ATP2A2/MAPT/PPARGC1B/STAU2/ETFDH/PRKAA2/PPIF/COX1/JAK2/PRKN/ERMP1/DHCR24/UBE3A/ANKRD2/NDUFS2/SOD2/GCLM/CD38/ND6/RRM2B/FBXW7/PDK1/FXN/PDK2/PRDX3/MSRB3/OXSR1/PARP1/CRYAB/PNPLA8/OXR1/NFE2L1/KCNA5/ALS2/AIFM1/SESN1/MAPK9/PNPT1/KDM6B/SIRT2/BCL2/UBQLN1/CHD6/TSC1/PINK1/ERCC6/ABCC1/PDLIM1/MTF1/LANCL1/PRKRA/PXN/SIRT1/MAPKAP1/MPO/LIAS/ENDOG/SETX/ERCC6L2/CHUK/MAPK8/SLC4A11/STK25/PLEKHA1/ND…	219
BP	GO:0031331	positive regulation of cellular catabolic process	226/7481	449/18800	3.02631e-06	0.000112186	8.13162e-05	AURKA/TP53INP2/KLHL40/USP13/NOCT/PPARA/ROCK2/HECTD1/ZYG11B/BAG3/TUT4/FYCO1/IRS2/HSPB8/TRIB1/PRKAA2/RBM24/CPEB3/RDX/PRKN/RNF144B/SAMD4A/VDAC1/EPM2A/CSDE1/AGO2/SLC25A4/RNF128/VPS13D/PATL1/HSP90AA1/AMER1/AGTPBP1/GRSF1/PLEKHN1/RCHY1/TOB1/IRS1/FBXW7/CNOT7/PLIN5/TNRC6B/PIP4K2B/LARP1/HTT/CNOT1/GIGYF2/GPLD1/ARIH2/ARIH1/ENTPD5/TAF1/SESN1/MAPK9/WIPI1/PNPT1/DAB2IP/YTHDF3/ZBTB20/OPTN/DVL1/INSR/SLC4A4/NRDC/AT…	226
BP	GO:0044270	cellular nitrogen compound catabolic process	226/7481	449/18800	3.02631e-06	0.000112186	8.13162e-05	NT5C1A/GDNF/NOCT/ROCK2/SMG1/CECR2/TUT4/NUDT13/BOLL/ALDH6A1/PDE4D/CYP2D6/NT5C2/LRPPRC/RBM24/CPEB3/NUDT4/FASTKD1/ADAL/SAMD4A/CSDE1/NUDT4B/AGO2/PDE7A/PATL1/FXR1/PRKCA/NUDT3/FASTKD5/DIS3L/ALKBH5/GRSF1/PLEKHN1/TOB1/CNOT7/DMGDH/PDE4A/TET1/TNRC6B/LARP1/DICER1/XRN1/FASTKD2/IDO1/CNOT1/TIRAP/GIGYF2/ENPP4/ACAT1/PDE4C/GSPT1/ENTPD5/ZHX2/AIFM1/PCBP4/LARP4B/PNPT1/YTHDF3/ALDH1L1/FITM2/MAPKAPK2/FXR2/PDE4B/ATM/PAB…	226
BP	GO:0042060	wound healing	217/7481	429/18800	3.05319e-06	0.000112524	8.15616e-05	PRKG1/HBEGF/VEGFA/TNFRSF12A/PPARA/PLEC/DGKD/ITGB6/SDC4/RAB3A/JAK2/CEACAM1/PAK1/DST/CLASP1/AK3/GP1BA/P2RY1/PRKCQ/PRKCA/DYSF/TRIM72/CLASP2/TGFB2/SMAD3/VCL/RAF1/MTOR/DAG1/ENPP4/ARFGEF1/CFLAR/FZD7/F8/SLC12A2/NF1/ARHGAP35/PABPC4/PPARD/METAP1/JMJD1C/PIK3CB/DGKH/DGKZ/KDR/DMTN/HPS5/NOTCH4/ANO6/RREB1/ADAMTS13/CHMP1B/PRKCE/PAFAH2/ADIPOR2/DDR1/LMAN1/FUNDC2/SCRIB/PRDX2/KANK1/MYOZ1/SRF/SMAD4/YAP1/CADM4/MAPK14…	217
BP	GO:0003007	heart morphogenesis	137/7481	254/18800	3.12274e-06	0.000114422	8.29373e-05	ANKRD1/XIRP2/MYH6/MYH7/TTN/RYR1/VEGFA/PROX1/ALPK2/EYA1/PKP2/MYL3/CHD7/SYNPO2L/MYLK2/TNNI1/MEF2C/MIR17HG/ADPRHL1/PTCD2/TGFB2/RNF207/SMAD3/MYL2/HEYL/MTOR/CRKL/LBX1/ZFPM2/NIPBL/TNNI3/ASB2/NSD2/RTN4/INSR/ARID2/FLRT2/AXIN2/TNNC1/SOS1/BBS5/SOX9/TBX3/MED1/CERT1/BMPR1A/MDM4/SEC24B/SRF/IFT172/SMAD4/YAP1/RBM15/PITX2/TCAP/BMPR2/NOS3/LEMD2/PSEN1/SPRY1/ZFPM1/DLL1/CCDC40/ILK/PIM1/APLNR/TBX2/EDN1/RBPJ/SOX4/NOTC…	137
BP	GO:0045444	fat cell differentiation	129/7481	237/18800	3.22486e-06	0.000116261	8.42702e-05	NR4A3/PPARGC1A/ARID5B/NOCT/FNDC5/ALDH6A1/ANKRD26/MIR27B/EP300/PLCB1/SOD2/ZBTB16/DUSP10/ASXL2/OSBPL11/SMAD3/SLC2A4/RORA/TMEM120B/CARM1/ZNF516/FABP3/RORC/SENP2/MB/ZFPM2/NIPBL/PPARD/SIRT2/TRIO/PTGR3/FLCN/HNRNPU/ADGRF5/RREB1/BBS2/SIRT1/RETREG1/AKT2/FBXO9/MED1/NAPEPLD/FTO/TRPM4/TMEM64/HDAC6/NOC3L/YAP1/MAPK14/CBY1/SOX13/ZFPM1/SDF4/RNASEL/NUDT7/RUNX1T1/GATA2/PIM1/BSCL2/TCF7L2/WWTR1/DDIT3/EBF2/DIO2/SOCS1…	129
BP	GO:0045860	positive regulation of protein kinase activity	202/7481	396/18800	3.24121e-06	0.000116261	8.42702e-05	HBEGF/VEGFA/NEK10/MAP2K6/PROX1/SDC4/VLDLR/WNK1/JAK2/PAK1/PKD1/PDPK1/CAB39/HSP90AA1/DLG4/TAOK1/DOK7/STRADB/NEURL1/FBXW7/DOCK3/TGFB2/GPRC5B/ZFP91/MTOR/RICTOR/TIRAP/DAG1/RPTOR/ALS2/FLT1/PPP2CA/DBF4B/ACSL1/IL6R/DAB2IP/AGAP2/MAP2K3/TAB2/TPD52L1/INSR/RAPGEF2/HSP90AB1/COPS8/MAP2K1/GHR/AXIN2/FZD5/CCNK/DDX3X/BMPR1B/PINK1/ERCC6/DUSP19/CACUL1/MAP3K10/DVL3/CCNT2/SIRT1/AKAP13/PTPN1/FGF13/DLG1/MALT1/BMPR1A/ANG…	202
BP	GO:0032608	interferon-beta production	40/7481	57/18800	3.24628e-06	0.000116261	8.42702e-05	PPM1B/MAVS/TOMM70/HSP90AA1/PTPN11/REL/TIRAP/ZBTB20/POLR3A/POLR3B/DDX3X/RIOK3/POLR3D/NLRX1/NLRC3/HMGB2/TLR3/TRAIP/IFIH1/PTPRS/OAS2/IRF1/IRF3/RELB/TLR4/IRF7/DHX58/NMI/SIRPA/RIPK2/TLR8/RNF135/TLR2/STING1/OAS1/LILRB1/ISG15/IRF5/TLR7/PYCARD	40
BP	GO:0032648	regulation of interferon-beta production	40/7481	57/18800	3.24628e-06	0.000116261	8.42702e-05	PPM1B/MAVS/TOMM70/HSP90AA1/PTPN11/REL/TIRAP/ZBTB20/POLR3A/POLR3B/DDX3X/RIOK3/POLR3D/NLRX1/NLRC3/HMGB2/TLR3/TRAIP/IFIH1/PTPRS/OAS2/IRF1/IRF3/RELB/TLR4/IRF7/DHX58/NMI/SIRPA/RIPK2/TLR8/RNF135/TLR2/STING1/OAS1/LILRB1/ISG15/IRF5/TLR7/PYCARD	40
BP	GO:0033628	regulation of cell adhesion mediated by integrin	35/7481	48/18800	3.28399e-06	0.000116723	8.46048e-05	RET/WNK1/PTPN11/TGFB2/CRKL/CIB1/EPHA2/SWAP70/TESC/LPXN/ITGB1BP1/ADA/CD3E/SNAI2/JAM3/PLAU/FOXC2/PIEZO1/EFNA1/LIF/FERMT3/PIK3CG/LYN/CYP1B1/SKAP1/CCL5/SERPINE1/MUC1/PTPN6/SYK/NCKAP1L/DPP4/PDE3B/SFRP2/CCL21	35
BP	GO:0001933	negative regulation of protein phosphorylation	177/7481	341/18800	3.296e-06	0.000116723	8.46048e-05	DMD/GPD1L/PKIA/KLHL31/PLEC/INPP5J/PRKAR2A/PDE4D/IBTK/TRIB1/PRKN/MIR27B/CEP85/CEACAM1/IPO7/DUSP3/DEPTOR/KAT2B/CHORDC1/PDPK1/YWHAG/SLC8A3/EIF4G1/DUSP10/PRKDC/DUSP16/HIPK3/LRP6/SPRY4/SPRY3/CRKL/APC/SEMA4D/PPP2CA/MIR24-1/PYDC1/INCA1/DAB2IP/LATS2/NF1/DVL1/IPO5/SIRT2/PIK3CB/SPAG9/CHP1/DMTN/PPP4R2/TRAF3IP1/DUSP19/SNX25/SIRT1/CBL/PTPRB/SMCR8/RB1/SH3BP5L/PTPN1/LATS1/CDK5RAP2/C9orf72/NF2/RGN/CEP43/ANGPT1/P…	177
BP	GO:0022409	positive regulation of cell-cell adhesion	154/7481	291/18800	3.41733e-06	0.000120347	8.72318e-05	NR4A3/TFRC/GCNT2/JAK2/PRKCQ/BCL6/ZBTB16/DUSP10/HSPH1/DNAJA3/PTPN11/ANK3/CD274/ADAM19/MYO10/HSPD1/MAGI1/DMTN/PTPRU/EFNB2/NFAT5/MALT1/STAT5B/TJP1/AFDN/SOCS5/SOX13/RHOA/RARA/ITGA4/TESPA1/SART1/AGER/FUT4/SOX4/FADD/CSK/GPAM/LCK/F11R/RASAL3/SOCS1/SERPINF2/BTN2A2/NFKBIZ/IGFBP2/CAV1/EFNB1/SLC7A1/ADA/PTPRC/CX3CL1/CD3E/PRKCZ/ST3GAL4/PLPP3/BCL10/IL4R/RPS3/CR1/HLX/KLRC4-KLRK1/CHST2/KLRK1/VSIR/TGFBR2/SOX12/HL…	154
BP	GO:0050866	negative regulation of cell activation	119/7481	216/18800	3.48637e-06	0.0001221	8.85025e-05	PRKG1/IL31RA/SDC4/RIPOR2/CEACAM1/DUSP3/BCL6/SOCS6/ILDR2/IDO1/CD274/ZC3H8/ATM/TMEM131L/ADGRF5/RC3H2/ITCH/DLG1/TIGIT/DLG5/SCRIB/PRDX2/PRKAR1A/RC3H1/MARCHF7/SOCS5/PTPN2/PAWR/NOS3/PKN1/PRNP/ALOX12/SYT11/TBC1D10C/CBLB/MAD1L1/CD200/FBXO7/BMP4/TSPAN32/UBASH3B/TWSG1/SOCS1/INPP5D/BTN2A2/NR1D1/PTPRC/CYGB/CX3CL1/IRF1/TNFRSF21/IL4R/MICA/CNR1/HFE/CR1/HLX/FGR/NRARP/BCR/SERPINE2/VSIR/MNDA/PDCD1LG2/LOXL3/PDGFRA/…	119
BP	GO:0006165	nucleoside diphosphate phosphorylation	62/7481	99/18800	3.54889e-06	0.000123607	8.95947e-05	PPARA/DHTKD1/PFKFB2/OGDH/PRKAA2/HDAC4/HK2/EP300/NCOR1/PFKFB1/PFKM/ENTPD5/ZBTB20/INSR/SLC4A4/PKM/HK1/TIGAR/PGK1/AK9/FOXK1/PGM1/TPI1/GPI/OGT/STAT3/FOXK2/BPGM/ARNT/PSEN1/NME4/APP/ARL2/JMJD8/SLC2A6/PGAM1/PRXL2C/ADPGK/SIRT6/NME2/DDIT4/DTYMK/PFKL/PGAM4/ENO1/EIF6/NME3/ALDOC/NME1/AK4/PFKP/ENO2/NME5/TREX1/P2RX7/IGF1/GALK1/AK5/ENO4/NUPR1/HK3/FBP1	62
BP	GO:0009135	purine nucleoside diphosphate metabolic process	64/7481	103/18800	3.65832e-06	0.000124412	9.01782e-05	PPARA/DHTKD1/PFKFB2/OGDH/PRKAA2/HDAC4/HK2/EP300/AK3/NCOR1/PFKFB1/PFKM/ENTPD5/ZBTB20/INSR/SLC4A4/PKM/HK1/ENTPD4/TIGAR/PGK1/AK9/FOXK1/PGM1/DLG1/TPI1/GPI/OGT/STAT3/FOXK2/BPGM/ARNT/PSEN1/APP/ARL2/JMJD8/SLC2A6/PGAM1/PRXL2C/ADPGK/SIRT6/DDIT4/GUK1/PFKL/PGAM4/ENO1/EIF6/ALDOC/AK4/BAD/PFKP/ENO2/TREX1/P2RX7/IGF1/GALK1/AK5/CARD11/NUDT18/ENO4/NUPR1/HK3/NT5E/FBP1	64
BP	GO:0009179	purine ribonucleoside diphosphate metabolic process	64/7481	103/18800	3.65832e-06	0.000124412	9.01782e-05	PPARA/DHTKD1/PFKFB2/OGDH/PRKAA2/HDAC4/HK2/EP300/AK3/NCOR1/PFKFB1/PFKM/ENTPD5/ZBTB20/INSR/SLC4A4/PKM/HK1/ENTPD4/TIGAR/PGK1/AK9/FOXK1/PGM1/DLG1/TPI1/GPI/OGT/STAT3/FOXK2/BPGM/ARNT/PSEN1/APP/ARL2/JMJD8/SLC2A6/PGAM1/PRXL2C/ADPGK/SIRT6/DDIT4/GUK1/PFKL/PGAM4/ENO1/EIF6/ALDOC/AK4/BAD/PFKP/ENO2/TREX1/P2RX7/IGF1/GALK1/AK5/CARD11/NUDT18/ENO4/NUPR1/HK3/NT5E/FBP1	64
BP	GO:0072331	signal transduction by p53 class mediator	97/7481	170/18800	3.6809e-06	0.000124412	9.01782e-05	ANKRD1/AURKA/HIPK2/MAP2K6/USP2/USP28/PRKN/EP300/ATRX/RNF34/URB2/RRM2B/PDK2/KAT6A/DYRK1A/ZNF385B/MTOR/SGK1/USP10/TAF1/MLF1/ATM/SMYD2/HIPK1/DYRK2/BCL2/NBN/JMY/USP7/MYBBP1A/SETD9/SIRT1/TRIM24/MDM4/UBB/RFFL/BAG6/TP63/MARCHF7/PAXIP1/PRMT6/CDK5RAP3/AEN/RPL5/SPRED1/TP53RK/FOXM1/PML/SOX4/PTTG1IP/WWOX/YJU2/ING4/RPS7/RPL26/TP53/E2F1/RPS15/TFAP4/RPS27L/SP100/PLK3/PMAIP1/CASP6/DYRK3/SNAI2/DDIT4/PHLDA3/RPS20/…	97
BP	GO:0050852	T cell receptor signaling pathway	76/7481	127/18800	3.72228e-06	0.000124412	9.01782e-05	PVRIG/PDE4D/WNK1/CEACAM1/DUSP3/FYB2/DENND1B/BTNL9/CRKL/PDE4B/DGKZ/RC3H2/MALT1/UBE2N/MAPK1/RC3H1/MAP3K7/PTPN2/RBCK1/PAWR/PRNP/GBP1/PSEN1/TESPA1/PLCG2/CBLB/BTN3A3/HRAS/CSK/ERMAP/LCK/RAB29/SPPL3/EZR/INPP5D/BTN2A2/NFKBIZ/ITK/PTPRJ/BTN3A2/LIME1/ADA/PTPRC/PRAM1/PRKD2/BCL10/CD247/TNFRSF21/LCP2/NECTIN2/RPS3/HLA-A/PIK3CD/HLA-DQB1/FYB1/CD8B/RIPK2/NFKBID/FYN/PTPN22/HLA-DRB1/SKAP1/CD276/THEMIS2/CARD11/CD300A…	76
BP	GO:0030038	contractile actin filament bundle assembly	66/7481	107/18800	3.73599e-06	0.000124412	9.01782e-05	ROCK2/SDC4/LIMCH1/SYNPO2L/PAK1/CLASP1/CLASP2/PFN2/SMAD3/SORBS1/MTOR/FHOD1/CUL3/TSC1/ARHGEF10L/PDLIM1/PXN/PPFIA1/NF2/TJP1/PAK2/SRF/TNFAIP1/CCDC88A/PPM1F/RHOA/PTGER4/ZYX/WASF2/FAM171A1/CORO2B/PHACTR1/SORBS3/PHLDB2/F11R/RGCC/ITGB1BP1/SERPINF2/STMN1/RAPGEF3/TTC8/ARAP1/PTK2B/WNT11/PFN1/ARRB1/GPR65/ACTG1/WNT4/RHOC/SRC/EPHA1/ITGB5/ELN/CCN2/ARHGEF5/CARMIL1/CGNL1/WAS/MYOC/RHPN1/TACSTD2/LPAR1/SFRP1/S100A10…	66
BP	GO:0043149	stress fiber assembly	66/7481	107/18800	3.73599e-06	0.000124412	9.01782e-05	ROCK2/SDC4/LIMCH1/SYNPO2L/PAK1/CLASP1/CLASP2/PFN2/SMAD3/SORBS1/MTOR/FHOD1/CUL3/TSC1/ARHGEF10L/PDLIM1/PXN/PPFIA1/NF2/TJP1/PAK2/SRF/TNFAIP1/CCDC88A/PPM1F/RHOA/PTGER4/ZYX/WASF2/FAM171A1/CORO2B/PHACTR1/SORBS3/PHLDB2/F11R/RGCC/ITGB1BP1/SERPINF2/STMN1/RAPGEF3/TTC8/ARAP1/PTK2B/WNT11/PFN1/ARRB1/GPR65/ACTG1/WNT4/RHOC/SRC/EPHA1/ITGB5/ELN/CCN2/ARHGEF5/CARMIL1/CGNL1/WAS/MYOC/RHPN1/TACSTD2/LPAR1/SFRP1/S100A10…	66
BP	GO:0033865	nucleoside bisphosphate metabolic process	75/7481	125/18800	3.74865e-06	0.000124412	9.01782e-05	ACOT11/DLAT/OGDH/HTD2/ACSL6/DLD/SUCLA2/PDHX/PDHA1/MCCC2/ACOT6/PANK1/DLST/PDHB/PDK1/PDK2/PANK3/ACAT1/DIP2A/SUCLG2/PANK4/ACSL1/HMGCS1/MPC2/FITM2/ACSS2/ACOT2/CROT/AASS/ACACB/MLYCD/HACD1/ACSBG1/OXSM/ACSL3/GCDH/ACSS1/NUDT19/HSD17B4/ACACA/NUDT8/SLC25A16/MCEE/ACOT1/ACLY/SLC35B3/PMVK/HACD2/NUDT7/FAR2/PPCDC/GPAM/ACSL5/ELOVL5/PAPSS2/ENPP1/ABHD14B/ACOT4/PAPSS1/PDK3/ELOVL6/ELOVL1/PPT1/SLC25A1/SULT1A3/TPST1/S…	75
BP	GO:0033875	ribonucleoside bisphosphate metabolic process	75/7481	125/18800	3.74865e-06	0.000124412	9.01782e-05	ACOT11/DLAT/OGDH/HTD2/ACSL6/DLD/SUCLA2/PDHX/PDHA1/MCCC2/ACOT6/PANK1/DLST/PDHB/PDK1/PDK2/PANK3/ACAT1/DIP2A/SUCLG2/PANK4/ACSL1/HMGCS1/MPC2/FITM2/ACSS2/ACOT2/CROT/AASS/ACACB/MLYCD/HACD1/ACSBG1/OXSM/ACSL3/GCDH/ACSS1/NUDT19/HSD17B4/ACACA/NUDT8/SLC25A16/MCEE/ACOT1/ACLY/SLC35B3/PMVK/HACD2/NUDT7/FAR2/PPCDC/GPAM/ACSL5/ELOVL5/PAPSS2/ENPP1/ABHD14B/ACOT4/PAPSS1/PDK3/ELOVL6/ELOVL1/PPT1/SLC25A1/SULT1A3/TPST1/S…	75
BP	GO:0034032	purine nucleoside bisphosphate metabolic process	75/7481	125/18800	3.74865e-06	0.000124412	9.01782e-05	ACOT11/DLAT/OGDH/HTD2/ACSL6/DLD/SUCLA2/PDHX/PDHA1/MCCC2/ACOT6/PANK1/DLST/PDHB/PDK1/PDK2/PANK3/ACAT1/DIP2A/SUCLG2/PANK4/ACSL1/HMGCS1/MPC2/FITM2/ACSS2/ACOT2/CROT/AASS/ACACB/MLYCD/HACD1/ACSBG1/OXSM/ACSL3/GCDH/ACSS1/NUDT19/HSD17B4/ACACA/NUDT8/SLC25A16/MCEE/ACOT1/ACLY/SLC35B3/PMVK/HACD2/NUDT7/FAR2/PPCDC/GPAM/ACSL5/ELOVL5/PAPSS2/ENPP1/ABHD14B/ACOT4/PAPSS1/PDK3/ELOVL6/ELOVL1/PPT1/SLC25A1/SULT1A3/TPST1/S…	75
BP	GO:1904951	positive regulation of establishment of protein localization	162/7481	309/18800	3.98392e-06	0.000131532	9.5339e-05	ANKRD1/TTN/XPO4/BAG3/PFKFB2/MYO18A/IRS2/MYOM1/PCNT/ACHE/JAK2/VSNL1/DNM1L/HUWE1/MAVS/TOMM70/CD38/PRKACA/MCU/NPEPPS/PPP3CB/FBXW7/PCM1/SAR1B/TGFB2/UNC13B/SMAD3/ANK3/ICE1/PFKM/MTCL1/ZDHHC2/MIEF2/PPID/GPLD1/ARIH2/KCNB1/UBR5/MPC2/GSK3B/HSP90AB1/PPARD/IPO5/PPM1A/FZD5/CNST/CHP1/PINK1/OSBP/SREBF2/SEC24A/JUP/GLUL/SH3GLB1/CRYZL2P-SEC16B/PTP4A3/ACSL3/AKT2/PRKCE/OXCT1/NNAT/RHOU/OAZ2/MAPK8/TRPM4/YWHAE/SEC16B/T…	162
BP	GO:0016049	cell growth	241/7481	484/18800	4.02927e-06	0.00013234	9.59245e-05	AURKA/FLRT3/HBEGF/FLRT1/VEGFA/KMT2D/MAPT/PPARA/AKAP6/GOLGA4/FHL1/TEAD1/CDH4/PRKN/CEACAM1/RPS6KA3/RNF157/COBL/SEMA6C/TOMM70/CD38/HSP90AA1/PRKCQ/RAB21/BCL6/EIF4G1/AUTS2/USP9X/PPP3CB/PDLIM5/TGFB2/FXN/SMAD3/MYL2/VCL/BDNF/CRYAB/MTOR/CDKL3/USP47/EIF4G2/CRKL/SYT2/ARIH2/PAFAH1B1/RPTOR/SEMA4D/SGK1/PPP2CA/MIR24-1/TMEM108/CSNK2A1/SPG11/CAMK2D/RTN4/PAK6/DVL1/N6AMT1/GSK3B/HSP90AB1/PPARD/EXTL3/BCL2/KAT7/SPAG9/…	241
BP	GO:0050863	regulation of T cell activation	177/7481	342/18800	4.16498e-06	0.000136092	9.86442e-05	TFRC/SDC4/SOS2/RIPOR2/JAK2/CEACAM1/DUSP3/PRKCQ/BCL6/ZBTB16/DUSP10/HSPH1/DNAJA3/PTPN11/SOCS6/ILDR2/IDO1/CD274/ZC3H8/HSPD1/TMEM131L/SOS1/ZEB1/RC3H2/ITCH/EFNB2/DLG1/TIGIT/DLG5/MALT1/SCRIB/STAT5B/PRDX2/PRKAR1A/RC3H1/MARCHF7/SOCS5/PTPN2/PAWR/PRNP/SOX13/RHOA/RARA/TESPA1/SART1/AGER/CBLB/TCF7/MAD1L1/SOX4/FADD/CSK/BMP4/GPAM/TWSG1/LCK/RASAL3/SOCS1/BTN2A2/NFKBIZ/IGFBP2/CAV1/EFNB1/SLC7A1/ADA/PTPRC/TNFRSF1B/C…	177
BP	GO:0010638	positive regulation of organelle organization	242/7481	487/18800	4.65626e-06	0.000151364	0.000109714	PPARGC1A/AURKA/SYNPO2/MAPT/PROX1/MYLK3/ROCK2/LMOD2/CLIP1/FYCO1/ACTN2/G3BP2/SDC4/LIMCH1/AKAP9/CFL2/SYNPO/PPIF/PRKN/TNKS2/SYNPO2L/PAK1/DNM1L/VDAC1/C15orf62/CLASP1/PLCB1/SLC25A4/ATRX/VPS13D/PRKCQ/MCU/TOGARAM1/CKAP5/SAXO1/PFN2/PIP4K2B/SMAD3/TAPT1/NCKAP1/MTOR/SLAIN2/RICTOR/HTT/CNOT1/MIEF2/FHOD1/MAPK9/WIPI1/ATF7IP/TNKS/INSR/ARHGAP35/ATM/RAD50/GSK3B/SLX4/NEK7/SIRT2/PIWIL2/RAB3GAP2/DHX36/LIG4/PGAM5/NBN/H…	242
BP	GO:0010821	regulation of mitochondrion organization	86/7481	148/18800	4.77313e-06	0.000154372	0.000111894	TFRC/PPARGC1A/AURKA/MAPT/OPA1/PPIF/PRKN/DNM1L/VDAC1/HUWE1/EP300/SLC25A4/VPS13D/MCU/FBXW7/FXN/VPS13C/GHITM/HTT/RHOT1/MIEF2/MYO19/OMA1/GSK3B/PGAM5/TIGAR/FZD5/MTCH2/ADCK1/FLCN/KDR/PINK1/SREBF2/FZD9/BCL2L11/MARCHF5/MOAP1/ACAA2/ENDOG/DDHD2/MAPK8/MIEF1/HDAC6/FAM162A/SPIRE1/NOL3/HTRA2/PRMT6/FIS1/TMEM135/SIRT7/CAMKK2/FBXO7/INF2/BCL2L1/ZNF205/TP53/TNFSF10/PMAIP1/BID/GZMB/LMNA/SLC25A5/SLC35F6/BMF/GPX1/PID1…	86
BP	GO:0034599	cellular response to oxidative stress	150/7481	284/18800	5.24854e-06	0.000168886	0.000122414	NR4A3/PPARGC1A/ATP2A2/MAPT/PPARGC1B/STAU2/PRKAA2/PPIF/JAK2/PRKN/ERMP1/ANKRD2/SOD2/FBXW7/PDK1/FXN/PDK2/PRDX3/PARP1/PNPLA8/OXR1/NFE2L1/AIFM1/MAPK9/PNPT1/KDM6B/SIRT2/BCL2/UBQLN1/CHD6/TSC1/PINK1/ABCC1/LANCL1/PRKRA/PXN/SIRT1/MAPKAP1/MPO/ENDOG/SETX/ERCC6L2/CHUK/MAPK8/SLC4A11/STK25/PLEKHA1/PRDX2/MAPK1/TRAP1/HDAC6/ATP7A/HSF1/STAU1/ARNT/OSER1/NOL3/P4HB/PAWR/HTRA2/NOS3/SELENOS/BRF2/GPX7/ZNF277/MSRA/ZNF622/…	150
BP	GO:0006164	purine nucleotide biosynthetic process	107/7481	192/18800	5.2968e-06	0.000169493	0.000122854	NOS1/PPARGC1A/DLAT/PPARA/ATP8/HTD2/GUCY2C/ACSL6/DLD/SLC25A12/PDHX/PDHA1/AK3/ATP5F1A/ADCY9/ATP5F1B/GUCY1A2/ATP6/PANK1/PDHB/ADCY2/PDK1/PDK2/ADSS1/ATP5MC3/PANK3/PARP1/ADCY1/ACAT1/DIP2A/PANK4/ATP5PB/ATP5F1C/AMPD1/ACSL1/COX2/MPC2/DMAC2L/MTHFD1/ACSS2/AK9/FLCN/PINK1/ACACB/MLYCD/HACD1/ACSBG1/ACSL3/PFAS/VCP/ATP5MC1/GCDH/ACSS1/GART/MTHFD2L/ACACA/ATP5PF/SLC25A16/ADSL/ADCY6/ACLY/NOS3/SLC35B3/HACD2/ADCY4/IMPD…	107
BP	GO:0034655	nucleobase-containing compound catabolic process	205/7481	405/18800	5.34232e-06	0.000169493	0.000122854	NT5C1A/GDNF/NOCT/ROCK2/SMG1/CECR2/TUT4/NUDT13/BOLL/PDE4D/NT5C2/LRPPRC/RBM24/CPEB3/NUDT4/FASTKD1/ADAL/SAMD4A/CSDE1/NUDT4B/AGO2/PDE7A/PATL1/FXR1/PRKCA/NUDT3/FASTKD5/DIS3L/ALKBH5/GRSF1/PLEKHN1/TOB1/CNOT7/PDE4A/TNRC6B/LARP1/DICER1/XRN1/FASTKD2/CNOT1/TIRAP/GIGYF2/ENPP4/ACAT1/PDE4C/GSPT1/ENTPD5/ZHX2/AIFM1/PCBP4/LARP4B/PNPT1/YTHDF3/FITM2/MAPKAPK2/FXR2/PDE4B/ATM/PABPC4/PKP1/EXOG/SERBP1/DHX36/ENTPD4/DNASE…	205
BP	GO:1901136	carbohydrate derivative catabolic process	96/7481	169/18800	5.34762e-06	0.000169493	0.000122854	NT5C1A/HYAL4/GPD1L/PDE4D/NT5C2/NUDT4/ADAL/NUDT4B/PDE7A/NEU3/NUDT3/GBA2/PDE4A/ENPP4/ACAT1/PDE4C/GPC1/FITM2/PDE4B/CEMIP2/ENTPD4/UNG/MLYCD/EDEM3/ADAMTS9/NGLY1/NUDT19/NUDT8/STT3B/FBXO6/BPGM/GNS/NEIL1/OVGP1/LYG1/NEU1/NUDT7/DUT/OGG1/PGM2/SGSH/NAGA/CTBS/UPP1/FGF2/GLA/ITPA/NAGK/MGAT1/GLB1/ADA/HYAL2/NT5C/SAMHD1/PDE8B/ADA2/CTSL/MAN1B1/IDUA/NTHL1/AMDHD2/MANBA/AOAH/GM2A/MMP24-AS1-EDEM2/PDE9A/GUSB/HEXA/FUCA2/…	96
BP	GO:0009132	nucleoside diphosphate metabolic process	77/7481	130/18800	5.54232e-06	0.00017479	0.000126694	PPARA/DHTKD1/PFKFB2/OGDH/PRKAA2/HDAC4/HK2/EP300/AK3/NCOR1/PFKFB1/RRM2B/PFKM/ENTPD5/ZBTB20/INSR/SLC4A4/PKM/HK1/ENTPD4/TIGAR/PGK1/AK9/FOXK1/PGM1/DLG1/TPI1/RRM1/GPI/OGT/STAT3/FOXK2/BPGM/ARNT/ENTPD1/UMPS/PSEN1/NUDT7/NME4/APP/ARL2/ENTPD3/JMJD8/SLC2A6/PGAM1/PRXL2C/ADPGK/SIRT6/NME2/NUDT5/DDIT4/DTYMK/GUK1/PFKL/PGAM4/ENO1/EIF6/NME3/ALDOC/NME1/AK4/BAD/PFKP/ENO2/NME5/TREX1/P2RX7/IGF1/GALK1/AK5/CARD11/NUDT18…	77
BP	GO:0070663	regulation of leukocyte proliferation	136/7481	254/18800	5.63467e-06	0.000176823	0.000128167	TFRC/IRS2/SDC4/SOS2/JAK2/MEF2C/CD38/PRKCQ/BCL6/DNAJA3/IDO1/TIRAP/CD274/ATM/TMEM131L/BCL2/SOS1/ITCH/DLG1/DLG5/SCRIB/STAT5B/PRKAR1A/MAPK1/RC3H1/MARCHF7/PAWR/PKN1/PRNP/SLC39A10/AGER/CBLB/MAD1L1/FADD/BMP4/CHRNB2/GPAM/CD40/TWSG1/RASAL3/INPP5D/BTN2A2/NFATC2/IGFBP2/EFNB1/SLC7A1/ADA/PTPRC/TNFRSF1B/CD3E/IRF1/GSTP1/MAPK3/TNFRSF21/TNFRSF4/RPS3/CR1/MYD88/TLR4/VSIR/MNDA/TGFBR2/HHEX/HLA-A/IL34/CD320/PDCD1LG2/I…	136
BP	GO:1901653	cellular response to peptide	185/7481	361/18800	5.7084e-06	0.000178254	0.000129205	NR4A3/ZNF106/CA2/GOT1/RAB15/ROCK2/ACTN2/IRS2/CAMK2A/CACNA2D1/JAK2/CEACAM1/USO1/WDTC1/PLCB1/KAT2B/PDPK1/YWHAG/PRKCQ/ESRRA/RAB10/GPT/TBC1D4/TRIM72/PRKDC/GNRHR2/IRS1/PTPN11/LPIN1/SLC29A2/PDK2/PIP4K2B/SLC2A4/PARP1/APPL1/SORBS1/IDE/MBD5/VWA2/GPLD1/APC/FOXO4/CFLAR/INSR/CSRP3/GSK3B/PKM/SIK2/RHOQ/BCAR3/GHR/NUCKS1/EPRS1/RAB12/ABCC1/RPS6KB1/BCL2L11/PXN/SIRT1/HDAC9/AKT2/GKAP1/RB1/PTPN1/EEF2K/GRB10/OGT/STAT3…	185
BP	GO:0030278	regulation of ossification	71/7481	118/18800	5.84926e-06	0.000181448	0.00013152	KREMEN2/ZNF664-RFLNA/MEF2C/ESRRA/ZBTB16/LRP4/RFLNA/PTPN11/TGFB2/SMAD3/NOTUM/PBX1/NIPBL/BCOR/BCL2/KREMEN1/NBR1/ANKH/BMPR1B/FZD9/ANO6/SOX9/TRPM4/BMPR1A/MAPK1/ACVR2B/ATP2B1/INTU/PKDCC/BMPR2/TOB2/MAPK14/PTGER4/BGLAP/CHSY1/RBPJ/BMP4/GJA1/BMP2/RUNX2/LTBP3/PTK2B/MAPK3/SMAD6/ENPP1/GDF10/SRGN/DHRS3/WNT4/WNT10B/DDR2/TGFB1/P2RX7/TENT5A/ALOX5/CSF1/CCR1/OSR2/BMP7/OMD/PTN/ISG15/MDK/ECM1/OSR1/SFRP1/TMEM119/MGP/…	71
BP	GO:0009185	ribonucleoside diphosphate metabolic process	68/7481	112/18800	5.90069e-06	0.000181448	0.00013152	PPARA/DHTKD1/PFKFB2/OGDH/PRKAA2/HDAC4/HK2/EP300/AK3/NCOR1/PFKFB1/RRM2B/PFKM/ENTPD5/ZBTB20/INSR/SLC4A4/PKM/HK1/ENTPD4/TIGAR/PGK1/AK9/FOXK1/PGM1/DLG1/TPI1/RRM1/GPI/OGT/STAT3/FOXK2/BPGM/ARNT/UMPS/PSEN1/APP/ARL2/JMJD8/SLC2A6/PGAM1/PRXL2C/ADPGK/SIRT6/NUDT5/DDIT4/GUK1/PFKL/PGAM4/ENO1/EIF6/ALDOC/AK4/BAD/PFKP/ENO2/TREX1/P2RX7/IGF1/GALK1/AK5/CARD11/NUDT18/ENO4/NUPR1/HK3/NT5E/FBP1	68
BP	GO:0060326	cell chemotaxis	164/7481	315/18800	5.92129e-06	0.000181448	0.00013152	HBEGF/VEGFA/PLEC/CXCR6/PADI2/RIPOR2/WNK1/DNM1L/PRKCQ/MCU/DAPK2/TGFB2/MSMP/OXSR1/PIP5K1A/GBF1/TIRAP/PIKFYVE/CRKL/FLT1/IL6R/SLC12A2/PDE4B/AKIRIN1/KDR/ABCC1/MTUS1/ANO6/DOCK4/SBDS/ITGA1/PREX1/TRPM4/MAPK1/C1QBP/HMGB2/VEGFD/MOSPD2/EPHA2/SWAP70/NUP85/CREB3/C5/EDN1/KIT/PLXNB3/SLC8B1/SMOC2/GAS6/ITGA9/DDT/FGF2/PRKD1/CXCL10/RIN3/FGFR1/TPBG/CXCL12/PTK2B/CX3CL1/MAPK3/PRKD2/AGTR1/JAM3/PLA2G7/STK39/CALR/KLRC4-K…	164
BP	GO:0006470	protein dephosphorylation	153/7481	291/18800	5.9252e-06	0.000181448	0.00013152	MYH6/PTPN20/PPTC7/DUSP8/PTPN3/ROCK2/LRRC2/EYA1/STYXL2/PTP4A1/PPP1R3C/CDC25C/PPM1B/PPP2R3A/PPP1R3B/EYA4/LRRC30/JAK2/CAMK2G/LRRC39/DUSP3/PTPN14/PPP1CB/PTPN4/RPRD1A/PPP1R2B/DUSP10/DUSP16/PPP3CB/PPM1K/PTPN11/MTMR3/MTOR/FAM220A/HTT/SSH2/PPP6C/PPP2CA/RPAP2/ARPP19/PTPDC1/DUSP13/BOD1L1/BTRC/SBF1/RPRD1B/GSK3B/HSP90AB1/FBXW11/DUSP28/PPM1A/BCL2/PDP1/PGAM5/SSH1/PPM1J/CRY2/DUSP29/TSC1/STYX/PPP1R2/PINK1/PPP4R2…	153
BP	GO:0014706	striated muscle tissue development	133/7481	248/18800	6.38039e-06	0.000194449	0.000140943	ANKRD1/XIRP2/MYH6/MYH7/ALPK3/NEB/TTN/VEGFA/FHOD3/PROX1/PPARA/MYLK3/ALPK2/EYA1/NRAP/ACADM/PLEC/ACTN2/AKAP6/PLN/BVES/ERBB4/PKP2/MYL3/FGF9/CHD7/MYO18B/MYLK2/SGCD/TNNI1/MEF2C/MIR17HG/TOMM70/JPH2/ADPRHL1/PTCD2/JARID2/MEF2A/PDLIM5/TGFB2/SMAD3/MYL2/MTOR/SOX6/MIR24-1/ZFPM2/FZD7/TNNI3/KDM6B/ASB2/CSRP3/ARID2/SIRT2/TSC1/TNNC1/HNRNPU/MAML1/SGCB/AKAP13/TBX3/RARB/MED1/ADAMTS9/EFNB2/FRS2/BMPR1A/PRKAR1A/SMAD5/ND…	133
BP	GO:0048010	vascular endothelial growth factor receptor signaling pathway	40/7481	58/18800	6.44211e-06	0.00019539	0.000141626	VEGFA/NEDD4/FGF9/MAPKAPK3/FLT1/DAB2IP/MAPKAPK2/KDR/PTPN1/GRB10/PAK2/ARNT/CADM4/MAPK14/VEGFD/TMEM204/PRKCB/CLEC14A/PRKD1/FZD4/PTK2B/PDCD6/PRKD2/NIBAN2/MT3/VAV2/ITGA5/FOXC2/HHEX/SULF1/VEGFC/AXL/MMRN2/FYN/SRC/EMILIN1/FOXC1/PGF/FGF18/VAV1	40
BP	GO:0006941	striated muscle contraction	100/7481	178/18800	6.64501e-06	0.000200584	0.000145391	NOS1/MYH6/MYH7/SCN2B/ATP2A2/CTNNA3/TTN/DMD/GPD1L/MAP2K6/SYNM/ATP1B1/HOMER1/PDE4D/PLN/CACNA2D1/PKP2/KCNJ2/AKAP9/KCNN2/SCN4A/MYL3/SCN3B/ATP1A2/LMOD3/MYLK2/MYH14/SGCD/TNNI1/DTNA/PRKACA/SLC8A3/CHRNB1/CASQ1/TNNT1/RNF207/MYL2/MTOR/RCSD1/KCNA5/KLHL41/TMEM38B/MAP2K3/TNNI3/CAMK2D/PDE4B/CSRP3/SMPX/ANK2/TNNC1/STRIT1/JUP/TMEM38A/RPS6KB1/HRC/KBTBD13/ARHGEF11/FGF13/DLG1/TNNI3K/SCN1B/TRPM4/SMAD5/DMPK/SNTA1/TCAP…	100
BP	GO:0036294	cellular response to decreased oxygen levels	87/7481	151/18800	6.74769e-06	0.000202718	0.000146938	CPEB4/VEGFA/HIPK2/ROCK2/EGLN1/HIF1AN/SLC8A3/HP1BP3/NPEPPS/DNMT3A/PDK1/SLC2A4/RORA/MTOR/AIFM1/USP19/CFLAR/BACH1/PPARD/SIRT2/PIK3CB/NKX3-1/BCL2/TIGAR/UBQLN1/PGK1/TSC1/PINK1/EGLN3/SIRT1/CBL/ACAA2/MALAT1/PRKCE/ENDOG/EEF2K/SUV39H2/MDM4/MIEF1/FAM162A/ATP7A/NOL3/P4HB/VHL/EDN1/RBPJ/AQP1/TBL2/EGLN2/RGCC/TP53/E2F1/PTGIS/AQP3/PLK3/PMAIP1/CCNA2/ZFP36L1/LMNA/CD34/KCNK2/MT3/CPEB1/ENO1/PDK3/BNIP3L/NOP53/KCND2/A…	87
BP	GO:0044272	sulfur compound biosynthetic process	86/7481	149/18800	6.90523e-06	0.000206473	0.000149659	DLAT/HTD2/ST3GAL1/ACSL6/DLD/PDHX/PDHA1/MTR/GCLM/CTH/PDHB/PDK1/PDK2/CHST9/ACAT1/DIP2A/MTRR/AMD1/ACSL1/MPC2/MAT2A/MTHFD1/ACSS2/ST3GAL3/ACACB/MLYCD/HACD1/ACSBG1/ACSL3/NDST1/LIAS/GCDH/ACSS1/CHAC2/MTHFD2L/ANGPT1/ACACA/ST3GAL2/ACLY/SLC35B3/HACD2/CHSY3/XYLT2/CHST15/EXT2/CHSY1/GGT1/TPK1/B4GALT4/ACSL5/CSGALNACT1/ELOVL5/DSE/CHPF2/GSTP1/ST3GAL4/PAPSS2/CHST14/DSEL/CHST2/CHST7/B3GNT2/PAPSS1/B3GALT6/PDK3/ELOVL…	86
BP	GO:0097529	myeloid leukocyte migration	124/7481	229/18800	6.95993e-06	0.000207132	0.000150136	VEGFA/RIPOR2/DNM1L/PLCB1/MCU/DAPK2/TGFB2/MSMP/GBF1/TIRAP/PIKFYVE/FLT1/MIR24-1/IL6R/PDE4B/AKIRIN1/MTUS1/ANO6/ITGA1/PREX1/STAT5B/MAPK1/C1QBP/VEGFD/MOSPD2/PTGER4/IL1R1/AGER/SWAP70/NUP85/FUT4/CREB3/C5/CD200/EDN1/KIT/ITGA9/JAGN1/DDT/CXCL10/IRAK4/RIN3/CXCL12/PTK2B/CX3CL1/MAPK3/JAM3/PECAM1/PLA2G7/MYD88/IL17RA/RHOG/IL34/PIK3CD/DUSP1/RPS19/VEGFC/SIRPA/PIK3CG/RAC2/LYN/MICOS10-NBL1/MIF/JAML/EMILIN1/CD99/BST…	124
BP	GO:0002695	negative regulation of leukocyte activation	107/7481	193/18800	7.26215e-06	0.000215116	0.000155924	IL31RA/SDC4/RIPOR2/CEACAM1/DUSP3/BCL6/SOCS6/ILDR2/IDO1/CD274/ZC3H8/ATM/TMEM131L/ADGRF5/RC3H2/ITCH/DLG1/TIGIT/DLG5/SCRIB/PRDX2/PRKAR1A/RC3H1/MARCHF7/SOCS5/PTPN2/PAWR/PKN1/PRNP/SYT11/TBC1D10C/CBLB/MAD1L1/CD200/FBXO7/BMP4/TSPAN32/TWSG1/SOCS1/INPP5D/BTN2A2/NR1D1/PTPRC/CX3CL1/IRF1/TNFRSF21/IL4R/MICA/CNR1/HFE/CR1/HLX/FGR/NRARP/BCR/VSIR/MNDA/PDCD1LG2/LOXL3/FGL2/HLA-F/RUNX3/CST7/MERTK/AXL/MILR1/LYN/HLA-G…	107
BP	GO:0009081	branched-chain amino acid metabolic process	21/7481	25/18800	7.31806e-06	0.000215764	0.000156393	ACADSB/ALDH6A1/DLD/DBT/MCCC2/HIBADH/HIBCH/ACAT1/ACAD8/AUH/BCKDHA/IVD/MCCC1/BCKDHB/BCKDK/SLC25A44/HSD17B10/ILVBL/HMGCLL1/SDSL/BCAT1	21
BP	GO:0017038	protein import	115/7481	210/18800	7.37252e-06	0.000216363	0.000156828	ABRA/PKIA/BAG3/JAK2/FGF9/IPO7/KPNA4/RGPD3/MAVS/KPNA3/TOMM70/HSP90AA1/RGPD2/TIMM23B/KPNA1/RANBP2/TIMM21/RGPD1/NUP58/FAM53C/SMAD3/TOMM40L/APPL1/NUP153/HSPA8/FAM53B/KPNA6/IPO11/NUP98/LONP2/AIFM1/UBR5/TNPO1/HSPD1/NF1/PEX13/IPO13/LAMP2/HSP90AB1/RANBP6/HSPA4/IPO5/PEX1/CRY2/CHP1/RGPD4/JUP/POM121C/E2F3/TIMM17A/TIMM44/GRPEL1/PEX12/MED1/KPNB1/POM121/NOLC1/RGPD6/RGPD8/STAT3/RGPD5/PEX5/ANGPT1/PEX19/HEATR3/IP…	115
BP	GO:0030595	leukocyte chemotaxis	127/7481	236/18800	8.16222e-06	0.000238435	0.000172826	VEGFA/PLEC/PADI2/RIPOR2/WNK1/DNM1L/MCU/DAPK2/TGFB2/MSMP/OXSR1/GBF1/TIRAP/PIKFYVE/FLT1/IL6R/SLC12A2/PDE4B/AKIRIN1/MTUS1/ANO6/SBDS/ITGA1/PREX1/TRPM4/MAPK1/C1QBP/VEGFD/MOSPD2/SWAP70/NUP85/CREB3/C5/EDN1/KIT/SLC8B1/GAS6/ITGA9/DDT/CXCL10/RIN3/CXCL12/PTK2B/CX3CL1/MAPK3/JAM3/PLA2G7/STK39/CALR/KLRC4-KLRK1/KLRK1/IL17RA/ZNF580/IL34/PIK3CD/GPSM3/DUSP1/RPS19/VEGFC/TRPM2/PIK3CG/RAC2/LYN/MICOS10-NBL1/MIF/IL16/C…	127
BP	GO:0042098	T cell proliferation	112/7481	204/18800	8.24406e-06	0.000239721	0.000173758	TFRC/SDC4/SOS2/JAK2/PRKCQ/PPP3CB/DNAJA3/IDO1/CD274/TMEM131L/SOS1/RC3H2/ITCH/DLG1/DLG5/MALT1/SCRIB/STAT5B/PRDX2/PRKAR1A/RC3H1/MARCHF7/PAWR/PRNP/AGER/CBLB/MSN/MAD1L1/FADD/BMP4/GPAM/TWSG1/GJA1/RASAL3/BTN2A2/IGFBP2/TP53/EFNB1/SLC7A1/PTPRC/ELF4/TNFRSF1B/CD3E/IRF1/RPS6/PSMB10/TNFRSF21/TNFRSF4/RPS3/CR1/FKBP1B/VSIR/TGFBR2/HLA-A/CCND3/PDCD1LG2/HLA-E/WNT4/CCDC88B/RIPK3/HES1/CD151/MAPK8IP1/PIK3CG/RAC2/HLA-D…	112
BP	GO:0018212	peptidyl-tyrosine modification	191/7481	376/18800	8.30092e-06	0.000240272	0.000174158	HBEGF/IL31RA/TTN/VEGFA/HIPK2/MAP2K6/ERBB4/IBTK/RET/JAK2/PTPN4/DLG4/DOK7/NEURL1/LRP4/FBXW7/CNOT7/DOCK3/PTPN11/GPRC5B/HIPK3/DYRK1A/MTOR/RICTOR/SEMA4D/FLT1/PPP2CA/IL6R/TNK2/MAP2K3/MAP2K4/INSR/RAP2C/CTF1/HIPK1/DYRK2/DYRK1B/MAP2K1/GHR/TTL/NEK1/KDR/DMTN/OSBP/ERCC6/WEE1/PEAK1/CBL/PRKCE/SH3BP5L/PTPN1/IL12RB2/NF2/DDR1/FRK/CEP43/ANGPT1/PAK2/BAZ1B/HSF1/CLK1/PKDCC/CADM4/AGT/SOCS5/ADNP/PTPN2/AFAP1L2/DYRK4/PRN…	191
BP	GO:0001952	regulation of cell-matrix adhesion	73/7481	123/18800	8.69829e-06	0.000249654	0.000180958	VEGFA/ROCK2/SDC4/LIMCH1/CLASP1/DUSP3/BCL6/LIMS1/CLASP2/SMAD3/VCL/DAG1/NF1/GSK3B/PIK3CB/BCL2/HOXA7/POLDIP2/TSC1/KDR/DMTN/JUP/PEAK1/NF2/DDR1/RASA1/CDH13/EPB41L5/FAM107A/PPM1F/RHOA/GFUS/CIB1/MIR939/DISC1/RCC2/FUT1/ACVRL1/PHLDB2/CORO1C/ITGB1BP1/PTPRA/ADAM15/PTPRJ/PTK2B/CX3CL1/CD3E/PRKCZ/EFEMP2/EMP2/RIN2/PLAU/PLEKHA2/EPHA3/ACTG1/WNT4/SRC/COL16A1/EPHA1/RRAS/BST1/APOD/SKAP1/CSF1/SERPINE1/MYOC/MMP14/SFRP…	73
BP	GO:0006637	acyl-CoA metabolic process	58/7481	93/18800	8.74321e-06	0.000249654	0.000180958	ACOT11/DLAT/OGDH/HTD2/ACSL6/DLD/SUCLA2/PDHX/PDHA1/ACOT6/DLST/PDHB/PDK1/PDK2/ACAT1/DIP2A/SUCLG2/ACSL1/HMGCS1/MPC2/FITM2/ACSS2/ACOT2/AASS/ACACB/MLYCD/HACD1/ACSBG1/OXSM/ACSL3/GCDH/ACSS1/NUDT19/HSD17B4/ACACA/NUDT8/MCEE/ACOT1/ACLY/PMVK/HACD2/NUDT7/FAR2/GPAM/ACSL5/ELOVL5/ACOT4/PDK3/ELOVL6/ELOVL1/PPT1/SLC25A1/ACOT7/ELOVL4/ELOVL7/DGAT2/SNCA/GLYAT	58
BP	GO:0035383	thioester metabolic process	58/7481	93/18800	8.74321e-06	0.000249654	0.000180958	ACOT11/DLAT/OGDH/HTD2/ACSL6/DLD/SUCLA2/PDHX/PDHA1/ACOT6/DLST/PDHB/PDK1/PDK2/ACAT1/DIP2A/SUCLG2/ACSL1/HMGCS1/MPC2/FITM2/ACSS2/ACOT2/AASS/ACACB/MLYCD/HACD1/ACSBG1/OXSM/ACSL3/GCDH/ACSS1/NUDT19/HSD17B4/ACACA/NUDT8/MCEE/ACOT1/ACLY/PMVK/HACD2/NUDT7/FAR2/GPAM/ACSL5/ELOVL5/ACOT4/PDK3/ELOVL6/ELOVL1/PPT1/SLC25A1/ACOT7/ELOVL4/ELOVL7/DGAT2/SNCA/GLYAT	58
BP	GO:0051223	regulation of protein transport	244/7481	495/18800	8.94241e-06	0.000253737	0.000183918	ANKRD1/ZBED6/TTN/XPO4/PKIA/BAG3/PFKFB2/MYO18A/RSC1A1/IRS2/MYOM1/PCNT/ACHE/JAK2/PRKN/VSNL1/DNM1L/HUWE1/SLC16A1/PTPN14/MAVS/TOMM70/CD38/PRKACA/MCU/NPEPPS/CLOCK/DNAJC27/PPP3CB/IRS1/FBXW7/PCM1/PTPN11/SAR1B/TGFB2/NUP58/UNC13B/SMAD3/ANK3/ICE1/PFKM/MTCL1/HSPA8/ZDHHC2/MIEF2/LYPLA1/PPID/GPLD1/KCNJ11/ARIH2/KCNA5/KCNB1/UBR5/STXBP5/SLC12A2/MPC2/NF1/NDFIP2/GSK3B/HSP90AB1/PPARD/IPO5/PPM1A/FZD5/GAPVD1/CNST/CHP1…	244
BP	GO:0050854	regulation of antigen receptor-mediated signaling pathway	44/7481	66/18800	8.96626e-06	0.000253737	0.000183918	PVRIG/CEACAM1/DUSP3/PLCL2/DGKZ/MALT1/RC3H1/PTPN2/PAWR/PRNP/GBP1/TESPA1/SLC39A10/CBLB/PRKCB/LPXN/LCK/RAB29/EZR/BTN2A2/PTPRJ/ADA/PTPRC/PRKD2/BCL10/NECTIN2/RPS3/LYN/GCSAML/PTPN22/FOXP1/CARD11/CD300A/NFAM1/CD81/LGALS3/PTPN6/CMTM3/SH2D1A/FCGR2B/KCNN4/LILRB4/THY1/LAPTM5	44
BP	GO:0018107	peptidyl-threonine phosphorylation	69/7481	115/18800	9.02591e-06	0.00025429	0.000184319	HIPK2/ROCK2/SBK1/CAMK2A/WNK1/MYLK2/PDPK1/CAB39/PRKACA/TSSK4/PRKCA/LMTK2/EIF4G1/PRKDC/HIPK3/OXSR1/DYRK1A/MTOR/RPTOR/TAF1/CSNK2A1/CAMK2D/TNKS/GSK3B/HIPK1/SIRT2/DYRK2/DCAF1/DYRK1B/BCL2/DMTN/MAP3K10/CDC42BPA/MAPK8/ACVR1B/ULK1/MAPK1/MARK2/UBE2K/CDC42BPB/CLK1/CADM4/DYRK4/PKN1/CDK5/CSNK2B/CDK10/SPRED1/APP/CALM2/VRK1/CIT/PRKCB/MAP3K12/TNKS1BP1/PRKD1/PRKD2/DYRK3/DDIT4/STK39/TGFBR2/TGFB1/RIPK2/S1PR2/TRIM6/…	69
BP	GO:0051403	stress-activated MAPK cascade	131/7481	245/18800	9.08914e-06	0.000254938	0.000184789	VEGFA/HIPK2/MAP2K6/KLHL31/MAP3K20/TRIB1/CRACR2A/PRKN/ARHGEF6/DUSP3/PLCB1/TNIK/TAOK1/STRADB/NCOR1/DUSP10/DUSP16/MAP4K3/TGFB2/SH2D3A/HIPK3/SMAD3/RB1CC1/CRYAB/TIRAP/CRKL/PAFAH1B1/XIAP/EMC10/MAPK9/DAB2IP/MAP2K3/FZD7/MAP2K4/MAPKAPK2/TPD52L1/KLHDC10/MAP2K1/NBR1/FKTN/PINK1/ERCC6/DUSP19/CYLD/MAP3K10/ITCH/ZMYND11/DLG1/MAPKBP1/MAPK8/STK25/PJA2/MAPK1/MAP3K4/MAP3K7/AGT/COPS5/MAPK14/MEN1/CCM2/TRAF5/TRAF2/ZNF6…	131
BP	GO:0050670	regulation of lymphocyte proliferation	124/7481	230/18800	9.2202e-06	0.000257475	0.000186627	TFRC/IRS2/SDC4/SOS2/JAK2/MEF2C/CD38/PRKCQ/BCL6/DNAJA3/IDO1/TIRAP/CD274/ATM/TMEM131L/BCL2/SOS1/ITCH/DLG1/DLG5/SCRIB/STAT5B/PRKAR1A/RC3H1/MARCHF7/PAWR/PKN1/PRNP/SLC39A10/AGER/CBLB/MAD1L1/FADD/BMP4/CHRNB2/GPAM/CD40/TWSG1/RASAL3/INPP5D/BTN2A2/NFATC2/IGFBP2/EFNB1/SLC7A1/ADA/PTPRC/TNFRSF1B/CD3E/IRF1/TNFRSF21/TNFRSF4/RPS3/CR1/MYD88/TLR4/VSIR/MNDA/TGFBR2/HLA-A/CD320/PDCD1LG2/HLA-E/CCDC88B/CLCF1/RIPK3/HES…	124
BP	GO:0016050	vesicle organization	159/7481	306/18800	9.40951e-06	0.000261609	0.000189624	TYRP1/MYO18A/SDC4/RAB3A/PRKN/USO1/VAPB/DLG4/ARFGEF2/DYSF/TMCC1/TBC1D4/KIF13A/SAR1B/UNC13C/PIP4K2B/UNC13B/SLC2A4/CLCN3/GBF1/ZDHHC2/PIKFYVE/STX17/VPS37A/PAFAH1B1/ALS2/RAB5B/PPP6C/ZFYVE16/FNBP1L/SNX19/SPG11/SEC31B/EXOC8/SEC23A/LAPTM4B/HOOK3/BCL2/CUL3/EEA1/HOOK2/OSBP/SEC24A/VPS8/STAM/TMF1/CRYZL2P-SEC16B/AKTIP/AKT2/CHMP1B/AP1G1/VTA1/SYNJ1/RAB7A/USP8/EPS15/SEC16A/SEC16B/YIPF7/SEC24B/VPS36/GOSR1/WASL/RI…	159
BP	GO:0001659	temperature homeostasis	99/7481	177/18800	9.50831e-06	0.000263202	0.000190778	ACOT11/PPARGC1A/VEGFA/ESRRG/MAP2K6/MFN2/PPARGC1B/PLCL1/PRKAB2/ACHE/JAK2/LPIN1/FH/APC/ZNF516/ACSL1/OMA1/KDM6B/ACADVL/NRDC/LNPEP/PLCL2/GATM/PGAM5/DECR1/CPT2/FLCN/LGR4/HADH/RB1/GRB10/NAPEPLD/FTO/HOXC10/OGT/ADIPOR2/STAT3/ADIPOR1/DYNC1H1/ZNF423/SLC25A44/ACVR2B/TRPV1/HSF1/GNAS/ACADL/EHMT1/ABHD6/IP6K1/PEMT/UCP2/RBPJ/BSCL2/IL18R1/DDIT3/EBF2/PRKAB1/SIRT6/GJA1/ALPL/DIO2/ADAMTS5/NR1D1/CAV1/FABP5/IL4R/CNR1/T…	99
BP	GO:0016052	carbohydrate catabolic process	87/7481	152/18800	9.65239e-06	0.000266028	0.000192827	AGL/PPARA/DHTKD1/PFKFB2/OGDH/PPP1R3B/SLC25A12/PRKAA2/HDAC4/HK2/EP300/PPP1CB/NEU3/NCOR1/PFKFB1/PYGM/RB1CC1/PFKM/ENTPD5/GK/ZBTB20/INSR/SLC4A4/PKM/HK1/TIGAR/PGK1/GPD2/FOXK1/PGM1/TPI1/GPI/STBD1/OGT/STAT3/FOXK2/GK5/BPGM/ARNT/MAN2C1/PSEN1/NEU1/PHKG2/FUT4/APP/ARL2/JMJD8/GLYCTK/FUT1/SLC2A6/NAGA/CTBS/PGAM1/PRXL2C/ADPGK/SIRT6/GLB1/TP53/FUT8/NUDT5/PYGB/DDIT4/PGD/PFKL/PGAM4/IDNK/ENO1/EIF6/ALDOC/MANBA/AOAH/GM…	87
BP	GO:1990778	protein localization to cell periphery	173/7481	337/18800	9.9177e-06	0.000272157	0.000197269	EFR3B/RAB15/ROCK2/HECTD1/ATP1B1/ACTN2/RSC1A1/SLMAP/GOLGA4/PKP2/ANK1/RDX/RAB3A/RAB26/SCN3B/PREPL/FYB2/PDPK1/TNIK/P2RY1/SPTBN4/DLG4/EFR3A/RAB10/GRIP2/RABEP1/KIF13A/TRIP11/CLASP2/PIP5K1A/ANK3/APPL1/SORBS1/LRP6/EPB41/ZDHHC2/LYPLA1/DAG1/PALS1/KCNB1/OPTN/RAPGEF6/SEC23A/CSRP3/RAPGEF2/KIF5B/RHOQ/ANK2/CNST/TTC7B/ZDHHC5/PIGW/NFASC/RAB12/JUP/PLS1/RILPL1/ACSL3/BBS2/PPFIA1/AKT2/PRKCE/FGF13/NSF/RAB7A/DLG1/SCRI…	173
BP	GO:0001954	positive regulation of cell-matrix adhesion	38/7481	55/18800	1.02458e-05	0.00027995	0.000202918	VEGFA/SDC4/LIMS1/SMAD3/DAG1/GSK3B/POLDIP2/TSC1/KDR/JUP/CDH13/EPB41L5/PPM1F/GFUS/CIB1/DISC1/FUT1/ITGB1BP1/PTPRJ/PTK2B/CX3CL1/CD3E/PRKCZ/EFEMP2/EMP2/RIN2/PLEKHA2/WNT4/COL16A1/EPHA1/RRAS/SKAP1/CSF1/MYOC/SFRP1/S100A10/THY1/CCL21	38
BP	GO:0031098	stress-activated protein kinase signaling cascade	134/7481	252/18800	1.04479e-05	0.000284246	0.000206032	VEGFA/HIPK2/MAP2K6/KLHL31/MAP3K20/TRIB1/CRACR2A/PRKN/ARHGEF6/DUSP3/PLCB1/TNIK/TAOK1/STRADB/NCOR1/DUSP10/DUSP16/MAP4K3/TGFB2/SH2D3A/HIPK3/SMAD3/RB1CC1/CRYAB/TIRAP/CRKL/PAFAH1B1/XIAP/EMC10/MAPK9/DAB2IP/MAP2K3/FZD7/MAP2K4/MAPKAPK2/TPD52L1/KLHDC10/MAP2K1/KAT7/NBR1/FKTN/PINK1/ERCC6/DUSP19/CYLD/MAP3K10/ITCH/ZMYND11/DLG1/MAPKBP1/MAPK8/STK25/PJA2/MAPK1/MAP3K4/MAP3K7/AGT/COPS5/MAPK14/MEN1/CCM2/RHOA/TRAF5/…	134
BP	GO:0002263	cell activation involved in immune response	151/7481	289/18800	1.05993e-05	0.000287132	0.000208123	NR4A3/TFRC/RIF1/ST3GAL1/CRACR2A/CEACAM1/PDPK1/BCL6/DYSF/RORA/MTOR/GBF1/RORC/IL6R/HSPD1/NSD2/PLCL2/LIG4/NBN/MLH1/UNG/TSC1/RC3H2/CBL/RNF168/AP1G1/PRKCE/TP53BP1/MALT1/STAT3/RC3H1/ATP7A/SLC15A4/SOCS5/SHLD3/PAXIP1/EXOSC3/PSEN1/RARA/PLCG2/ZFPM1/PTGER4/TCIM/DLL1/GATA2/SWAP70/MAD2L2/APP/STX4/KIT/NOTCH2/GAB2/IL18R1/CD40/PTGDR/RAB27A/NFKBIZ/TP53/LAMP1/S100A13/ADA/PTPRC/PTK2B/ITM2A/PRKCZ/PRAM1/RPS6/LAT/IL4R…	151
BP	GO:0032869	cellular response to insulin stimulus	112/7481	205/18800	1.11009e-05	0.000299442	0.000217046	ZNF106/GOT1/RAB15/IRS2/CEACAM1/USO1/WDTC1/KAT2B/PDPK1/YWHAG/PRKCQ/ESRRA/RAB10/GPT/TBC1D4/TRIM72/PRKDC/IRS1/PTPN11/LPIN1/SLC29A2/PDK2/PIP4K2B/SLC2A4/PARP1/APPL1/SORBS1/IDE/VWA2/GPLD1/APC/FOXO4/CFLAR/INSR/CSRP3/GSK3B/PKM/SIK2/RHOQ/BCAR3/GHR/NUCKS1/EPRS1/RAB12/RPS6KB1/SIRT1/HDAC9/AKT2/GKAP1/RB1/PTPN1/EEF2K/GRB10/OGT/HDAC5/ADIPOR1/PHIP/KANK1/PIK3C2A/ATP2B1/ZDHHC7/DENND4C/AGT/PTPN2/SELENOS/CYFIP1/TNS2…	112
BP	GO:1901361	organic cyclic compound catabolic process	243/7481	494/18800	1.12364e-05	0.000300732	0.000217981	NT5C1A/GDNF/NOCT/ROCK2/SMG1/CECR2/TUT4/NUDT13/BOLL/ALDH6A1/PDE4D/NT5C2/LRPPRC/RBM24/CPEB3/NUDT4/FASTKD1/ADAL/SAMD4A/CSDE1/NUDT4B/AGO2/PDE7A/PATL1/MAOB/FXR1/PRKCA/NUDT3/FASTKD5/DIS3L/ALKBH5/GRSF1/PLEKHN1/TOB1/CNOT7/PDE4A/TET1/TNRC6B/LARP1/DICER1/XRN1/FASTKD2/IDO1/CNOT1/TIRAP/GIGYF2/ENPP4/ACAT1/PDE4C/GSPT1/ENTPD5/ZHX2/AIFM1/PCBP4/LARP4B/PNPT1/YTHDF3/ALDH1L1/FITM2/MAPKAPK2/FXR2/PDE4B/ATM/PABPC4/TET2…	243
BP	GO:0018108	peptidyl-tyrosine phosphorylation	189/7481	373/18800	1.12581e-05	0.000300732	0.000217981	HBEGF/IL31RA/TTN/VEGFA/HIPK2/MAP2K6/ERBB4/IBTK/RET/JAK2/PTPN4/DLG4/DOK7/NEURL1/LRP4/FBXW7/CNOT7/DOCK3/PTPN11/GPRC5B/HIPK3/DYRK1A/MTOR/RICTOR/SEMA4D/FLT1/PPP2CA/IL6R/TNK2/MAP2K3/MAP2K4/INSR/RAP2C/CTF1/HIPK1/DYRK2/DYRK1B/MAP2K1/GHR/NEK1/KDR/DMTN/OSBP/ERCC6/WEE1/PEAK1/CBL/PRKCE/SH3BP5L/PTPN1/IL12RB2/NF2/DDR1/FRK/CEP43/ANGPT1/PAK2/BAZ1B/HSF1/CLK1/PKDCC/CADM4/AGT/SOCS5/ADNP/PTPN2/AFAP1L2/DYRK4/PRNP/TS…	189
BP	GO:0002063	chondrocyte development	25/7481	32/18800	1.13382e-05	0.000300732	0.000217981	ZNF664-RFLNA/RFLNA/AXIN2/BMPR1B/SOX9/COL27A1/BPNT2/BMPR2/CHSY1/SMPD3/SERPINH1/RUNX2/SULF2/RARG/TGFBR2/SHOX2/EXT1/SULF1/CHST11/PTHLH/FGF18/ECM1/TSKU/SFRP2/COMP	25
BP	GO:0071496	cellular response to external stimulus	160/7481	309/18800	1.13772e-05	0.000300732	0.000217981	ANKRD1/ATF3/CPEB4/SLC38A2/PPARA/BAG3/PLEC/MN1/PRKAB2/SLC38A3/KCNJ2/PRKAA2/ATP1A2/EIF4G1/NCOA1/PDK2/MTMR3/MTOR/HSPA8/DAG1/RPTOR/AIFM1/KCNB1/SESN1/GABARAPL1/WIPI1/RRAGD/MAP2K4/CASP8AP2/LARS1/ARHGAP35/LAMP2/MIOS/MAP1LC3B2/SIK2/BCL2/GCN1/TNRC6A/FLCN/TSC1/JMY/MYOD1/SREBF2/ERCC6/CLEC16A/GLUL/SH3GLB1/RXRA/FBXO22/MYBBP1A/SIRT1/SOX9/CBL/FNIP1/TRIM24/MED1/MAP3K2/MAP1LC3B/MAPK8/ULK1/MAPK1/ATP2B1/SRF/XPR1/AG…	160
BP	GO:0007266	Rho protein signal transduction	80/7481	138/18800	1.1386e-05	0.000300732	0.000217981	ABRA/ROCK2/CAVIN4/SYNJ2BP/RIPOR2/SYNPO2L/C15orf62/BCL6/ARHGEF12/CNKSR1/RAF1/GPR17/PRAG1/ARHGAP35/CUL3/FLCN/PHACTR4/ARHGEF11/AKAP13/SCAI/RHOU/OPHN1/CDH13/ARHGAP5/KANK1/TNFAIP1/ADGRG1/ARHGAP29/ARHGEF3/RTKN/RHOA/CDC42EP4/KCTD10/RHOJ/MYO9B/RHOD/HACD3/EPS8L1/LPAR6/NET1/ARHGEF2/ARHGEF25/F11R/RTN4R/ARHGEF1/STMN1/ROBO1/RASIP1/ITGA3/GPR199P/ARHGAP1/CFL1/KANK2/AGTR1/CDC42EP1/ARHGDIA/BCR/ARRB1/RHOG/GPR65/AD…	80
BP	GO:0032944	regulation of mononuclear cell proliferation	125/7481	233/18800	1.16626e-05	0.000306762	0.000222352	TFRC/IRS2/SDC4/SOS2/JAK2/MEF2C/CD38/PRKCQ/BCL6/DNAJA3/IDO1/TIRAP/CD274/ATM/TMEM131L/BCL2/SOS1/ITCH/DLG1/DLG5/SCRIB/STAT5B/PRKAR1A/RC3H1/MARCHF7/PAWR/PKN1/PRNP/SLC39A10/AGER/CBLB/MAD1L1/FADD/BMP4/CHRNB2/GPAM/CD40/TWSG1/RASAL3/INPP5D/BTN2A2/NFATC2/IGFBP2/EFNB1/SLC7A1/ADA/PTPRC/TNFRSF1B/CD3E/IRF1/TNFRSF21/TNFRSF4/RPS3/CR1/MYD88/TLR4/VSIR/MNDA/TGFBR2/HLA-A/CD320/PDCD1LG2/HLA-E/CCDC88B/CLCF1/RIPK3/HES…	125
BP	GO:0009165	nucleotide biosynthetic process	135/7481	255/18800	1.29859e-05	0.000340155	0.000246556	NOS1/PPARGC1A/DLAT/PPARA/ATP8/HTD2/GUCY2C/ACSL6/DLD/SLC25A12/PDHX/PDHA1/AK3/ATP5F1A/NMNAT1/ADCY9/ATP5F1B/GUCY1A2/ATP6/PANK1/NAMPT/PDHB/RRM2B/ADCY2/PDK1/PDK2/ADSS1/ATP5MC3/PANK3/PARP1/ADCY1/IDO1/ACAT1/DIP2A/PANK4/ATP5PB/ATP5F1C/AMPD1/ACSL1/COX2/MPC2/DMAC2L/MTHFD1/ACSS2/NMNAT3/AK9/FLCN/PINK1/ACACB/MLYCD/HACD1/ACSBG1/ACSL3/ME1/PFAS/UPRT/VCP/ATP5MC1/NADK2/GCDH/ACSS1/RRM1/GART/MTHFD2L/ACACA/NUDT12/ATP…	135
BP	GO:0032233	positive regulation of actin filament bundle assembly	41/7481	61/18800	1.33248e-05	0.000347597	0.000251951	SYNPO2/ROCK2/SDC4/LIMCH1/SYNPO/SYNPO2L/PAK1/PFN2/SMAD3/MTOR/FHOD1/TSC1/ARHGEF10L/PXN/NF2/CCDC88A/PPM1F/RHOA/SWAP70/SORBS3/RGCC/ITGB1BP1/SERPINF2/RAPGEF3/CX3CL1/WNT11/PFN1/GPR65/ID1/WNT4/RHOC/EPHA1/CCN2/ARHGEF5/CARMIL1/MYOC/LPAR1/PLEK/SFRP1/S100A10/TACR1	41
BP	GO:0051216	cartilage development	107/7481	195/18800	1.3397e-05	0.000348049	0.000252278	FGF6/FGF9/ZNF664-RFLNA/PKD1/MEF2C/ESRRA/ZBTB16/WNT9A/RFLNA/TRIP11/PTPN11/SMAD3/TAPT1/SOX6/GPLD1/MEF2D/SNX19/GHR/AXIN2/COL11A2/BMPR1B/ZEB1/SOX9/RB1/RARB/COL27A1/BMPR1A/SMAD5/SRF/BPNT2/ATP7A/PKDCC/BMPR2/MAPK14/RARA/SCX/HOXC4/NFIB/CREB3L2/CHADL/TRPS1/HOXD3/CHSY1/EDN1/SMPD3/BMP4/SERPINH1/ACVRL1/FGF2/EVC/DDRGK1/PITX1/CSGALNACT1/BMP2/RUNX2/LTBP3/HYAL2/TYMS/BMP1/MAPK3/WNT11/MBOAT2/PTH1R/SNAI2/SULF2/RARG…	107
BP	GO:0035051	cardiocyte differentiation	87/7481	153/18800	1.36896e-05	0.000354196	0.000256734	MYH6/ALPK3/NEB/TTN/VEGFA/FHOD3/PROX1/PPARA/MYLK3/ALPK2/NRAP/ACADM/PLEC/ACTN2/AKAP6/BVES/MYO18B/SGCD/MEF2C/TOMM70/ADPRHL1/MEF2A/PDLIM5/TGFB2/MYL2/MTOR/SOX6/MIR24-1/FZD7/KDM6B/ASB2/CSRP3/DHX36/TSC1/HNRNPU/MAML1/SGCB/AKAP13/TBX3/RARB/EFNB2/FRS2/BMPR1A/MAPK1/SRF/SMAD4/PITX2/AGT/TCAP/CBY1/SPRY1/PRICKLE1/RARA/DLL1/EDN1/RBPJ/BMP4/MESP1/IFT20/SORBS2/TENM4/BMP2/MAPK3/LMNA/CALR/PDCD4/SHOX2/ADRA1A/PDGFRA/HE…	87
BP	GO:0150115	cell-substrate junction organization	60/7481	98/18800	1.41751e-05	0.000365269	0.00026476	VEGFA/ROCK2/PLEC/ACTN2/SDC4/LIMCH1/DST/CLASP1/DUSP3/LIMS1/CLASP2/PIP5K1A/SMAD3/VCL/SORBS1/BCL2/MAPRE2/POLDIP2/TSC1/KDR/DMTN/PEAK1/WHAMM/ARHGEF7/EPB41L5/IQSEC1/FAM107A/PPM1F/RHOA/CORO2B/RHOD/RCC2/ACVRL1/PHLDB2/CORO1C/ITGB1BP1/LAMTOR2/PTPRA/PTPRJ/RAB8B/PTK2B/THSD1/ACTN1/BCR/ITGA5/EPHA3/ACTG1/WNT4/SRC/COL16A1/APOD/TRIP6/ITGB4/MYOC/MMP14/SFRP1/S100A10/FN1/EFNA5/THY1	60
BP	GO:1903053	regulation of extracellular matrix organization	35/7481	50/18800	1.45893e-05	0.000372911	0.000270299	CLASP1/ZNF469/CLASP2/SMAD3/DAG1/CFLAR/RIC1/SOX9/RB1/DDR1/AGT/TCF15/CHADL/PHLDB2/RGCC/BMP2/TNFRSF1B/COLGALT1/EFEMP2/FSCN1/TNFRSF1A/ANTXR1/SLC2A10/LRP1/TNXB/DDR2/TGFB1/EMILIN1/HAS2/RUNX1/MELTF/FAP/CST3/AEBP1/DPP4	35
BP	GO:2001238	positive regulation of extrinsic apoptotic signaling pathway	35/7481	50/18800	1.45893e-05	0.000372911	0.000270299	ATF3/TNFRSF12A/RET/NF1/SKIL/BMPR1B/CYLD/FAF1/PAK2/AGT/RBCK1/HTRA2/TRAF2/PML/WWOX/FADD/PEA15/CAV1/HYAL2/PTPRC/TNFSF10/ITM2C/PMAIP1/MAL/BID/BCL10/TIMP3/LTBR/PDIA3/TNFSF12/MIR198/GPER1/SFRP1/SRPX/PYCARD	35
BP	GO:0006913	nucleocytoplasmic transport	159/7481	308/18800	1.50125e-05	0.000380658	0.000275915	ABRA/XPO4/SMG1/PKIA/BAG3/NEDD4/JAK2/FGF9/IPO7/PKD1/KPNA4/PTPN14/FYTTD1/RGPD3/MAVS/HSPA9/KPNA3/PRKACA/RGPD2/STRADB/KPNA1/RANBP2/ALKBH5/DUSP16/DNAJC27/PTPN11/RGPD1/NUP58/FAM53C/SMAD3/ATXN1/APPL1/NUP153/FAM53B/KPNA6/IPO11/NUP98/UBR5/TNPO1/NF1/BACH2/IPO13/GSK3B/HSP90AB1/RANBP6/IPO5/PPM1A/HNRNPA2B1/NOP9/CRY2/CHP1/TSC1/STYX/NCBP1/NEMF/UHMK1/RGPD4/JUP/POM121C/SETD2/RITA1/E2F3/DESI1/POLR2D/FBXO22/XPO7/MC…	159
BP	GO:0051169	nuclear transport	159/7481	308/18800	1.50125e-05	0.000380658	0.000275915	ABRA/XPO4/SMG1/PKIA/BAG3/NEDD4/JAK2/FGF9/IPO7/PKD1/KPNA4/PTPN14/FYTTD1/RGPD3/MAVS/HSPA9/KPNA3/PRKACA/RGPD2/STRADB/KPNA1/RANBP2/ALKBH5/DUSP16/DNAJC27/PTPN11/RGPD1/NUP58/FAM53C/SMAD3/ATXN1/APPL1/NUP153/FAM53B/KPNA6/IPO11/NUP98/UBR5/TNPO1/NF1/BACH2/IPO13/GSK3B/HSP90AB1/RANBP6/IPO5/PPM1A/HNRNPA2B1/NOP9/CRY2/CHP1/TSC1/STYX/NCBP1/NEMF/UHMK1/RGPD4/JUP/POM121C/SETD2/RITA1/E2F3/DESI1/POLR2D/FBXO22/XPO7/MC…	159
BP	GO:0071456	cellular response to hypoxia	82/7481	143/18800	1.56342e-05	0.000394842	0.000286196	VEGFA/HIPK2/ROCK2/EGLN1/HIF1AN/SLC8A3/HP1BP3/NPEPPS/DNMT3A/PDK1/SLC2A4/RORA/MTOR/USP19/CFLAR/BACH1/PPARD/SIRT2/PIK3CB/NKX3-1/BCL2/TIGAR/UBQLN1/PGK1/PINK1/EGLN3/SIRT1/ACAA2/MALAT1/PRKCE/ENDOG/SUV39H2/MDM4/MIEF1/FAM162A/ATP7A/NOL3/P4HB/VHL/EDN1/RBPJ/AQP1/TBL2/EGLN2/RGCC/TP53/E2F1/PTGIS/AQP3/PLK3/PMAIP1/CCNA2/ZFP36L1/LMNA/CD34/KCNK2/MT3/CPEB1/ENO1/PDK3/BNIP3L/NOP53/KCND2/AK4/NDRG1/BAD/HILPDA/SRC/HMO…	82
BP	GO:0071453	cellular response to oxygen levels	93/7481	166/18800	1.59777e-05	0.000401915	0.000291322	CPEB4/VEGFA/HIPK2/ROCK2/EGLN1/HIF1AN/NDUFS2/SLC8A3/HP1BP3/NPEPPS/DNMT3A/PDK1/SLC2A4/RORA/MTOR/AIFM1/USP19/CFLAR/BACH1/PPARD/SIRT2/PIK3CB/NKX3-1/BCL2/TIGAR/UBQLN1/PGK1/TSC1/PINK1/MYOD1/EGLN3/SIRT1/CBL/ACAA2/MALAT1/PRKCE/ENDOG/EEF2K/SUV39H2/MDM4/MIEF1/FAM162A/ATP7A/NOL3/P4HB/VHL/ATG7/EDN1/RBPJ/AQP1/TBL2/EGLN2/RGCC/TP53/CAV1/E2F1/PTGIS/AQP3/PLK3/PMAIP1/CCNA2/FAS/ZFP36L1/LMNA/CD34/KCNK2/MT3/CCDC115/C…	93
BP	GO:0048872	homeostasis of number of cells	147/7481	282/18800	1.61471e-05	0.000404571	0.000293247	VEGFA/HIPK2/SOS2/JAK2/ALAS1/HSPA9/MEF2C/MIR17HG/BCL6/PRKDC/PPP3CB/DNAJA3/PTPN11/IREB2/CDIN1/ILDR2/FH/GIGYF2/ZC3H8/MB/PDE4B/PIK3CB/BCL2/UFL1/RCOR1/KAT7/SKIL/DMTN/SOS1/JMJD6/LGR4/ADGRF5/UBAP2L/LPCAT3/BCL2L11/UBA5/RC3H2/SLC11A2/SOX9/FAM210B/RB1/MED1/KMT2E/NAPEPLD/GPI/STAT3/ABCB10/SFXN1/ACVR1B/STAT5B/PRDX2/SMAD5/BRD1/RC3H1/SRF/BPGM/SLC15A4/ARNT/ADGRG1/MAPK14/PTPN2/HMGB2/AKT3/SPNS2/CAMLG/NOS3/PKN1/CDK…	147
BP	GO:1903131	mononuclear cell differentiation	215/7481	433/18800	1.64841e-05	0.000411388	0.000298189	IL31RA/VEGFA/HECTD1/NFIL3/ITGB6/ST3GAL1/SOS2/CRACR2A/HDAC4/CHD7/EP300/MIR17HG/BCL6/ZBTB16/DUSP10/PRKDC/PPP3CB/DNAJA3/RORA/MTOR/PBX1/ZC3H8/RORC/IL6R/FZD7/ATM/TMEM131L/DCAF1/PLCL2/BCL2/LIG4/HOXA7/KAT7/FZD5/TSC1/SOS1/JMJD6/FZD9/ZEB1/RC3H2/HDAC9/FNIP1/MED1/GON4L/PREX1/MALT1/STAT3/HDAC5/STAT5B/PRDX2/RC3H1/SRF/ATP7A/SOCS5/PTPN2/SOX13/RHOA/PSEN1/RARA/ITGA4/TESPA1/PLCG2/ZFPM1/PTGER4/DLL1/SART1/NCAPH2/AGE…	215
BP	GO:0002474	antigen processing and presentation of peptide antigen via MHC class I	23/7481	29/18800	1.65692e-05	0.000411891	0.000298553	SAR1B/IDE/LNPEP/TAPBPL/TAP1/ABCB9/CLEC4A/TAPBP/HFE/CALR/HLA-C/MR1/HLA-A/B2M/HLA-E/PDIA3/HLA-F/HLA-B/HLA-H/HLA-G/FCER1G/AZGP1/IFI30	23
BP	GO:0072503	cellular divalent inorganic cation homeostasis	242/7481	494/18800	1.68301e-05	0.000415572	0.000301222	NOS1/P2RX3/ATP2A2/RYR3/DMD/RYR1/SLC41A1/ATP1B1/JPH1/SYPL2/CXCR6/AKAP6/ATP2B2/PDE4D/PLN/CACNA2D1/TRDN/IBTK/JAK2/CHD7/ATP1A2/PKD1/GP1BA/GNG3/PDPK1/CD38/P2RY1/CHRNA10/IMMT/PRKACA/SLC8A3/VAPB/JPH2/DLG4/MCU/CAPN3/CACNA1S/XK/CASQ1/GPR157/SMAD3/MICU3/LRP6/GPR17/HTT/TSPOAP1/AFG3L2/TMTC4/P2RX5/KCNA5/ATP13A5/TMEM38B/ATP13A4/TNNI3/ATP7B/STIM1/CAMK2D/CSRP3/DIAPH1/SLC30A9/LETM1/PIK3CB/BCL2/ANK2/SLC25A23/FZD9/…	242
BP	GO:0050803	regulation of synapse structure or activity	116/7481	215/18800	1.68484e-05	0.000415572	0.000301222	FLRT3/PCDH8/HOMER1/NEDD4/STAU2/FRMPD4/LRRN1/UBE3A/MEF2C/SIX4/EIF4G1/NEURL1/LRP4/PDLIM5/CAMK2B/BDNF/HSPA8/DAG1/AMIGO3/PAFAH1B1/SEMA4D/CDH8/DAB2IP/FLRT2/SLITRK4/DHX36/AMIGO1/COLQ/CDKL5/SETD5/VCP/LZTS3/EEF2K/TNNI3K/DLG5/ABHD17B/SHANK3/ARMCX5-GPRASP2/DMPK/ARHGAP44/MAPK14/ADNP/ARF4/PRNP/CDK5/CYFIP1/RHOA/CLSTN2/NLGN2/SEMA3F/TUBB/DNM3/APP/SIPA1L1/AGRN/DISC1/FARP1/YWHAZ/DTNBP1/CHRNB2/NTRK1/CDH2/TPBG/MDGA…	116
BP	GO:0048017	inositol lipid-mediated signaling	100/7481	181/18800	1.72896e-05	0.000424687	0.000307829	NYAP2/PLCL1/NEDD4/ERBB4/PLCD4/JAK2/CEACAM1/UBE3A/PLCB1/IRS1/TGFB2/PIP5K1A/SEMA4D/FLT1/ENTPD5/DAB2IP/NF1/INSR/PPARD/SIRT2/PIK3CB/PLCL2/NKX3-1/PLCD3/PITPNM2/KDR/RPS6KB1/SIRT1/SOX9/CBL/NLRC3/OGT/PIK3C2B/PLEKHA1/ANGPT1/PIK3C2A/C1QBP/PLGLB2/KBTBD2/AGT/PLGLB1/PLCE1/PLCB3/EDN1/KIT/GAB2/NTRK1/FGF2/PTPN13/PLXNB1/EZR/BTN2A2/FGFR1/LIME1/FBXL2/ZFP36L1/FGR/SERPINE2/PLCB2/PLD2/PLD1/NOP53/RELN/PDGFRA/PIK3CD/PDG…	100
BP	GO:0032388	positive regulation of intracellular transport	108/7481	198/18800	1.7352e-05	0.000424687	0.000307829	XPO4/PLA2G4E/BAG3/NEDD4/ACTN2/PCNT/RDX/JAK2/PRKN/HUWE1/MAVS/PRKACA/RAB21/NPEPPS/FBXW7/PCM1/SAR1B/SMAD3/ANK3/ICE1/MTCL1/ZDHHC2/MIEF2/ARIH2/KCNB1/UBR5/GSK3B/HSP90AB1/SCP2/IPO5/PPM1A/FZD5/CHP1/PINK1/SREBF2/STRIT1/JUP/SH3GLB1/CRYZL2P-SEC16B/AKT2/RHOU/OAZ2/MAPK8/YWHAE/SEC16B/DYNC1H1/BORCS5/MIEF1/UBE2D3/MAPK14/ZPR1/HTRA2/KIF20B/CEP131/PRNP/DMAP1/CDK5/FIS1/LEPROT/TENM1/UBL5/PSEN1/CIB1/TOMM7/MSN/SORL1/HR…	108
BP	GO:0043122	regulation of I-kappaB kinase/NF-kappaB signaling	134/7481	254/18800	1.7519e-05	0.000427126	0.000309596	TFRC/PPM1B/ASH1L/PRKN/MAVS/PDPK1/ANKRD17/CTH/CAPN3/TAB3/GPRC5B/RORA/REL/TIRAP/TLE1/USP10/CFLAR/DAB2IP/BRD4/NDFIP2/TAB2/BTRC/OPTN/OTUD7B/PPM1A/UFL1/DHX36/DDX21/RIOK3/MID2/PINK1/DDX1/SIRT1/MIB2/PPP5C/NLRX1/NKIRAS2/AKAP13/PRKCE/ZMYND11/NLRC3/CARD8/CHUK/MAPKBP1/MALT1/TANK/UBE2N/ANGPT1/MAP3K7/PELI2/RBCK1/TMEM101/TRIM5/OTUD7A/RHOA/TRAF5/SLC20A1/TRAF2/EDA/PLCG2/TLR3/TRIM22/EEF1D/WDR83/JMJD8/TNIP2/FADD/P…	134
BP	GO:0042554	superoxide anion generation	31/7481	43/18800	1.7592e-05	0.000427263	0.000309696	MAPT/SOD2/SH3PXD2A/AGT/ALOX12/NOXA1/HVCN1/DUOX1/EDN1/GNAI3/AATF/SH3PXD2B/GSTP1/GNAI2/CLEC7A/PON3/TGFB1/PRKCD/ITGAM/NCF2/NCF1/SYK/ITGB2/CYBA/NCF1B/NCF1C/CYBB/NCF4/NOX4/TYROBP/ACP5	31
BP	GO:0031334	positive regulation of protein-containing complex assembly	106/7481	194/18800	1.87313e-05	0.000453198	0.000328494	TFRC/VEGFA/MAPT/LMOD2/CLIP1/TPPP2/AKAP9/PAK1/C15orf62/CLASP1/MPP7/HSP90AA1/EIF4G1/TOGARAM1/CKAP5/PFN2/UNC13B/NCKAP1/ICE1/MTOR/SLAIN2/RICTOR/TIRAP/MAPK9/GNL3L/DAB2IP/ATM/GSK3B/NEK7/DDX3X/NIN/PINK1/SH3GLB1/BCL2L11/SLF2/FNIP1/FAF1/VCP/PRKCE/DLG1/CDK5RAP2/CDH5/TPPP/CRBN/DHX33/TENM1/RHOA/PLCG2/CDC42EP4/PIH1D1/SNX9/ARL2/MSN/KIRREL1/BRK1/PSRC1/RACK1/USP50/NAV3/RASIP1/TP53/RAP1B/PTK2B/MAP1B/VASP/TRABD2B/…	106
BP	GO:0046777	protein autophosphorylation	120/7481	224/18800	1.88395e-05	0.000454082	0.000329135	AURKA/MAP3K9/VEGFA/NEK10/SMG1/STK33/WNK2/CAMK2A/ERBB4/JAK2/PAK1/MYLK2/PDPK1/TNIK/MKNK2/PRKACA/TSSK4/TAOK1/LMTK2/DAPK2/CAMK2B/OXSR1/DYRK1A/RB1CC1/MTOR/MAPKAPK3/PIKFYVE/FLT1/TAF1/CAMK2D/MAPKAPK2/INSR/ATM/RAP2C/RAD50/GSK3B/SIK2/DYRK1B/NBN/DDX3X/AAK1/CHP1/KDR/PINK1/UHMK1/ULK2/MAP3K10/PEAK1/CDKL5/TRIM24/EEF2K/TRPM7/DDR1/STK25/ACVR1B/ULK1/MARK2/PAK2/CLK1/ULK3/STK10/CDK5/PIM3/PIM1/CALM2/VRK1/ATG101/CAMK…	120
BP	GO:0016051	carbohydrate biosynthetic process	113/7481	209/18800	1.90102e-05	0.000454739	0.000329611	ATF3/PPARGC1A/B3GALT1/AGL/PPARA/GOT1/PPP1R3A/ACADM/IRS2/GYS1/PPP1R3C/PPP1R3B/SLC25A12/B4GALT5/EP300/PPP1CB/KAT2B/P2RY1/RANBP2/GPT/NLN/EPM2AIP1/PFKFB1/IRS1/PDK2/CHST9/SORBS1/ARPP19/UGP2/INSR/PPP1R3F/GSK3B/GYG1/DYRK2/ST3GAL3/IMPA1/PGK1/GBE1/USP7/DDB1/NDST1/SIRT1/AKT2/PGM1/SLC37A4/CRY1/TPI1/GPI/IMPA2/PHKG1/OGT/RGN/ST3GAL2/PTPN2/SELENOS/G6PC3/FAM3C/CHST15/MGAT2/PHKG2/FUT4/SIRT7/EXT2/SMPD3/FUT1/CSGALN…	113
BP	GO:0050807	regulation of synapse organization	113/7481	209/18800	1.90102e-05	0.000454739	0.000329611	FLRT3/PCDH8/HOMER1/NEDD4/STAU2/FRMPD4/LRRN1/UBE3A/MEF2C/SIX4/EIF4G1/NEURL1/LRP4/PDLIM5/CAMK2B/BDNF/HSPA8/DAG1/AMIGO3/PAFAH1B1/SEMA4D/CDH8/DAB2IP/FLRT2/SLITRK4/DHX36/AMIGO1/COLQ/CDKL5/SETD5/VCP/LZTS3/EEF2K/TNNI3K/DLG5/ABHD17B/SHANK3/ARMCX5-GPRASP2/DMPK/ARHGAP44/MAPK14/ADNP/ARF4/PRNP/CDK5/CYFIP1/RHOA/CLSTN2/NLGN2/SEMA3F/TUBB/DNM3/APP/SIPA1L1/AGRN/DISC1/FARP1/YWHAZ/DTNBP1/CHRNB2/NTRK1/CDH2/TPBG/MDGA…	113
BP	GO:0043113	receptor clustering	38/7481	56/18800	1.96568e-05	0.000468437	0.00033954	LRRC7/SYNJ2BP/DLG4/LRP4/DNAJA3/ZDHHC2/CRKL/DVL1/SHISA6/COLQ/FZD9/GLRB/GPHN/DLG1/SCRIB/SHANK3/RER1/CDK5/SSNA1/ITGA4/NLGN2/AGRN/MESD/CDH2/FLNA/ITGB1BP1/ITGB7/DLG3/GRIK5/NRXN2/RELN/TNFAIP6/CD81/PTN/GSN/ITGB2/THY1/APOE	38
BP	GO:0055007	cardiac muscle cell differentiation	71/7481	121/18800	1.97643e-05	0.000469235	0.000340118	MYH6/ALPK3/NEB/TTN/VEGFA/FHOD3/PROX1/PPARA/MYLK3/ALPK2/NRAP/ACADM/PLEC/ACTN2/AKAP6/BVES/MYO18B/SGCD/MEF2C/TOMM70/ADPRHL1/MEF2A/PDLIM5/MYL2/MTOR/SOX6/MIR24-1/FZD7/KDM6B/ASB2/CSRP3/TSC1/HNRNPU/MAML1/SGCB/AKAP13/TBX3/RARB/EFNB2/FRS2/BMPR1A/SRF/SMAD4/AGT/TCAP/CBY1/RARA/DLL1/EDN1/RBPJ/BMP4/MESP1/IFT20/SORBS2/BMP2/LMNA/CALR/SHOX2/ADRA1A/PDGFRA/TGFB1/PI16/IGF1/TBX18/G6PD/RGS2/GATA6/ARRB2/CXADR/TBX5/NOX4	71
BP	GO:0009083	branched-chain amino acid catabolic process	18/7481	21/18800	1.9993e-05	0.000472894	0.00034277	ACADSB/ALDH6A1/DLD/DBT/MCCC2/HIBADH/HIBCH/ACAT1/ACAD8/AUH/BCKDHA/IVD/MCCC1/BCKDHB/BCKDK/SLC25A44/HSD17B10/HMGCLL1	18
BP	GO:0043547	positive regulation of GTPase activity	142/7481	272/18800	2.02025e-05	0.000476074	0.000345075	RALGPS1/RALGAPA2/SOS2/USP6/DENND1B/TBC1D8/TIAM2/RALGAPA1/MYO9A/SIPA1L3/LIMS1/RASGRP3/TBC1D4/RAPGEF1/PIP5K1A/SNX13/CRKL/ALS2/SEMA4D/MMUT/RGL4/RGP1/NF1/LARS1/RIC1/EVI5L/ARHGAP35/RAPGEF6/GSK3B/RAPGEF2/BCAR3/RAPGEFL1/RALGAPB/MAPRE2/RABGAP1/TBC1D14/FLCN/TSC1/SOS1/RGMA/DVL3/CDKL5/AKT2/MTSS2/RAB3GAP1/SMCR8/PREX1/C9orf72/TBC1D3E/RASA1/RGN/ARHGEF7/SCRIB/TBC1D1/AFDN/IQSEC1/TBC1D3C/TBC1D3K/ARHGAP29/ABR/RSU1…	142
BP	GO:0016042	lipid catabolic process	167/7481	327/18800	2.037e-05	0.000478241	0.000346647	PLA2G4E/PPARA/ACADM/BCO2/IRS2/HADHB/ETFDH/PLCD4/PCCB/PLCB1/NEU3/GBA2/ASAH2/IRS1/LPIN1/PLIN5/PLA2G12A/PNPLA8/CRAT/ACAT1/PNPLA4/GPLD1/ETFA/PAFAH1B1/EHHADH/LONP2/AUH/PHYH/ABCD3/ACADVL/PEX13/PPARD/SCP2/SIRT2/ACOX1/CPT1B/PLCD3/CROT/HADHA/ECH1/DECR1/CPT2/IVD/PLAAT1/ACACB/MLYCD/HADH/ECI2/AKT2/ACAA2/ASAH2B/ECHDC2/NCEH1/PRKCE/PLA2G4C/PAFAH2/DDHD2/GCDH/ABHD5/RAB7A/NAPEPLD/AMACR/ACADS/GDE1/NUDT19/ABHD3/PEX5…	167
BP	GO:0032868	response to insulin	136/7481	259/18800	2.06347e-05	0.000482669	0.000349856	ZNF106/PPARA/GOT1/RAB15/IRS2/CEACAM1/USO1/WDTC1/KAT2B/PDPK1/YWHAG/PRKCQ/ESRRA/RAB10/GPT/TBC1D4/TRIM72/PRKDC/EPM2AIP1/PFKFB1/IRS1/PTPN11/LPIN1/SLC29A2/PDK2/VPS13C/PIP4K2B/SLC2A4/PARP1/APPL1/SORBS1/MTOR/IDE/VWA2/GPLD1/APC/FOXO4/INPPL1/CFLAR/INSR/CSRP3/GSK3B/PKM/SIK2/RHOQ/BCAR3/GHR/HADHA/CRY2/TSC1/NUCKS1/EPRS1/RAB12/RPS6KB1/HADH/SIRT1/HDAC9/AKT2/GKAP1/RB1/UPRT/CRY1/PTPN1/EEF2K/GRB10/OGT/HDAC5/ADIPOR…	136
BP	GO:0008625	extrinsic apoptotic signaling pathway via death domain receptors	53/7481	85/18800	2.12449e-05	0.000495115	0.000358878	ATF3/BAG3/RNF34/RAF1/CFLAR/DAB2IP/NF1/CASP8AP2/GSK3B/BCL2/SKIL/DDX3X/BRCA1/BMPR1B/MOAP1/FAF1/DELE1/RFFL/MADD/HMGB2/NOS3/GABARAP/DAXX/STX4/FADD/PEA15/BCL2L1/ARHGEF2/FAIM2/TMC8/SP100/PMAIP1/MAL/BID/CASP8/TIMP3/FAIM/TNFRSF1A/GPX1/BMP5/BAD/HGF/DAPK1/HMOX1/BAX/SERPINE1/BEX3/TRADD/ICAM1/LGALS3/SPI1/SFRP1/SFRP2	53
BP	GO:0071383	cellular response to steroid hormone stimulus	110/7481	203/18800	2.14261e-05	0.000497509	0.000360612	NR4A3/ESRRG/KMT2D/ESRRB/PPARA/PPARGC1B/NEDD4/PADI2/JAK2/PAK1/ATP1A2/EP300/UBE3A/ATP5F1A/ESRRA/NCOR1/CLOCK/ARID1A/STRN3/PARP1/HEYL/CNOT1/HSPA8/NCOR2/NCOA4/CARM1/PIAS2/SGK1/AIFM1/UBR5/CFLAR/PPARD/NKX3-1/UFL1/CRY2/ZNF366/BRCA1/EIF4E/MYOD1/HNRNPU/RPS6KB1/RXRA/KDM5D/TMF1/BCL2L11/UBA5/SIRT1/RNF6/CRY1/RXRG/MED1/LATS1/USP8/NR3C1/CASP9/CNOT9/HDAC6/ATP2B1/CALCOCO1/YAP1/NR3C2/TP63/FKBP4/FAM107A/PKN1/ATP1A1/…	110
BP	GO:1901293	nucleoside phosphate biosynthetic process	135/7481	257/18800	2.15663e-05	0.000498937	0.000361647	NOS1/PPARGC1A/DLAT/PPARA/ATP8/HTD2/GUCY2C/ACSL6/DLD/SLC25A12/PDHX/PDHA1/AK3/ATP5F1A/NMNAT1/ADCY9/ATP5F1B/GUCY1A2/ATP6/PANK1/NAMPT/PDHB/RRM2B/ADCY2/PDK1/PDK2/ADSS1/ATP5MC3/PANK3/PARP1/ADCY1/IDO1/ACAT1/DIP2A/PANK4/ATP5PB/ATP5F1C/AMPD1/ACSL1/COX2/MPC2/DMAC2L/MTHFD1/ACSS2/NMNAT3/AK9/FLCN/PINK1/ACACB/MLYCD/HACD1/ACSBG1/ACSL3/ME1/PFAS/UPRT/VCP/ATP5MC1/NADK2/GCDH/ACSS1/RRM1/GART/MTHFD2L/ACACA/NUDT12/ATP…	135
BP	GO:0019932	second-messenger-mediated signaling	156/7481	303/18800	2.16486e-05	0.000499021	0.000361708	NOS1/P2RX3/PRKG1/ATP2A2/DMD/VEGFA/MAPT/C10orf71/ATP1B1/CXCR6/AKAP6/PDE4D/CAP2/HOMER2/PLN/NUDT4/RNF157/ATP1A2/SGCD/RASD2/PDPK1/PDE7A/GUCY1A2/PRKACA/LMCD1/MCU/CASQ1/PPP3CB/ADCY2/POMC/PDK2/PPP1R9A/MGRN1/MTOR/ADCY1/HTT/P2RX5/KSR1/PPP2CA/MYOZ2/TMEM38B/TNNI3/CAMK2D/PDE3A/GSK3B/RAPGEF2/DYRK2/ANK2/RCAN2/CHP1/INPP5A/KDR/DMTN/TMEM38A/HRC/PDE11A/MAFA/SOX9/NFATC3/PPP3CC/NFAT5/RGN/TRPM4/PTGDR2/CDH13/NFATC1/SA…	156
BP	GO:0035335	peptidyl-tyrosine dephosphorylation	62/7481	103/18800	2.19203e-05	0.000500263	0.000362609	PTPN20/DUSP8/PTPN3/EYA1/PTP4A1/CDC25C/EYA4/DUSP3/PTPN14/PTPN4/DUSP10/DUSP16/PTPN11/MTMR3/SSH2/PPP2CA/PTPDC1/DUSP13/DUSP28/SSH1/DUSP29/PTPRU/DUSP19/MTMR1/PTP4A3/EYA3/PTP4A2/PTPRB/PTPN1/MTM1/PTPRM/MTMR7/MTMR6/PTPN2/TNS2/PTPRE/UBASH3B/PTPN13/PTPN9/DUSP12/SSH3/PTPRA/PTPRJ/PTPRS/PTPRC/DUSP18/PTPN18/DUSP6/MDP1/PTPRD/CDC25B/CDC14B/DUSP1/PTPRN2/DUSP23/PTPN22/DUSP4/PTPN6/EYA2/PTPRO/DUSP5/PTPRF	62
BP	GO:1901796	regulation of signal transduction by p53 class mediator	62/7481	103/18800	2.19203e-05	0.000500263	0.000362609	ANKRD1/AURKA/HIPK2/MAP2K6/USP2/PRKN/EP300/RNF34/URB2/RRM2B/KAT6A/DYRK1A/MTOR/SGK1/TAF1/MLF1/ATM/SMYD2/DYRK2/BCL2/USP7/SETD9/SIRT1/TRIM24/UBB/RFFL/MARCHF7/PRMT6/CDK5RAP3/RPL5/SPRED1/TP53RK/PML/SOX4/PTTG1IP/YJU2/ING4/RPS7/RPL26/TP53/RPS15/PLK3/PMAIP1/DYRK3/SNAI2/RPS20/ELL3/RPL23/RPL37/ZNF385A/NOP53/RPL11/MIF/MSX1/PLA2R1/CHEK1/MUC1/CD44/CHEK2/BDKRB2/SNAI1/TWIST1	62
BP	GO:0034109	homotypic cell-cell adhesion	57/7481	93/18800	2.20166e-05	0.000500263	0.000362609	PRKG1/CTNNA3/PKP2/RDX/JAK2/CEACAM1/GP1BA/PRKCQ/PRKCA/VCL/ANK3/METAP1/PIK3CB/DMTN/PTPRU/JUP/GNAS/BLOC1S4/MEGF11/ALOX12/ILK/TSPAN32/UBASH3B/F11R/FLNA/PLPP3/SERPINE2/ACTG1/PDGFRA/DSP/CSRP1/FERMT3/PIK3CG/DSC2/LYN/ACTB/CD99/CD9/RAP2B/CCL5/PPIA/CXADR/PRKCD/TYRO3/C1QTNF1/MYL9/PTPN6/MMRN1/SYK/PLAUR/PLEK/EMILIN2/CLIC1/XG/CTSG/FN1/COMP	57
BP	GO:1901652	response to peptide	240/7481	491/18800	2.20182e-05	0.000500263	0.000362609	NR4A3/ZNF106/CA2/PPARA/GOT1/RAB15/ROCK2/ACTN2/IRS2/CAMK2A/CACNA2D1/JAK2/CEACAM1/USO1/WDTC1/PLCB1/KAT2B/PDPK1/YWHAG/PRKCQ/ESRRA/RAB10/GPT/TBC1D4/TRIM72/PRKDC/EPM2AIP1/PFKFB1/GNRHR2/IRS1/POMC/PTPN11/LPIN1/SLC29A2/PDK2/VPS13C/PIP4K2B/SLC2A4/PARP1/APPL1/SORBS1/LRP6/MTOR/IDE/MBD5/VWA2/DAG1/GPLD1/APC/FOXO4/INPPL1/CFLAR/PNPT1/ERBIN/INSR/CSRP3/GSK3B/PKM/SIK2/RHOQ/BCAR3/GHR/KAT7/HADHA/CRY2/TSC1/NUCKS1/EPR…	240
BP	GO:0002764	immune response-regulating signaling pathway	236/7481	482/18800	2.22485e-05	0.000502879	0.000364505	NR4A3/PVRIG/MAP2K6/PDE4D/OTUD4/WNK1/CEACAM1/RPS6KA3/PAK1/EP300/DUSP3/FYB2/PDPK1/DENND1B/MEF2C/CD38/PRKCQ/ANKRD17/EPG5/USP15/BTNL9/APPL1/CREBBP/TIRAP/MAPKAPK3/GPLD1/CRKL/XIAP/MAPK9/DAB2IP/HSPD1/ERBIN/RTN4/MAP2K4/MAPKAPK2/PDE4B/NPLOC4/PLCL2/BCL2/DGKZ/UBQLN1/DDX3X/RIOK3/PUM1/ZDHHC5/SOS1/LGR4/SEC14L1/CYLD/RC3H2/ITCH/NLRX1/PRKCE/MALT1/MAPK8/PLEKHA1/UBE2N/PJA2/MAPK1/LSM14A/C1QBP/PAK2/RC3H1/CLPB/MAP3K7/…	236
BP	GO:0032271	regulation of protein polymerization	109/7481	201/18800	2.2292e-05	0.000502879	0.000364505	SVIL/FHOD3/MAPT/LMOD2/CLIP1/INPP5J/TPPP2/SPTB/AKAP9/RDX/PAK1/C15orf62/CLASP1/LMOD3/CAMSAP1/HSP90AA1/SPTBN4/GBA2/TOGARAM1/CKAP5/PFN2/NCKAP1/TMOD1/DYRK1A/MTOR/SLAIN2/RICTOR/SPTBN5/ARFGEF1/SSH2/FLII/VDAC2/SSH1/NIN/PINK1/DMTN/CAPZA2/PRKCE/LATS1/DLG1/CDK5RAP2/RASA1/ARHGEF7/TMOD4/KANK1/PRUNE1/CDH5/TPPP/FKBP4/TENM1/ESAM/CYFIP1/RHOA/CAPZA1/CDC42EP4/SPTAN1/SNX9/ARPC1A/TRIOBP/ARL2/KANK3/KIRREL1/CYRIA/PSRC1…	109
BP	GO:0032386	regulation of intracellular transport	169/7481	332/18800	2.30684e-05	0.000516244	0.000374192	XPO4/PLA2G4E/PKIA/BAG3/NEDD4/ACTN2/PLN/BVES/PCNT/RDX/JAK2/PRKN/MIR27B/HUWE1/MYLK2/PTPN14/MAVS/PRKACA/RAB21/NPEPPS/DNAJC27/FBXW7/PCM1/PTPN11/SAR1B/NUP58/SMAD3/TTC21B/ANK3/ICE1/NUP153/CRYAB/MTCL1/ZDHHC2/MIEF2/ARIH2/KCNB1/UBR5/NF1/GSK3B/HSP90AB1/SCP2/IPO5/PPM1A/MAP2K1/RINT1/FZD5/CHP1/PINK1/UHMK1/TNNC1/DMTN/SREBF2/STRIT1/JUP/SETD2/SH3GLB1/GCC2/USP7/CRYZL2P-SEC16B/AKT2/SVIP/PTPN1/NOLC1/NSUN2/RHOU/OAZ2…	169
BP	GO:0008154	actin polymerization or depolymerization	108/7481	199/18800	2.31897e-05	0.000516244	0.000374192	ENAH/SVIL/FHOD3/LMOD2/ACTN2/SPTB/CFL2/PSTPIP2/RDX/JAK2/C15orf62/LMOD3/COBL/SPTBN4/GBA2/PFN2/NCKAP1/TMOD1/MICAL3/MTOR/RICTOR/SPTBN5/ARFGEF1/SSH2/FLII/ARHGAP35/DIAPH1/SSH1/DMTN/CAPZA2/PRKCE/LATS1/DLG1/PREX1/RASA1/TMOD4/KANK1/WASL/SPIRE1/FAM107A/TENM1/ESAM/CYFIP1/RHOA/CAPZA1/CDC42EP4/SPTAN1/SNX9/ARPC1A/TRIOBP/SWAP70/PPP1R9B/KANK3/KIRREL1/LIMA1/CYRIA/BRK1/CIT/GAS7/TWF1/SSH3/CXCL12/PTK2B/MICAL1/MYADM/…	108
BP	GO:0071674	mononuclear cell migration	108/7481	199/18800	2.31897e-05	0.000516244	0.000374192	PLEC/PADI2/RET/RIPOR2/WNK1/PLCB1/MSMP/OXSR1/CRKL/FLT1/IL6R/SLC12A2/ASB2/AKIRIN1/ANO6/TRPM4/MAPK1/C1QBP/WASL/STK10/SPNS2/RHOA/LRCH1/MOSPD2/ITGA4/AGER/FUT4/CREB3/APP/MSN/CD200/SLC8B1/GAS6/FADD/F11R/CXCL10/ITGB7/CXCL12/PTK2B/JAM2/CX3CL1/MAPK3/PECAM1/PLA2G7/STK39/CALR/KLRC4-KLRK1/KLRK1/MYO1G/IL34/EXT1/BMP5/PIK3CD/DUSP1/RPS19/RIPK3/SIRPA/TRPM2/PIK3CG/LYN/MICOS10-NBL1/CXCR4/JAML/GCSAML/CD99/CKLF/TNFRSF…	108
BP	GO:0002478	antigen processing and presentation of exogenous peptide antigen	28/7481	38/18800	2.32102e-05	0.000516244	0.000374192	PIKFYVE/LNPEP/DNM2/TAP1/CTSF/CLEC4A/CTSL/HLA-A/B2M/CTSD/HLA-E/HLA-DQB1/HLA-F/HLA-DQA1/HLA-DPA1/HLA-DOA/HLA-DRB1/HLA-DRA/HLA-DMB/HLA-DMA/LGMN/HLA-DQB2/CTSS/HLA-DPB1/FCGR2B/HLA-DQA2/FCER1G/IFI30	28
BP	GO:0006743	ubiquinone metabolic process	16/7481	18/18800	2.34935e-05	0.000520717	0.000377434	PPTC7/COQ9/COQ8A/COQ2/COQ10A/NDUFA9/COQ3/COQ7/COQ6/PDSS2/COQ5/UBIAD1/COQ4/COQ8B/AIFM2/FDXR	16
BP	GO:0030705	cytoskeleton-dependent intracellular transport	107/7481	197/18800	2.41203e-05	0.000531879	0.000385525	MAPT/KIF1B/BAG3/FYCO1/OPA1/STAU2/LRPPRC/TRAK1/DST/KIF1C/TMEM201/RAB21/MAP6D1/SYNE2/AGTPBP1/KIF13A/PCM1/TTC21B/PURA/HTT/RHOT1/HSPA8/MYO7B/PAFAH1B1/MYO10/TMEM108/FNBP1L/SPG11/MYO19/FBXW11/CCDC186/HOOK3/KIF5B/IFT81/ARMCX3/HOOK2/SUN1/TRAF3IP1/HNRNPU/AP3S2/KIF3A/RAB6A/DYNC2I1/SPG7/ARHGAP21/LCA5L/DYNC1H1/KLC2/APBA1/BORCS5/HDAC6/SSX2IP/IFT172/UBB/CCDC88A/WASL/RABL2B/CEP131/BLOC1S4/SSNA1/F8A1/IFT27/RPGR/…	107
BP	GO:0048545	response to steroid hormone	168/7481	330/18800	2.41649e-05	0.000531879	0.000385525	NR4A3/ESRRG/KMT2D/AGL/ESRRB/PPARA/GOT1/PPARGC1B/NEDD4/PADI2/AQP4/JAK2/PAK1/ATP1A2/EP300/UBE3A/ATP5F1A/CD38/MAOB/ESRRA/NCOR1/CLOCK/PFKFB1/TGFB2/MBP/ARID1A/STRN3/PARP1/HEYL/CNOT1/HSPA8/NCOR2/NCOA4/CARM1/PIAS2/SGK1/AIFM1/UBR5/CFLAR/ACTA1/PPARD/NKX3-1/BCL2/UFL1/GHR/CRY2/ZNF366/BRCA1/EIF4E/MYOD1/PTPRU/HNRNPU/RPS6KB1/RXRA/ACSBG1/KDM5D/TMF1/BCL2L11/UBA5/SIRT1/RNF6/BCKDHB/CRY1/RXRG/MED1/LATS1/NCOA2/USP8/…	168
BP	GO:0006486	protein glycosylation	120/7481	225/18800	2.46587e-05	0.000539006	0.000390691	LARGE2/POMK/B3GNT5/B3GALT1/GCNT2/EXTL1/ST8SIA5/ST3GAL1/TRAK1/B4GALT5/MAN2A2/TRIP11/TET1/TMTC4/ARFGEF1/B3GALNT2/ENTPD5/MLEC/UGGT1/TET2/LARGE1/EXTL3/ST3GAL3/GALNT2/FKTN/ST6GALNAC2/CRPPA/CHP1/TMTC1/EDEM3/ALG11/FKRP/OGT/GFPT1/B4GALT6/STT3B/ALG10B/GOLGA2/ST3GAL2/PSEN1/DDOST/SLC35C2/DPY19L1/RPN2/POGLUT1/DPY19L3/DHDDS/MGAT2/FUT4/GALNT7/MGAT3/DOLK/EXT2/SLC51B/RPN1/UGGT2/MGAT5/FUT1/ST8SIA4/NUDT14/DERL3/NA…	120
BP	GO:0043413	macromolecule glycosylation	120/7481	225/18800	2.46587e-05	0.000539006	0.000390691	LARGE2/POMK/B3GNT5/B3GALT1/GCNT2/EXTL1/ST8SIA5/ST3GAL1/TRAK1/B4GALT5/MAN2A2/TRIP11/TET1/TMTC4/ARFGEF1/B3GALNT2/ENTPD5/MLEC/UGGT1/TET2/LARGE1/EXTL3/ST3GAL3/GALNT2/FKTN/ST6GALNAC2/CRPPA/CHP1/TMTC1/EDEM3/ALG11/FKRP/OGT/GFPT1/B4GALT6/STT3B/ALG10B/GOLGA2/ST3GAL2/PSEN1/DDOST/SLC35C2/DPY19L1/RPN2/POGLUT1/DPY19L3/DHDDS/MGAT2/FUT4/GALNT7/MGAT3/DOLK/EXT2/SLC51B/RPN1/UGGT2/MGAT5/FUT1/ST8SIA4/NUDT14/DERL3/NA…	120
BP	GO:0022411	cellular component disassembly	226/7481	460/18800	2.48273e-05	0.000540826	0.00039201	ATP2A2/SVIL/MFN2/LMOD2/CECR2/FYCO1/ACTN2/SPTB/CFL2/RDX/PRKN/DNM1L/VDAC1/HUWE1/HK2/CLASP1/LMOD3/DUSP3/ATXN7/CAMSAP1/SLC25A4/VPS13D/SPTBN4/PRKCA/TAOK1/MAP6D1/OGFOD1/HSPA2/MTRF1/SLC25A46/TTBK2/EPG5/FBXW7/CKAP5/CLASP2/LPIN1/ARID1A/VPS13C/DICER1/TMOD1/RB1CC1/MICAL3/GBF1/LRBA/SPTBN5/HTT/HSPA8/STX17/APC/PAFAH1B1/GSPT1/AIFM1/GABARAPL1/WIPI1/FLII/EXOC8/MTRF1L/OPTN/INSR/LAMP2/GSK3B/ATG2B/SCAF8/ARID2/MAP1LC…	226
BP	GO:0051495	positive regulation of cytoskeleton organization	106/7481	195/18800	2.50845e-05	0.000544041	0.00039434	SYNPO2/MAPT/PROX1/MYLK3/ROCK2/LMOD2/CLIP1/ACTN2/SDC4/LIMCH1/AKAP9/CFL2/SYNPO/SYNPO2L/PAK1/C15orf62/CLASP1/TOGARAM1/CKAP5/PFN2/SMAD3/NCKAP1/MTOR/SLAIN2/RICTOR/FHOD1/NIN/TSC1/ARHGEF10L/WHAMM/PXN/PRKCE/DLG1/CDK5RAP2/NF2/DYNC1H1/CCDC88A/WASL/PPM1F/CDK5/TENM1/CYFIP1/RHOA/CDC42EP4/PLXNA3/VPS4B/SNX9/WASF2/SWAP70/ARL2/SASS6/KIRREL1/EDN1/HRAS/BRK1/PSRC1/SORBS3/NAV3/RGCC/ITGB1BP1/SERPINF2/SPAG5/RAPGEF3/PTK…	106
BP	GO:0002573	myeloid leukocyte differentiation	113/7481	210/18800	2.51465e-05	0.000544041	0.00039434	TFRC/IL31RA/VEGFA/PPARGC1B/ITGB6/TRIB1/CEACAM1/CUL4A/PRKCA/ESRRA/FBXW7/IREB2/PARP1/MTOR/PAFAH1B1/MITF/NF1/HOXA7/SIRT1/RB1/MED1/FARP2/GLO1/TMEM64/SH3PXD2A/HSF1/TOB2/MAPK14/PTPN2/PSEN1/RARA/ZFPM1/TSPAN2/TLR3/TMEM178A/EPHA2/GATA2/APP/BGLAP/GPR137/KIT/RBPJ/NOTCH2/JAGN1/FADD/GAB2/BMP4/GAB3/TESC/UBASH3B/INPP5D/PIR/LRRK1/SLC9B2/GPR68/ZFP36L1/CASP8/RELB/RASSF2/LTBR/TLR4/IRF7/FASN/TGFBR2/TCIRG1/IL34/PIK3C…	113
BP	GO:0050870	positive regulation of T cell activation	119/7481	223/18800	2.57223e-05	0.000554604	0.000401997	TFRC/JAK2/PRKCQ/BCL6/ZBTB16/DUSP10/HSPH1/DNAJA3/PTPN11/CD274/HSPD1/EFNB2/MALT1/STAT5B/SOCS5/SOX13/RHOA/RARA/TESPA1/SART1/AGER/SOX4/FADD/CSK/GPAM/LCK/RASAL3/SOCS1/BTN2A2/NFKBIZ/IGFBP2/CAV1/EFNB1/SLC7A1/ADA/PTPRC/CD3E/PRKCZ/BCL10/IL4R/RPS3/CR1/HLX/KLRC4-KLRK1/KLRK1/VSIR/TGFBR2/SOX12/HLA-A/B2M/PDCD1LG2/HLA-E/HLA-DQB1/CCDC88B/RUNX3/HES1/BAD/SIRPA/LGALS1/HLA-DQA1/HLA-DPA1/LYN/CD6/HLA-DOA/HLA-G/RIPK2/N…	119
BP	GO:0007519	skeletal muscle tissue development	87/7481	155/18800	2.68565e-05	0.000577096	0.0004183	ANKRD1/ATF3/VGLL2/KLHL40/DMD/RYR1/SVIL/MYORG/SMYD1/HOMER1/PLEC/BVES/CFL2/RBM24/RIPOR2/LMOD3/MYLK2/MYH14/EP300/MEF2C/SIX4/NEURL1/NLN/XK/CASQ1/ZBTB18/HEYL/KLHL41/GPC1/TLL2/BCL9/MEF2D/MYOZ2/RBFOX1/USP19/CFLAR/NF1/ACTA1/ASB2/CSRP3/BCL2/ITGA7/POPDC3/HIVEP3/AKIRIN1/MYOD1/RPS6KB1/FBXO22/CCNT2/HDAC9/RB1/RXRG/MTM1/YBX3/COPS2/MYOZ1/MAPK14/CDK5/LEMD2/RHOA/SCX/DLL1/IGSF8/VAMP5/CAV2/PITX1/CAV1/CHRNA1/MSC/BIN3…	87
BP	GO:0007163	establishment or maintenance of cell polarity	117/7481	219/18800	2.79825e-05	0.000599261	0.000434366	PATJ/AMOT/ROCK2/ALPK2/MYO18A/LRRC7/CAP2/ANK1/SYNJ2BP/RIPOR2/DST/PKD1/CLASP1/MPP7/MAP4/HSP90AA1/MYO9A/SIPA1L3/RAB10/CKAP5/CLASP2/AMOTL1/RICTOR/GBF1/MTCL1/HTT/SNX27/CRKL/PAFAH1B1/PALS1/ARFGEF1/CRB1/CYTH1/ERBIN/KRIT1/ARHGAP35/RHOF/GSK3B/HSP90AB1/FBXW11/RHOBTB1/WEE1/PARVG/PDLIM1/ARHGEF11/FGF13/DLG1/CDK5RAP2/DLG5/OPHN1/STK25/SCRIB/UBXN2B/MARK2/KANK1/CDC42BPB/PARVB/CDH5/PLEKHG3/KIAA1614/ARF4/KIF20B/CLI…	117
BP	GO:0002688	regulation of leukocyte chemotaxis	72/7481	124/18800	2.83891e-05	0.000605922	0.000439194	VEGFA/PADI2/RIPOR2/WNK1/DNM1L/MCU/DAPK2/OXSR1/TIRAP/IL6R/AKIRIN1/MTUS1/ANO6/MAPK1/C1QBP/VEGFD/MOSPD2/SWAP70/CREB3/C5/EDN1/SLC8B1/GAS6/DDT/CXCL10/RIN3/CXCL12/PTK2B/MAPK3/JAM3/PLA2G7/STK39/CALR/KLRC4-KLRK1/KLRK1/ZNF580/IL34/GPSM3/DUSP1/VEGFC/RAC2/LYN/MICOS10-NBL1/MIF/BST1/PGF/CSF1/CCL5/SERPINE1/CAMK1D/CCR1/LGALS9/TNFAIP6/PTN/LGMN/MMP28/CMKLR1/C5AR1/MDK/CSF1R/NCKAP1L/NBL1/SPI1/CCL2/C5AR2/THBS4/C3AR1…	72
BP	GO:0071260	cellular response to mechanical stimulus	45/7481	70/18800	2.91137e-05	0.000619302	0.000448893	ANKRD1/SLC38A2/BAG3/PLEC/KCNJ2/ATP1A2/DAG1/MAP2K4/CASP8AP2/SOX9/MAP3K2/MAPK8/AGT/SCX/PTGER4/TLR3/AQP1/FADD/CD40/F11R/TLR5/HABP4/IRF1/MAPK3/FAS/BCL10/WNT11/CASP8/MYD88/TNFRSF1A/LTBR/TLR4/PIEZO1/SLC2A1/CASP1/TNFRSF8/BAD/TLR8/CNN2/CHEK1/CYBA/COL1A1/PTGS2/TLR7/PIEZO2	45
BP	GO:0051090	regulation of DNA-binding transcription factor activity	222/7481	452/18800	2.99158e-05	0.000634235	0.000459716	ABRA/TFRC/PPARGC1A/MIR133B/VEGFA/HIPK2/ARID5B/PROX1/PPARGC1B/EGLN1/G3BP2/CAMK2A/TRIB1/JAK2/HDAC4/PKD1/EP300/MED13/MAVS/PRKCQ/TSSK4/CTH/CAPN3/CLOCK/PRDX3/SMAD3/PURA/HEYL/LRP6/ADCY1/TIRAP/SGK1/TAF1/PYDC1/MAPK9/CFLAR/DAB2IP/TFDP1/ERBIN/RPS6KA5/BTRC/NKX3-1/UFL1/MBTPS2/TRAPPC9/CHP1/MID2/JMY/PINK1/JUP/CYLD/MAP3K10/USP7/SIRT1/ITCH/KDM5A/RB1/FAF1/TP53BP1/TRIM37/NLRC3/CARD8/CHUK/ZNF431/CARF/TAX1BP1/MALT1/…	222
BP	GO:0002366	leukocyte activation involved in immune response	147/7481	285/18800	3.26943e-05	0.00069083	0.000500739	NR4A3/TFRC/RIF1/ST3GAL1/CRACR2A/CEACAM1/PDPK1/BCL6/DYSF/RORA/MTOR/RORC/IL6R/HSPD1/NSD2/PLCL2/LIG4/NBN/MLH1/UNG/TSC1/RC3H2/CBL/RNF168/AP1G1/PRKCE/TP53BP1/MALT1/STAT3/RC3H1/ATP7A/SLC15A4/SOCS5/SHLD3/PAXIP1/EXOSC3/PSEN1/RARA/PLCG2/ZFPM1/PTGER4/DLL1/GATA2/SWAP70/MAD2L2/STX4/KIT/NOTCH2/GAB2/IL18R1/CD40/PTGDR/RAB27A/NFKBIZ/TP53/LAMP1/S100A13/ADA/PTPRC/PTK2B/ITM2A/PRKCZ/PRAM1/RPS6/LAT/IL4R/MFNG/RELB/CR1…	147
BP	GO:0032231	regulation of actin filament bundle assembly	63/7481	106/18800	3.29503e-05	0.000693927	0.000502984	SYNPO2/ROCK2/SDC4/LIMCH1/SYNPO/RDX/PRKN/SYNPO2L/PAK1/CLASP1/CLASP2/PFN2/SMAD3/MTOR/FHOD1/TSC1/ARHGEF10L/PXN/PPFIA1/NF2/TJP1/SHANK3/PAK2/CCDC88A/PPM1F/RHOA/PTGER4/WASF2/SWAP70/CORO2B/SORBS3/PHLDB2/F11R/FLNA/RGCC/ITGB1BP1/SERPINF2/STMN1/RAPGEF3/TTC8/ARAP1/CX3CL1/WNT11/PFN1/GPR65/ID1/ACTG1/WNT4/RHOC/EPHA1/CCN2/ARHGEF5/CARMIL1/CGNL1/WAS/MYOC/RHPN1/TACSTD2/LPAR1/PLEK/SFRP1/S100A10/TACR1	63
BP	GO:0034504	protein localization to nucleus	151/7481	294/18800	3.41553e-05	0.000716922	0.000519651	ABRA/TFRC/PKIA/BAG3/JAK2/FGF9/IPO7/KPNA4/RGPD3/MAVS/KPNA3/PYGO1/POLR1A/RGPD2/SIX4/KPNA1/RANBP2/ZBTB16/DNAJB6/RGPD1/NUP58/FAM53C/SMAD3/PARP1/APPL1/NUP153/FAM53B/KPNA6/PIKFYVE/IPO11/NUP98/UBR5/TNPO1/LATS2/NF1/ILRUN/TOR1AIP1/DVL1/IPO13/OTUD7B/GSK3B/HSP90AB1/RANBP6/IPO5/KAT7/CRY2/CHP1/FLCN/SUN1/RGPD4/HNRNPU/JUP/SYNE1/GLUL/POM121C/E2F3/SOX9/MORC3/MED1/KPNB1/LATS1/POM121/NOLC1/RGPD6/NF2/RGPD8/CTDNEP1/S…	151
BP	GO:0007044	cell-substrate junction assembly	56/7481	92/18800	3.4379e-05	0.000719237	0.000521329	VEGFA/ROCK2/PLEC/ACTN2/SDC4/LIMCH1/DST/CLASP1/DUSP3/LIMS1/CLASP2/PIP5K1A/SMAD3/VCL/SORBS1/BCL2/POLDIP2/TSC1/KDR/DMTN/PEAK1/WHAMM/ARHGEF7/EPB41L5/FAM107A/PPM1F/RHOA/CORO2B/RHOD/RCC2/ACVRL1/PHLDB2/CORO1C/ITGB1BP1/PTPRA/PTPRJ/PTK2B/THSD1/ACTN1/BCR/ITGA5/EPHA3/ACTG1/WNT4/SRC/COL16A1/APOD/TRIP6/ITGB4/MYOC/MMP14/SFRP1/S100A10/FN1/EFNA5/THY1	56
BP	GO:0071900	regulation of protein serine/threonine kinase activity	186/7481	372/18800	3.58841e-05	0.000748254	0.000542362	VEGFA/NEK10/MAP2K6/PROX1/PKIA/PRKAR2A/CDC25C/TRIB1/PAK1/IPO7/PKD1/KAT2B/CHORDC1/CAB39/SLC8A3/TAOK1/DUSP10/DUSP16/HIPK3/LRP6/RICTOR/HTT/SPRY4/GTPBP4/SPRY3/APC/KSR1/RPTOR/ALS2/FLT1/PPP2CA/MIR24-1/DBF4B/ACSL1/INCA1/DAB2IP/LATS2/NF1/TPD52L1/PKMYT1/INSR/RAPGEF2/HSP90AB1/IPO5/PIK3CB/MAP2K1/CCNG1/GHR/FZD5/CCNK/DDX3X/BMPR1B/SOS1/DUSP19/MAP3K10/DVL3/CCNT2/SIRT1/RB1/AKAP13/PTPN1/LATS1/CCNJ/CDK5RAP2/BMPR1A/…	186
BP	GO:0070661	leukocyte proliferation	167/7481	330/18800	3.87304e-05	0.000804957	0.000583462	TFRC/IRS2/SDC4/SOS2/JAK2/MEF2C/CD38/PRKCQ/BCL6/PPP3CB/DNAJA3/PURA/IDO1/TIRAP/CD274/HSPD1/ATM/TMEM131L/PLCL2/BCL2/SOS1/RC3H2/ITCH/DLG1/DLG5/MALT1/SCRIB/STAT5B/PRDX2/PRKAR1A/MAPK1/RC3H1/MARCHF7/PAWR/PKN1/PRNP/IMPDH2/SLC39A10/AGER/CBLB/MSN/MAD1L1/KIT/FADD/BMP4/CHRNB2/GPAM/CD40/TWSG1/GJA1/RASAL3/INPP5D/BTN2A2/NFATC2/IGFBP2/TP53/EFNB1/SLC7A1/ADA/PTPRC/CX3CL1/ELF4/TNFRSF1B/CD3E/IRF1/RPS6/GSTP1/MAPK3/PS…	167
BP	GO:0043123	positive regulation of I-kappaB kinase/NF-kappaB signaling	102/7481	188/18800	3.91612e-05	0.000811252	0.000588025	TFRC/PRKN/MAVS/ANKRD17/CTH/TAB3/GPRC5B/REL/TIRAP/CFLAR/BRD4/NDFIP2/TAB2/PPM1A/DHX36/DDX21/MID2/PINK1/DDX1/MIB2/PPP5C/AKAP13/PRKCE/CHUK/MALT1/UBE2N/MAP3K7/PELI2/RBCK1/TMEM101/TRIM5/RHOA/TRAF5/SLC20A1/TRAF2/EDA/TLR3/TRIM22/EEF1D/JMJD8/TNIP2/FADD/PRKCB/NOD1/TRAF3IP2/TSPAN6/CD40/ZDHHC13/LURAP1L/PRKD1/GJA1/PIM2/FLNA/FKBP1A/IRAK4/S100A13/TNFSF10/LITAF/CX3CL1/APOL3/IRF3/TRIM21/BCL10/CASP8/MYD88/ALPK1/TN…	102
BP	GO:2001242	regulation of intrinsic apoptotic signaling pathway	94/7481	171/18800	3.96283e-05	0.000814367	0.000590283	OPA1/PPIF/PRKN/MIR27B/DNM1L/SOD2/PLAGL2/DAPK2/RRM2B/FBXW7/PARP1/USP47/VDAC2/PIK3CB/NKX3-1/BCL2/DDIAS/SKIL/UBQLN1/DDX3X/FLCN/PINK1/CYLD/PRKRA/BCL2L11/FIGNL1/SIRT1/PTPN1/YBX3/TRAP1/BCLAF1/UBB/NACC2/MARCHF7/NOL3/P4HB/PTPN2/HTRA2/SELENOS/FIS1/CDKN2D/WFS1/CREB3/PTTG1IP/BCL2L1/DDIT3/GRINA/ARHGEF2/RACK1/RAD9A/LCK/RPS7/RPL26/TP53/CAV1/CXCL12/PMAIP1/BID/SNAI2/SEPTIN4/TXNDC12/RPS3/ELL3/ZNF385A/BCAP31/ENO1/…	94
BP	GO:0070507	regulation of microtubule cytoskeleton organization	85/7481	152/18800	3.97152e-05	0.000814367	0.000590283	MAPT/PATJ/CLIP1/INPP5J/AKAP9/PRKAA2/PAK1/PKD1/CLASP1/MPDZ/ATXN7/CAMSAP1/TAOK1/MAP6D1/GBA2/TTBK2/TOGARAM1/CKAP5/CLASP2/DYRK1A/SLAIN2/APC/PAFAH1B1/CEP97/GSK3B/MAPRE2/NIN/CEP70/TRAF3IP1/HNRNPU/CYLD/CHMP1B/FGF13/CDK5RAP2/ARHGEF7/DYNC1H1/SENP6/MID1IP1/MARK2/HDAC6/PRUNE1/CDH5/TPPP/TRIM54/FKBP4/FAM107A/RAE1/BORA/RHOA/GNAI1/VPS4B/CIB1/MAP9/ARL2/PSRC1/PHLDB2/ARHGEF2/NAV3/RANGRF/TACC3/STMN1/CDK2AP2/CHMP2A/…	85
BP	GO:0030258	lipid modification	115/7481	216/18800	3.9768e-05	0.000814367	0.000590283	NR4A3/PPARGC1A/B3GALT1/PPARA/ACADM/INPP5J/DGKD/IRS2/HADHB/ETFDH/MIR27B/GBA2/IRS1/MTMR3/PLIN5/CRAT/ACAT1/ETFA/EHHADH/FABP3/LONP2/INPPL1/MTMR9/AUH/PHYH/ABCD3/ACADVL/PEX13/PPARD/SCP2/ACOX1/CPT1B/DGKH/DGKZ/SYNJ2/CROT/HADHA/ECH1/DECR1/CPT2/INPP5A/IVD/INPP4B/ACACB/MLYCD/HADH/LPCAT3/MTMR1/MTMR10/ECI2/SOX9/AKT2/ACAA2/ECHDC2/GCDH/SYNJ1/MTM1/AMACR/ACADS/ADIPOR2/ADIPOR1/PEX5/HSD17B4/EPHX2/ACAD10/MTMR7/ETFBK…	115
BP	GO:0072594	establishment of protein localization to organelle	212/7481	431/18800	3.98255e-05	0.000814367	0.000590283	ABRA/MAPT/MFN2/PKIA/BAG3/NEDD4/VPS13A/JAK2/PRKN/FGF9/IPO7/HUWE1/HK2/ZNF827/KPNA4/RGPD3/MAVS/KPNA3/TOMM70/VPS13D/HSP90AA1/RGPD2/TIMM23B/KPNA1/RANBP2/NPEPPS/RAB10/FBXW7/TIMM21/VPS13C/RGPD1/NUP58/FAM53C/SMAD3/TOMM40L/ZNF205-AS1/APPL1/NUP153/TIMM8A/HSPA8/FAM53B/KPNA6/NCOA4/VPS37A/IPO11/ARIH2/ZFYVE16/NUP98/LONP2/AIFM1/UBR5/TNPO1/NIPBL/HSPD1/NF1/GNPTAB/PEX13/IPO13/LAMP2/HK1/HSP90AB1/RANBP6/HSPA4/IPO5/P…	212
BP	GO:0009612	response to mechanical stimulus	108/7481	201/18800	4.0706e-05	0.000829696	0.000601394	ANKRD1/P2RX3/TTN/DMD/SLC38A2/BAG3/PLEC/KCNJ2/ATP1A2/PKD1/USP53/P2RY1/CHRNA10/STRBP/RAF1/HTT/DAG1/KCNA5/ACTA1/MAP2K4/CASP8AP2/CSRP3/JUP/RPS6KB1/SOX9/MPO/ENDOG/MAP3K2/GPI/MAPK8/SLC1A3/SHANK3/AGT/TCAP/MAPK14/RHOA/MBD2/SCX/PTGER4/ANGPT2/ETV1/TLR3/BGLAP/EDN1/KIT/AQP1/FADD/PKD2/CD40/NTRK1/F11R/CDH2/TLR5/HABP4/CXCL10/IGFBP2/JUND/CXCL12/PTK2B/IRF1/MAP1B/MAPK3/FAS/BCL10/WNT11/CASP8/KCNK2/MYD88/TNFRSF1A/SE…	108
BP	GO:0085029	extracellular matrix assembly	32/7481	46/18800	4.1397e-05	0.000841076	0.000609642	CLASP1/THSD4/CLASP2/SMAD3/DAG1/SOX9/ATP7A/AGT/LAMB1/PXDN/LAMB2/GAS6/SMPD3/PHLDB2/RGCC/HAPLN2/LTBP3/PLOD3/EFEMP2/NTNG2/ANTXR1/TNXB/TGFB1/EMILIN1/FBLN5/HAS2/MFAP4/RAMP2/COL3A1/LOX/COL1A2/FKBP10	32
BP	GO:0007599	hemostasis	120/7481	227/18800	4.16245e-05	0.000842995	0.000611033	PRKG1/DGKD/JAK2/CEACAM1/AK3/GP1BA/P2RY1/PRKCQ/PRKCA/VCL/ENPP4/F8/PABPC4/METAP1/JMJD1C/PIK3CB/DGKH/DGKZ/DMTN/HPS5/ANO6/ADAMTS13/PAFAH2/GPI/LMAN1/FUNDC2/PRDX2/SRF/MAPK14/GNAS/HPS6/NOS3/GNAQ/ENTPD1/BLOC1S4/ALOX12/PLCG2/ILK/TBXA2R/EDN1/GAS6/FLI1/USF1/PLSCR1/DTNBP1/TSPAN32/CD40/UBASH3B/LCK/F11R/FLNA/RAB27A/SERPINF2/ITPK1/BLOC1S3/CAV1/C1GALT1C1/ST3GAL4/PAPSS2/SERPINA1/CD34/VAV2/SERPINE2/ZNF385A/TLR4/DG…	120
BP	GO:0060538	skeletal muscle organ development	92/7481	167/18800	4.26482e-05	0.000860977	0.000624067	ANKRD1/ATF3/VGLL2/KLHL40/DMD/RYR1/SVIL/MYORG/SMYD1/HOMER1/PLEC/BVES/CFL2/RBM24/RIPOR2/LMOD3/MYLK2/MYH14/EP300/MEF2C/FXR1/SIX4/NEURL1/NLN/XK/CASQ1/ZBTB18/HEYL/DAG1/KLHL41/GPC1/TLL2/BCL9/MEF2D/MYOZ2/RBFOX1/USP19/CFLAR/NF1/ACTA1/ASB2/CSRP3/LARGE1/BCL2/ITGA7/POPDC3/HIVEP3/AKIRIN1/MYOD1/RPS6KB1/FBXO22/CCNT2/HDAC9/RB1/RXRG/MTM1/YBX3/COPS2/MYOZ1/MAPK14/CDK5/LEMD2/RHOA/SCX/DLL1/IGSF8/VAMP5/CAV2/PITX1/CAV…	92
BP	GO:1903008	organelle disassembly	70/7481	121/18800	4.29842e-05	0.000865005	0.000626987	MFN2/PRKN/DNM1L/VDAC1/HUWE1/HK2/SLC25A4/VPS13D/SLC25A46/FBXW7/VPS13C/RB1CC1/GBF1/LRBA/HTT/GABARAPL1/WIPI1/OPTN/ATG2B/MAP1LC3B2/KIF5B/UFL1/GFM2/TIGAR/FZD5/MRRF/DENR/PINK1/PLAAT1/SREBF2/ULK2/UBA5/ATG2A/RETREG1/VCP/MAP1LC3B/FUNDC2/ATG4D/ULK1/MARK2/HDAC6/GOLGA2/HTRA2/GABARAP/CISD2/FIS1/TOMM7/UFC1/RETREG3/ARFIP2/ATG7/VRK1/CAMKK2/FBXO7/KIF9/DDRGK1/TEX264/TP53/PLK3/SPATA18/DYRK3/SLC25A5/STX5/PLAAT3/BNIP…	70
BP	GO:0034612	response to tumor necrosis factor	130/7481	249/18800	4.40816e-05	0.000884281	0.000640959	ANKRD1/JAK2/PRKN/MIR27B/LIMS1/MAP4K3/MBP/YTHDC2/SLC2A4/RORA/XIAP/MIR24-1/PYDC1/DAB2IP/ERBIN/HIPK1/NKX3-1/PRPF8/SPPL2A/BRCA1/MYOD1/RPS6KB1/CYLD/SPATA2/SIRT1/ADAMTS13/NKIRAS2/ENDOG/CARD8/CHUK/YBX3/TANK/MAPK1/PPP2CB/UBE2K/TRPV1/RFFL/NOL3/MAPK14/PTPN2/PELI3/GBP1/TRAF5/TRAF2/IL18BP/CIB1/GFER/ILK/TNFRSF25/EDN1/AKAP12/TRAIP/GAS6/SMPD3/TRAF3IP2/CD40/ARHGEF2/GBP2/GBP3/NR1D1/TP53/HYAL2/PTK2B/CX3CL1/TNFRSF1…	130
BP	GO:0032535	regulation of cellular component size	176/7481	351/18800	4.69969e-05	0.00093979	0.000681194	NEB/VEGFA/SVIL/FHOD3/MAPT/LMOD2/ACTN2/AQP4/SPTB/GOLGA4/CFL2/CDH4/RET/RDX/WDTC1/C15orf62/LMOD3/DEPTOR/SEMA6C/SPTBN4/RAB21/HP1BP3/GBA2/XK/PFN2/NCKAP1/TMOD1/BDNF/CLCN3/RB1CC1/MTOR/CDKL3/RICTOR/SPTBN5/EIF4G2/PAFAH1B1/RPTOR/ARFGEF1/SSH2/ALS2/SEMA4D/FLII/SLC12A2/RTN4/LARS1/ARHGAP35/GSK3B/HSP90AB1/TTL/SSH1/TSC1/SEMA6D/DMTN/ULK2/PLS1/ANO6/CDKL5/DNM2/RNF6/DIP2B/CAPZA2/PRKCE/FGF13/LATS1/DLG1/RASA1/TMOD4/UL…	176
BP	GO:0051250	negative regulation of lymphocyte activation	89/7481	161/18800	4.75293e-05	0.000944956	0.000684938	SDC4/RIPOR2/CEACAM1/DUSP3/BCL6/SOCS6/ILDR2/IDO1/CD274/ZC3H8/ATM/TMEM131L/RC3H2/ITCH/DLG1/TIGIT/DLG5/SCRIB/PRDX2/PRKAR1A/RC3H1/MARCHF7/SOCS5/PTPN2/PAWR/PKN1/PRNP/TBC1D10C/CBLB/MAD1L1/FBXO7/BMP4/TWSG1/SOCS1/INPP5D/BTN2A2/IRF1/TNFRSF21/IL4R/MICA/HFE/CR1/HLX/FGR/NRARP/VSIR/MNDA/PDCD1LG2/LOXL3/FGL2/HLA-F/RUNX3/MERTK/AXL/LYN/HLA-G/JAK3/IL20RB/LILRB2/TNFRSF14/PTPN22/HLA-DRB1/RUNX1/GLI3/TYRO3/ID2/CD300A/…	89
BP	GO:0031532	actin cytoskeleton reorganization	65/7481	111/18800	4.75534e-05	0.000944956	0.000684938	PLEC/PAK1/GDPD2/TNIK/MCU/AUTS2/PIP5K1A/RICTOR/ASB2/MKLN1/DMTN/PARVG/WHAMM/FARP2/PTPN1/CDC42BPA/TJP1/CDC42BPB/PARVB/CDK5/ESAM/RHOA/SIPA1L1/HRAS/KIT/NOTCH2/PHACTR1/DTNBP1/SYDE1/F11R/FLNA/EZR/THSD7A/RAPGEF3/ARAP1/PTK2B/MICALL2/ARHGDIA/GPR65/ANTXR1/PDGFRA/ARHGDIB/CSF3/PARVA/FES/TRPM2/S1PR2/EFS/IQGAP2/BAIAP2/PTK7/HCLS1/CXADR/ABI3/CARMIL1/FGF7/PDLIM4/MDK/GSN/CSF1R/HCK/PLEK/ANXA1/GMFG/SEMA3E	65
BP	GO:0007224	smoothened signaling pathway	79/7481	140/18800	4.80345e-05	0.000951534	0.000689706	HIPK2/FGF9/FBXL17/PRKACA/TTBK2/UCHL5/TTC21B/MGRN1/CREBBP/RORA/BTRC/TTC23/HIPK1/DYRK2/IFT81/MAP3K10/NDST1/MOSMO/RB1/VCP/DLG5/KIAA0586/IFT172/INTU/ULK3/SSNA1/IFT27/B9D1/GORAB/CDK20/DYNC2H1/NSDHL/TCTN3/CHSY1/GLIS2/TCTN1/PDCL/GPR161/DZIP1/FKBP8/GLI1/DZIP1L/RACK1/IFT20/EVC/RUNX2/CD3E/HHAT/HSPB11/CC2D2A/ENPP1/CFAP410/TMEM231/IFT122/ARL3/DHH/SERPINE2/IFT57/BOC/TGFBR2/TCTN2/SHOX2/EXT1/TEDC1/GPR37L1/ARMC9…	79
BP	GO:0007229	integrin-mediated signaling pathway	63/7481	107/18800	4.91734e-05	0.000969591	0.000702795	ITGB6/CEACAM1/DST/FYB2/LIMS1/PTPN11/ERBIN/ITGA7/CUL3/DMTN/PHACTR4/ADAMTS13/ITGA1/CCM2/ITGA4/ZYX/ILK/RCC2/ITGA9/LIMS2/TSPAN32/PRKD1/FLNA/ITGB1BP1/ITGB7/NME2/ITGA10/ITGA3/PTPRA/ADAM15/PTK2B/PRAM1/FUT8/LAT/PLPP3/EMP2/FGR/ITGA5/LOXL3/FYB1/SLC2A10/FERMT3/CD63/ITGA11/SRC/COL16A1/BST1/ITGB5/CCN2/ITGB4/ITGAM/ITGBL1/PTN/ISG15/COL3A1/SYK/ITGB2/HCK/PLEK/VAV1/FN1/THY1/TIMP1	63
BP	GO:0030832	regulation of actin filament length	88/7481	159/18800	4.9252e-05	0.000969591	0.000702795	NEB/SVIL/FHOD3/LMOD2/ACTN2/SPTB/CFL2/RDX/C15orf62/LMOD3/SPTBN4/GBA2/PFN2/NCKAP1/TMOD1/MTOR/RICTOR/SPTBN5/ARFGEF1/SSH2/FLII/ARHGAP35/SSH1/DMTN/CAPZA2/PRKCE/LATS1/DLG1/RASA1/TMOD4/KANK1/TENM1/ESAM/CYFIP1/RHOA/CAPZA1/CDC42EP4/SPTAN1/SNX9/ARPC1A/TRIOBP/SWAP70/KANK3/KIRREL1/LIMA1/CYRIA/BRK1/CIT/TWF1/SSH3/CXCL12/PTK2B/MYADM/VASP/FCHSD1/CDC42EP1/PFN1/ADD3/PLEKHH2/ARPC4/DBN1/DSTN/CSF3/VILL/CDC42EP2/ARPC3…	88
BP	GO:0060048	cardiac muscle contraction	78/7481	138/18800	4.95075e-05	0.000971603	0.000704253	NOS1/MYH6/MYH7/SCN2B/ATP2A2/CTNNA3/TTN/DMD/GPD1L/MAP2K6/ATP1B1/PDE4D/PLN/CACNA2D1/PKP2/KCNJ2/AKAP9/KCNN2/MYL3/SCN3B/ATP1A2/MYLK2/SGCD/TNNI1/PRKACA/RNF207/MYL2/MTOR/KCNA5/TMEM38B/MAP2K3/TNNI3/CAMK2D/PDE4B/CSRP3/ANK2/TNNC1/JUP/TMEM38A/HRC/FGF13/DLG1/TNNI3K/SCN1B/TRPM4/SMAD5/SNTA1/TCAP/ATP1A1/KCNJ8/GSTO1/CALM2/GJA5/GJA1/FLNA/RANGRF/TNNI2/CAV1/SRI/TNNT2/FKBP1B/KCNE4/ADRA1A/KCNE3/ADRA1B/DSP/PIK3CG/DSC…	78
BP	GO:1902041	regulation of extrinsic apoptotic signaling pathway via death domain receptors	34/7481	50/18800	5.01571e-05	0.000981313	0.000711292	ATF3/RNF34/RAF1/CFLAR/GSK3B/SKIL/DDX3X/BRCA1/BMPR1B/FAF1/RFFL/MADD/HMGB2/NOS3/STX4/PEA15/BCL2L1/ARHGEF2/FAIM2/TMC8/SP100/PMAIP1/MAL/TIMP3/FAIM/GPX1/BMP5/HGF/HMOX1/SERPINE1/ICAM1/LGALS3/SFRP1/SFRP2	34
BP	GO:0002691	regulation of cellular extravasation	28/7481	39/18800	5.10094e-05	0.000991867	0.000718941	RIPOR2/PLCB1/ITGA4/PTGER4/IL1R1/AGER/FUT4/FADD/CXCL12/ST3GAL4/JAM3/BCR/CHST2/RIPK3/CD99/BST1/PLVAP/ELANE/PTAFR/ICAM1/PDGFD/LYVE1/MDK/SELP/XG/THY1/CCL21/SELE	28
BP	GO:0032728	positive regulation of interferon-beta production	28/7481	39/18800	5.10094e-05	0.000991867	0.000718941	MAVS/TOMM70/HSP90AA1/PTPN11/ZBTB20/POLR3A/POLR3B/DDX3X/RIOK3/POLR3D/HMGB2/TLR3/IFIH1/OAS2/IRF1/IRF3/TLR4/IRF7/DHX58/RIPK2/TLR8/RNF135/TLR2/STING1/OAS1/ISG15/IRF5/TLR7	28
BP	GO:2001234	negative regulation of apoptotic signaling pathway	121/7481	230/18800	5.13748e-05	0.00099445	0.000720813	GDNF/EYA1/OPA1/EYA4/PPIF/PRKN/BIRC6/SOD2/SLC25A4/GCLM/RNF34/STRADB/CTH/ASAH2/RRM2B/FXN/RAF1/GHITM/BDNF/RB1CC1/USP47/HTT/CSNK2A1/CFLAR/GSK3B/VDAC2/PIK3CB/BCL2/DDIAS/DDX3X/BRCA1/PINK1/FZD9/RPS6KB1/FIGNL1/EYA3/SIRT1/ACAA2/RB1/PTPN1/ZMYND11/YBX3/PRDX2/TRAP1/PHIP/PSME3/YAP1/RFFL/MARCHF7/NOL3/HMGB2/PELI3/HTRA2/NOS3/SELENOS/CDKN2D/PSEN1/WFS1/PIH1D1/CREB3/PTTG1IP/PEA15/BMP4/TCF7L2/PCGF2/BCL2L1/GRINA/ARHG…	121
BP	GO:0010634	positive regulation of epithelial cell migration	95/7481	174/18800	5.1456e-05	0.00099445	0.000720813	HBEGF/VEGFA/PROX1/ROCK2/MIR27B/CLASP1/ATP5F1A/PDPK1/ATP5F1B/PRKCA/CLASP2/TGFB2/MTOR/GPLD1/EMC10/MAP2K3/CAPN7/RTN4/PIK3CB/MAPRE2/KDR/RREB1/SIRT1/SOX9/HDAC9/PRKCE/GPI/ANGPT1/EPB41L5/IQSEC1/PIK3C2A/HDAC6/AGT/BMPR2/AKT3/PPM1F/RAB11A/NOS3/HDAC7/GFUS/PLCG2/CIB1/MIR939/RHOJ/DOCK5/GATA2/EDN1/SMOC2/ADGRA2/FUT1/BMP4/CD40/FGF2/PRKD1/ITGB1BP1/CTSH/ITGA3/FGFR1/PTK2B/PDCD6/PLPP3/PRKD2/STAT5A/PFN1/CALR/RIN2/FOX…	95
BP	GO:0072332	intrinsic apoptotic signaling pathway by p53 class mediator	49/7481	79/18800	5.24179e-05	0.00100996	0.000732056	HIPK2/USP28/PRKN/EP300/RRM2B/PDK2/ZNF385B/HIPK1/DYRK2/BCL2/JMY/MYBBP1A/SIRT1/UBB/BAG6/TP63/MARCHF7/AEN/PML/PTTG1IP/WWOX/RPS7/RPL26/TP53/E2F1/RPS27L/PMAIP1/CASP6/DDIT4/PHLDA3/ELL3/ZNF385A/TP73/EDA2R/MIF/IFI16/BCL3/SHISA5/MSX1/BAX/MUC1/CD44/CDKN1A/CHEK2/PERP/BDKRB2/BOK/NUPR1/PYCARD	49
BP	GO:0006744	ubiquinone biosynthetic process	15/7481	17/18800	5.27914e-05	0.00100997	0.000732065	PPTC7/COQ9/COQ8A/COQ2/COQ10A/NDUFA9/COQ3/COQ7/COQ6/PDSS2/COQ5/UBIAD1/COQ4/COQ8B/FDXR	15
BP	GO:1901663	quinone biosynthetic process	15/7481	17/18800	5.27914e-05	0.00100997	0.000732065	PPTC7/COQ9/COQ8A/COQ2/COQ10A/NDUFA9/COQ3/COQ7/COQ6/PDSS2/COQ5/UBIAD1/COQ4/COQ8B/FDXR	15
BP	GO:0055013	cardiac muscle cell development	50/7481	81/18800	5.28965e-05	0.00100997	0.000732065	MYH6/ALPK3/NEB/TTN/VEGFA/FHOD3/PROX1/PPARA/MYLK3/ALPK2/NRAP/PLEC/ACTN2/AKAP6/BVES/MYO18B/SGCD/TOMM70/ADPRHL1/MEF2A/PDLIM5/MYL2/MTOR/MIR24-1/ASB2/CSRP3/HNRNPU/MAML1/SGCB/AKAP13/TBX3/BMPR1A/SRF/SMAD4/AGT/TCAP/EDN1/BMP4/SORBS2/LMNA/SHOX2/ADRA1A/PDGFRA/PI16/IGF1/TBX18/G6PD/RGS2/CXADR/TBX5	50
BP	GO:0048041	focal adhesion assembly	51/7481	83/18800	5.32344e-05	0.00101271	0.000734049	VEGFA/ROCK2/ACTN2/SDC4/LIMCH1/CLASP1/DUSP3/LIMS1/CLASP2/PIP5K1A/SMAD3/VCL/SORBS1/BCL2/POLDIP2/TSC1/KDR/DMTN/PEAK1/WHAMM/ARHGEF7/EPB41L5/FAM107A/PPM1F/RHOA/CORO2B/RHOD/RCC2/ACVRL1/PHLDB2/CORO1C/ITGB1BP1/PTPRA/PTPRJ/PTK2B/THSD1/ACTN1/BCR/EPHA3/ACTG1/WNT4/SRC/COL16A1/APOD/TRIP6/MYOC/MMP14/SFRP1/S100A10/EFNA5/THY1	51
BP	GO:1905475	regulation of protein localization to membrane	94/7481	172/18800	5.3466e-05	0.00101271	0.000734049	HECTD1/RSC1A1/PRKN/PDPK1/DLG4/LRP4/ANK3/APPL1/SORBS1/MTCL1/ZDHHC2/MIEF2/LYPLA1/DAG1/CRKL/GPC1/KCNB1/CSRP3/SHISA6/KIF5B/RHOQ/CNST/CHP1/ZDHHC5/DMTN/FZD9/PLS1/ACSL3/PPFIA1/AKT2/PRKCE/DLG1/MAPK8/MIEF1/ZDHHC7/ARHGAP44/PKDCC/RER1/PRNP/CDK5/FIS1/GBP1/NLGN2/CIB1/EPHA2/PPP1R9B/STX4/LZTFL1/HRAS/SLC51B/MESD/CSK/STX8/BCL2L1/RACK1/CDH2/PTPN9/EZR/ITGB1BP1/RANGRF/ITGA3/PRKCZ/CLN3/GZMB/PGRMC1/EFCAB7/MRAP/RHOG/EP…	94
BP	GO:0055006	cardiac cell development	53/7481	87/18800	5.35191e-05	0.00101271	0.000734049	MYH6/ALPK3/NEB/TTN/VEGFA/FHOD3/PROX1/PPARA/MYLK3/ALPK2/NRAP/PLEC/ACTN2/AKAP6/BVES/MYO18B/SGCD/TOMM70/ADPRHL1/MEF2A/PDLIM5/MYL2/MTOR/MIR24-1/ASB2/CSRP3/HNRNPU/MAML1/SGCB/AKAP13/TBX3/BMPR1A/SRF/SMAD4/AGT/TCAP/SPRY1/EDN1/BMP4/SORBS2/LMNA/PDCD4/SHOX2/ADRA1A/PDGFRA/TGFBR3/PI16/IGF1/TBX18/G6PD/RGS2/CXADR/TBX5	53
BP	GO:0048705	skeletal system morphogenesis	120/7481	228/18800	5.36892e-05	0.0010129	0.00073419	FGF6/ARID5B/PPARGC1B/EYA1/ZNF664-RFLNA/PKD1/HOXA6/MEF2C/TBX15/SIX4/ALX4/FOXN3/RFLNA/TRIP11/SMAD3/SOX6/MEF2D/INPPL1/NIPBL/ZFAND5/ANKRD11/MTHFD1/MED12/HOXA7/GHR/AXIN2/BMPR1B/SETD2/ZEB1/PRKRA/NDST1/SOX9/RARB/DYNC2I1/DLG1/COL27A1/PLEKHA1/ACVR2B/BPNT2/BMPR2/MAPK14/HOXB4/PSEN1/SLC39A3/RARA/SCX/HOXB2/HOXC4/HOXD4/TCF15/SLC39A1/FREM1/EXT2/HOXD3/CHSY1/SPEF2/WWOX/NAB2/SMPD3/BMP4/PCGF2/SERPINH1/HOXB6/ALPL/CS…	120
BP	GO:0046578	regulation of Ras protein signal transduction	101/7481	187/18800	5.41743e-05	0.00101902	0.000738625	ABRA/MFN2/RALGPS1/CAVIN4/RIPOR2/RDX/SYNPO2L/DENND4B/BCL6/ARFGEF2/AUTS2/TGFB2/RAF1/GPR17/GBF1/SPRY4/SPRY3/PRAG1/ARFGEF1/ALS2/DAB2IP/CYTH1/ERBIN/NF1/ARHGAP35/PIK3CB/MAPRE2/CUL3/FLCN/RASA4/DNM2/MAPKAP1/CBL/AKAP13/SCAI/ARFGEF3/OPHN1/OGT/RASA1/DENND4A/IQSEC1/PPP2CB/KANK1/SSX2IP/TNFAIP1/ARHGAP44/DENND4C/MADD/ADGRG1/CADM4/RASA3/GABARAP/ARHGEF3/FBXO8/SPRY1/KCTD10/PLCE1/CYTH2/MYO9B/FOXM1/NOTCH2/EPS8L1/LPA…	101
BP	GO:0061709	reticulophagy	13/7481	14/18800	5.5052e-05	0.00103247	0.000748371	RB1CC1/ATG2B/UFL1/ULK2/UBA5/ATG2A/RETREG1/ULK1/UFC1/RETREG3/DDRGK1/TEX264/STING1	13
BP	GO:0006937	regulation of muscle contraction	93/7481	170/18800	5.5544e-05	0.00103862	0.000752832	NOS1/PRKG1/MYH7/ATP2A2/CTNNA3/DMD/ATP1B1/PDE4D/PPP1R12B/PLN/PKP2/KCNJ2/AKAP9/SCN4A/MYL3/ATP1A2/MYLK2/TNNI1/PRKACA/SLC8A3/CASQ1/TNNT1/RNF207/MYL2/SETD3/TMEM38B/TNNI3/CAMK2D/PDE4B/ANK2/SPX/TNNC1/STRIT1/JUP/TMEM38A/HRC/KBTBD13/ZDHHC21/DOCK4/FGF13/DLG1/TNNI3K/TRPM4/ATP2B1/DMPK/SRF/MYL5/ATP1A1/RHOA/GSTO1/PLCE1/DOCK5/CALM2/TBXA2R/EDN1/KIT/GJA5/ORMDL3/CALCRL/RANGRF/TNNI2/CAV1/SRI/ADA/TNNT2/SSTR2/TNNC2/F…	93
BP	GO:0018210	peptidyl-threonine modification	71/7481	124/18800	6.02715e-05	0.00112107	0.000812594	HIPK2/ROCK2/SBK1/CAMK2A/WNK1/MYLK2/PDPK1/CAB39/PRKACA/TSSK4/PRKCA/LMTK2/EIF4G1/PRKDC/HIPK3/OXSR1/DYRK1A/MTOR/RPTOR/TAF1/CSNK2A1/CAMK2D/TNKS/GSK3B/HIPK1/SIRT2/DYRK2/DCAF1/DYRK1B/BCL2/GALNT2/DMTN/MAP3K10/CDC42BPA/MAPK8/ACVR1B/ULK1/MAPK1/MARK2/UBE2K/CDC42BPB/CLK1/CADM4/DYRK4/PKN1/CDK5/CSNK2B/CDK10/SPRED1/APP/CALM2/VRK1/CIT/PRKCB/MAP3K12/TNKS1BP1/PRKD1/PRKD2/DYRK3/DDIT4/STK39/TGFBR2/GALNT16/TGFB1/RIP…	71
BP	GO:0006874	cellular calcium ion homeostasis	222/7481	456/18800	6.0307e-05	0.00112107	0.000812594	NOS1/P2RX3/ATP2A2/RYR3/DMD/RYR1/ATP1B1/JPH1/SYPL2/CXCR6/AKAP6/ATP2B2/PDE4D/PLN/CACNA2D1/TRDN/IBTK/JAK2/CHD7/ATP1A2/PKD1/GP1BA/GNG3/PDPK1/CD38/P2RY1/CHRNA10/IMMT/PRKACA/SLC8A3/VAPB/JPH2/DLG4/MCU/CAPN3/CACNA1S/XK/CASQ1/GPR157/SMAD3/MICU3/LRP6/GPR17/HTT/TSPOAP1/AFG3L2/TMTC4/P2RX5/KCNA5/ATP13A5/TMEM38B/ATP13A4/TNNI3/ATP7B/STIM1/CAMK2D/CSRP3/DIAPH1/LETM1/PIK3CB/BCL2/ANK2/SLC25A23/FZD9/TMEM38A/HRC/MICU…	222
BP	GO:2001020	regulation of response to DNA damage stimulus	128/7481	246/18800	6.13955e-05	0.00113797	0.000824843	ANKRD1/MAPT/SMG1/RIF1/EYA1/MAP3K20/EYA4/AUNIP/CUL4A/TRRAP/FXR1/EP400/PRKDC/DYRK1A/PARP1/USP47/CCDC117/UBR5/NSD2/PARG/FXR2/SMCHD1/KLHL15/ATM/SMYD2/TRIP12/ARID2/NKX3-1/BCL2/DDIAS/FAM168A/KAT7/TIGAR/AXIN2/SKIL/BRCC3/BRCA1/ERCC6/PPP4R2/SETD2/FIGNL1/NEK4/ERCC4/SLF2/EYA3/SIRT1/RNF168/CRY1/ENDOG/TP53BP1/CASP9/UBQLN4/UBE2N/ARMT1/RNF169/MORF4L2/BCLAF1/UBE2V2/POGZ/HSF1/NACC2/MARCHF7/SHLD3/SPIRE1/ERCC8/PAXI…	128
BP	GO:0070085	glycosylation	127/7481	244/18800	6.42323e-05	0.00118708	0.000860439	LARGE2/POMK/B3GNT5/B3GALT1/GCNT2/EXTL1/ST8SIA5/ST3GAL1/TRAK1/B4GALT5/GBA2/MAN2A2/TRIP11/TET1/TMTC4/ARFGEF1/B3GALNT2/ENTPD5/MLEC/UGGT1/TET2/LARGE1/EXTL3/ST3GAL3/GALNT2/FKTN/ST6GALNAC2/CRPPA/CHP1/TMTC1/EDEM3/ALG11/FKRP/OGT/COG6/GFPT1/B4GALT6/STT3B/ALG10B/GOLGA2/ST3GAL2/PSEN1/DDOST/SLC35C2/DPY19L1/RPN2/POGLUT1/DPY19L3/DHDDS/MGAT2/FUT4/GALNT7/MGAT3/DOLK/EXT2/SLC51B/PIGM/RPN1/UGGT2/MGAT5/FUT1/ST8SIA4/…	127
BP	GO:0072593	reactive oxygen species metabolic process	121/7481	231/18800	6.59192e-05	0.00121275	0.000879043	NDUFS1/NNT/MAPT/PPARA/BCO2/PRKN/MIR27B/HK2/SOD2/MAOB/SIRT5/PRDX3/PLIN5/ND2/CLCN3/CRYAB/GBF1/PIKFYVE/MIR24-1/SESN1/CFLAR/COQ7/COX2/SIRT2/ACOX1/BCL2/TIGAR/BRCA1/PINK1/MPO/ABCB7/PREX1/PRDX2/TRAP1/HDAC6/SH3PXD2A/ATP7A/AGT/MAPK14/ARF4/NOS3/RHOA/ALOX12/PLCG2/PXDN/NOXA1/HVCN1/SLC18A2/DUOX1/FOXM1/EDN1/TPO/ROMO1/CCS/GNAI3/CCN6/RAB27A/AATF/ZNF205/TP53/PTK2B/SH3PXD2B/PMAIP1/GSTP1/CBR1/DDIT4/AGTR1/MT3/BCR/TL…	121
BP	GO:0042771	intrinsic apoptotic signaling pathway in response to DNA damage by p53 class mediator	30/7481	43/18800	6.60437e-05	0.00121275	0.000879043	HIPK2/USP28/EP300/HIPK1/DYRK2/BCL2/SIRT1/BAG6/TP63/MARCHF7/AEN/PML/RPL26/TP53/RPS27L/DDIT4/PHLDA3/ELL3/ZNF385A/TP73/MIF/IFI16/BCL3/SHISA5/MUC1/CD44/CDKN1A/CHEK2/NUPR1/PYCARD	30
BP	GO:0048015	phosphatidylinositol-mediated signaling	96/7481	177/18800	6.61951e-05	0.00121275	0.000879043	NYAP2/PLCL1/NEDD4/ERBB4/PLCD4/JAK2/CEACAM1/UBE3A/PLCB1/IRS1/TGFB2/PIP5K1A/SEMA4D/FLT1/ENTPD5/DAB2IP/NF1/INSR/PPARD/SIRT2/PIK3CB/PLCL2/NKX3-1/PLCD3/PITPNM2/KDR/RPS6KB1/SIRT1/SOX9/CBL/NLRC3/OGT/PIK3C2B/PLEKHA1/ANGPT1/PIK3C2A/C1QBP/PLGLB2/KBTBD2/AGT/PLGLB1/PLCE1/PLCB3/EDN1/KIT/GAB2/NTRK1/FGF2/PTPN13/PLXNB1/EZR/BTN2A2/FGFR1/LIME1/FBXL2/ZFP36L1/FGR/SERPINE2/PLCB2/NOP53/RELN/PDGFRA/PIK3CD/PDGFC/CSF3/PL…	96
BP	GO:0018126	protein hydroxylation	21/7481	27/18800	6.6479e-05	0.00121444	0.00088027	EGLN1/HIF1AN/OGFOD1/P4HA1/JMJD6/EGLN3/P4HB/VPS33B/PLOD1/JMJD4/EGLN2/P3H2/PLOD3/CRTAP/PLOD2/P3H1/PRDX4/P3H4/FKBP10/P3H3/P4HA3	21
BP	GO:0002687	positive regulation of leukocyte migration	79/7481	141/18800	6.69256e-05	0.00121908	0.000883636	VEGFA/RIPOR2/WNK1/DNM1L/MCU/DAPK2/OXSR1/TIRAP/IL6R/AKIRIN1/ANO6/MAPK1/C1QBP/VEGFD/RHOA/MOSPD2/ITGA4/IL1R1/AGER/SWAP70/FUT4/CREB3/APP/EDN1/GAS6/FADD/CXCL10/CXCL12/PTK2B/JAM2/CX3CL1/MAPK3/JAM3/PLA2G7/STK39/CALR/ZNF580/IL34/GPSM3/VEGFC/RAC2/CD99/TNFRSF14/PGF/CSF1/CCL5/SERPINE1/PLVAP/CAMK1D/CCR1/PTAFR/ICAM1/LGALS9/PTN/PDGFD/LGALS3/LGMN/MMP14/CMKLR1/C5AR1/LYVE1/MDK/P2RX4/CSF1R/SELP/CCL24/NCKAP1L/SPI1/…	79
BP	GO:0071356	cellular response to tumor necrosis factor	120/7481	229/18800	6.89232e-05	0.00125187	0.000907403	ANKRD1/JAK2/PRKN/MIR27B/LIMS1/SLC2A4/RORA/XIAP/MIR24-1/PYDC1/DAB2IP/ERBIN/HIPK1/NKX3-1/PRPF8/SPPL2A/BRCA1/MYOD1/CYLD/SPATA2/SIRT1/ADAMTS13/NKIRAS2/CARD8/CHUK/YBX3/TANK/MAPK1/PPP2CB/UBE2K/TRPV1/RFFL/NOL3/MAPK14/PTPN2/PELI3/GBP1/TRAF5/TRAF2/IL18BP/CIB1/GFER/ILK/TNFRSF25/EDN1/AKAP12/TRAIP/GAS6/SMPD3/TRAF3IP2/CD40/ARHGEF2/GBP2/GBP3/NR1D1/TP53/HYAL2/PTK2B/CX3CL1/TNFRSF1B/TXNDC17/GSTP1/MAPK3/FAS/TNFRSF…	120
BP	GO:0008064	regulation of actin polymerization or depolymerization	87/7481	158/18800	6.95157e-05	0.00125903	0.00091259	SVIL/FHOD3/LMOD2/ACTN2/SPTB/CFL2/RDX/C15orf62/LMOD3/SPTBN4/GBA2/PFN2/NCKAP1/TMOD1/MTOR/RICTOR/SPTBN5/ARFGEF1/SSH2/FLII/ARHGAP35/SSH1/DMTN/CAPZA2/PRKCE/LATS1/DLG1/RASA1/TMOD4/KANK1/TENM1/ESAM/CYFIP1/RHOA/CAPZA1/CDC42EP4/SPTAN1/SNX9/ARPC1A/TRIOBP/SWAP70/KANK3/KIRREL1/LIMA1/CYRIA/BRK1/CIT/TWF1/SSH3/CXCL12/PTK2B/MYADM/VASP/FCHSD1/CDC42EP1/PFN1/ADD3/PLEKHH2/ARPC4/DBN1/DSTN/CSF3/VILL/CDC42EP2/ARPC3/BAI…	87
BP	GO:1903706	regulation of hemopoiesis	184/7481	371/18800	7.03796e-05	0.00127104	0.000921299	PPARGC1B/SOS2/IL17D/TRIB1/CEACAM1/H4C8/L3MBTL1/CUL4A/HSPA9/MEF2C/MIR17HG/MYSM1/PRKCA/BCL6/ESRRA/ZBTB16/DUSP10/PRKDC/FBXW7/MTOR/ZC3H8/MITF/NF1/CNOT4/TMEM131L/HOXA7/RCOR1/KAT7/SOS1/ZEB1/RC3H2/CTR9/FAM210B/RB1/MED1/MALT1/STAT3/ABCB10/ACVR1B/STAT5B/TMEM64/PRDX2/BRD1/RC3H1/RBM15/HSF1/MEIS1/CDC73/ARNT/SOCS5/TOB2/MAPK14/PTPN2/HMGB2/PRMT6/SOX13/RHOA/RARA/TESPA1/ZFPM1/TCIM/DLL1/CIB1/SART1/TLR3/TMEM178A/AG…	184
BP	GO:0002831	regulation of response to biotic stimulus	175/7481	351/18800	7.31031e-05	0.00131648	0.000954231	IFNLR1/PPM1B/TRIB1/CEACAM1/PAK1/EP300/MAVS/TOMM70/HSP90AA1/PRKCA/ANKRD17/DUSP10/PVR/PRKDC/USP15/CNOT7/PTPN11/APPL1/CREBBP/TIRAP/CD274/XIAP/HSPD1/YTHDF3/ILRUN/OPTN/NPLOC4/HSP90AB1/SIRT2/POLR3B/TIGAR/RIOK3/AKIRIN2/PUM1/TRAF3IP1/SEC14L1/ITCH/POLR3D/NLRX1/AP1G1/MED1/PTPN1/NLRC3/CARD8/MAPKBP1/STAT5B/FBXO38/PRDX2/LSM14A/C1QBP/PAK2/UBE2K/MAP3K7/TRIM41/CCDC92/SLC15A4/PTPN2/HMGB2/TRIM5/A2M/PLCG2/SYT11/GFE…	175
BP	GO:0043401	steroid hormone mediated signaling pathway	76/7481	135/18800	7.36405e-05	0.00132203	0.000958254	NR4A3/ESRRG/KMT2D/ESRRB/PPARA/PPARGC1B/NEDD4/PADI2/JAK2/PAK1/EP300/UBE3A/ESRRA/NCOR1/CLOCK/ARID1A/STRN3/PARP1/HEYL/CNOT1/NCOR2/NCOA4/CARM1/PIAS2/UBR5/PPARD/NKX3-1/UFL1/CRY2/ZNF366/BRCA1/RXRA/KDM5D/TMF1/UBA5/SIRT1/RNF6/CRY1/RXRG/MED1/LATS1/NR3C1/CNOT9/HDAC6/CALCOCO1/YAP1/NR3C2/TP63/FKBP4/PKN1/RHOA/PLPP1/PGRMC2/DAXX/YWHAH/TRERF1/TRIP4/PRMT2/BMP4/DDRGK1/EGLN2/LBH/NR1D1/KANK2/CALR/PAQR8/TCF21/PAQR7/S…	76
BP	GO:0042116	macrophage activation	62/7481	106/18800	7.38283e-05	0.00132203	0.000958254	IL31RA/MAPT/MYO18A/JAK2/DYSF/RORA/HSPD1/ATM/JMJD6/ADGRF5/PRKCE/PJA2/TRPV1/CD93/PLCG2/SYT11/IFNGR1/TLR3/AGER/APP/CD200/TNIP2/NR1D1/JUND/IFNGR2/PTPRC/CX3CL1/IL4R/MFHAS1/TLR4/TLR6/IL33/NMI/CST7/MIF/TMEM106A/TREX1/TLR1/PLA2G4A/FOXP1/TLR2/NR1H3/ITGAM/CTSC/IFI35/SLC11A1/GRN/CD84/C5AR1/SYK/ITGB2/SPHK1/GPR137B/FCGR2B/SNCA/HAVCR2/CEBPA/VSIG4/CLU/AIF1/TYROBP/C1QA	62
BP	GO:0010498	proteasomal protein catabolic process	239/7481	496/18800	7.47473e-05	0.00133471	0.000967448	AURKA/KLHL40/USP13/HECTD1/ZYG11B/UBR3/NEDD4/WWP1/CUL5/PSME4/TRIB1/SEL1L2/PRKN/RNF144B/HUWE1/PKD1/UBR2/CUL4A/FEM1A/HERC2/USP25/FBXL17/PRKACA/RNF34/LTN1/CLOCK/ANAPC1/UCHL5/TRIM72/RCHY1/FBXW7/SOCS6/RMND5A/FBXO45/UBR1/FEM1C/DCAF11/UBE4B/ARIH2/CUL2/ANKRD9/ARIH1/UBE2G1/TAF1/AREL1/UGGT1/USP19/MAPK9/ARMC8/DAB2IP/ASB2/ECPAS/WDR26/KLHDC10/BTRC/DVL1/KLHL15/NPLOC4/GSK3B/USP14/HSP90AB1/FBXW11/TRIP12/MKRN2/DDI…	239
BP	GO:0010959	regulation of metal ion transport	198/7481	403/18800	7.65279e-05	0.00136267	0.000987713	NOS1/P2RX3/LRRC52/SCN2B/DMD/GPD1L/PTPN3/ATP1B1/NKAIN2/HOMER1/JPH1/NEDD4/ACTN2/AKAP6/WNK2/PDE4D/HOMER2/CAMK2A/PLN/SLMAP/CACNA2D1/TRDN/PKP2/KCNJ2/NIPSNAP2/FHL1/AKAP9/KLHL24/CRACR2A/KCNN2/WNK1/CAMK2G/CHD7/SCN3B/VDAC1/ATP1A2/PDPK1/CAB39/PRKACA/JPH2/SPTBN4/HSPA2/CAPN3/NETO2/CASQ1/CAMK2B/OXSR1/RNF207/ANK3/EPB41/HTT/LRRC55/P2RX5/KCNA5/MLLT6/MIR24-1/TMEM38B/STIM1/CAMK2D/PDE4B/FGF11/DIAPH1/NKAIN1/KIF5B/BC…	198
BP	GO:1902904	negative regulation of supramolecular fiber organization	92/7481	169/18800	7.74967e-05	0.00137605	0.000997414	SVIL/FHOD3/LMOD2/INPP5J/SPTB/RDX/PRKN/CLASP1/LMOD3/ATXN7/CAMSAP1/SPTBN4/TAOK1/MAP6D1/TTBK2/CLASP2/PFN2/TMOD1/DYRK1A/CRYAB/SPTBN5/HSPA8/APC/ARFGEF1/SSH2/FLII/SSH1/VBP1/DMTN/PPFIA1/CAPZA2/FGF13/ARHGEF7/TMOD4/TJP1/SHANK3/MID1IP1/KANK1/PAK2/HDAC6/SMAD4/CDH5/TRIM54/FKBP4/GMFB/CAPZA1/SPTAN1/CIB1/WASF2/TRIOBP/PFDN4/SWAP70/CORO2B/CHADL/KANK3/LIMA1/PHLDB2/ARHGEF2/F11R/NAV3/TWF1/STMN1/SSH3/APC2/ARAP1/MYADM…	92
BP	GO:0006942	regulation of striated muscle contraction	57/7481	96/18800	7.9782e-05	0.00141268	0.00102396	NOS1/MYH7/ATP2A2/CTNNA3/DMD/ATP1B1/PDE4D/PLN/PKP2/KCNJ2/AKAP9/SCN4A/MYL3/ATP1A2/TNNI1/PRKACA/SLC8A3/CASQ1/RNF207/MYL2/TMEM38B/TNNI3/CAMK2D/PDE4B/ANK2/STRIT1/JUP/TMEM38A/HRC/KBTBD13/FGF13/DLG1/TNNI3K/TRPM4/DMPK/ATP1A1/GSTO1/CALM2/GJA5/RANGRF/CAV1/SRI/FKBP1B/ADRA1A/ADRA1B/DSP/C12orf57/MYBPH/PIK3CG/DSC2/CLIC2/ADORA1/RGS2/CCN2/KCNQ1/STC1/P2RX4	57
BP	GO:0006801	superoxide metabolic process	45/7481	72/18800	8.04168e-05	0.00141995	0.00102923	MAPT/MIR27B/SOD2/MPO/PREX1/PRDX2/SH3PXD2A/ATP7A/AGT/NOS3/ALOX12/NOXA1/HVCN1/DUOX1/EDN1/CCS/GNAI3/AATF/SH3PXD2B/GSTP1/MT3/GNAI2/CLEC7A/PON3/NRROS/TGFB1/NQO1/BST1/FBLN5/PRKCD/ITGAM/BMP7/NCF2/NCF1/SYK/ITGB2/CYBA/NCF1B/NCF1C/CYBB/NCF4/SOD3/NOX4/TYROBP/ACP5	45
BP	GO:0007596	blood coagulation	116/7481	221/18800	8.23443e-05	0.00144995	0.00105097	PRKG1/DGKD/JAK2/CEACAM1/AK3/GP1BA/P2RY1/PRKCQ/PRKCA/VCL/ENPP4/F8/PABPC4/METAP1/JMJD1C/PIK3CB/DGKH/DGKZ/DMTN/HPS5/ANO6/ADAMTS13/PAFAH2/LMAN1/FUNDC2/PRDX2/SRF/MAPK14/GNAS/HPS6/NOS3/GNAQ/ENTPD1/BLOC1S4/ALOX12/PLCG2/ILK/TBXA2R/EDN1/GAS6/USF1/PLSCR1/DTNBP1/TSPAN32/CD40/UBASH3B/LCK/F11R/FLNA/RAB27A/SERPINF2/ITPK1/BLOC1S3/CAV1/C1GALT1C1/ST3GAL4/PAPSS2/SERPINA1/CD34/VAV2/SERPINE2/TLR4/DGKA/PLAU/TFPI/ACTG…	116
BP	GO:0006112	energy reserve metabolic process	52/7481	86/18800	8.31323e-05	0.00145977	0.00105809	AGL/PPP1R3A/ACADM/IRS2/GYS1/PPP1R3C/PPP1R3B/PHKA1/PPP1CB/PHKB/PPP1R2B/EPM2AIP1/IRS1/POMC/PYGM/RB1CC1/SORBS1/PFKM/MTOR/UGP2/INSR/PPP1R3F/GSK3B/GYG1/DYRK2/STK40/GBE1/PPP1R2/ADGRF5/PHKA2/AKT2/STBD1/PHKG1/GFPT1/SELENOS/PHKG2/NR1D1/PYGB/ENPP1/MT3/KHK/PID1/LEPR/PPP1R3G/IGF1/PYGL/MRAP2/GFPT2/PHLDA2/RUBCNL/LEP/GYG2	52
BP	GO:0051494	negative regulation of cytoskeleton organization	90/7481	165/18800	8.37663e-05	0.00146684	0.00106322	SVIL/FHOD3/LMOD2/INPP5J/SPTB/RDX/PRKN/CLASP1/LMOD3/ATXN7/KAT2B/CAMSAP1/SPTBN4/TAOK1/MAP6D1/TTBK2/CLASP2/PFN2/TMOD1/DYRK1A/SPTBN5/APC/ARFGEF1/SSH2/FLII/SSH1/BRCA1/DMTN/PPFIA1/CAPZA2/TRIM37/FGF13/IQCJ-SCHIP1/CDK5RAP2/ARHGEF7/TMOD4/TJP1/SHANK3/MID1IP1/KANK1/PAK2/HDAC6/SMAD4/CDH5/TRIM54/FKBP4/GMFB/CAPZA1/SPTAN1/CIB1/WASF2/TRIOBP/SWAP70/CORO2B/KANK3/LIMA1/CENATAC/PHLDB2/ARHGEF2/F11R/NAV3/TWF1/STMN1/SS…	90
BP	GO:0046651	lymphocyte proliferation	150/7481	296/18800	8.56545e-05	0.00149577	0.00108419	TFRC/IRS2/SDC4/SOS2/JAK2/MEF2C/CD38/PRKCQ/BCL6/PPP3CB/DNAJA3/PURA/IDO1/TIRAP/CD274/HSPD1/ATM/TMEM131L/PLCL2/BCL2/SOS1/RC3H2/ITCH/DLG1/DLG5/MALT1/SCRIB/STAT5B/PRDX2/PRKAR1A/RC3H1/MARCHF7/PAWR/PKN1/PRNP/IMPDH2/SLC39A10/AGER/CBLB/MSN/MAD1L1/FADD/BMP4/CHRNB2/GPAM/CD40/TWSG1/GJA1/RASAL3/INPP5D/BTN2A2/NFATC2/IGFBP2/TP53/EFNB1/SLC7A1/ADA/PTPRC/ELF4/TNFRSF1B/CD3E/IRF1/RPS6/PSMB10/TNFRSF21/TNFRSF4/RPS3/CR…	150
BP	GO:0071375	cellular response to peptide hormone stimulus	149/7481	294/18800	8.97509e-05	0.001563	0.00113292	NR4A3/ZNF106/CA2/GOT1/RAB15/ROCK2/ACTN2/IRS2/CAMK2A/JAK2/CEACAM1/USO1/WDTC1/PLCB1/KAT2B/PDPK1/YWHAG/PRKCQ/ESRRA/RAB10/GPT/TBC1D4/TRIM72/PRKDC/GNRHR2/IRS1/PTPN11/LPIN1/SLC29A2/PDK2/PIP4K2B/SLC2A4/PARP1/APPL1/SORBS1/IDE/MBD5/VWA2/GPLD1/APC/FOXO4/CFLAR/INSR/CSRP3/GSK3B/PKM/SIK2/RHOQ/BCAR3/GHR/NUCKS1/EPRS1/RAB12/RPS6KB1/PXN/SIRT1/HDAC9/AKT2/GKAP1/RB1/PTPN1/EEF2K/GRB10/OGT/STAT3/HDAC5/ADIPOR1/STAT5B/P…	149
BP	GO:1902105	regulation of leukocyte differentiation	144/7481	283/18800	9.15278e-05	0.00158958	0.00115218	PPARGC1B/SOS2/TRIB1/CEACAM1/CUL4A/MIR17HG/PRKCA/BCL6/ESRRA/ZBTB16/DUSP10/PRKDC/FBXW7/MTOR/ZC3H8/MITF/NF1/TMEM131L/HOXA7/SOS1/ZEB1/RC3H2/RB1/MALT1/STAT5B/TMEM64/PRDX2/RC3H1/HSF1/SOCS5/TOB2/PTPN2/SOX13/RHOA/RARA/TESPA1/ZFPM1/SART1/TLR3/TMEM178A/AGER/GATA2/TCF7/BGLAP/GPR137/SOX4/IL15RA/NOTCH2/FBXO7/GAS6/FADD/BMP4/TESC/UBASH3B/SOCS1/INPP5D/BTN2A2/NFKBIZ/ADA/PTPRC/PRKCZ/IRF1/FANCD2/SLC9B2/GPR68/ZFP36L…	144
BP	GO:0042176	regulation of protein catabolic process	194/7481	395/18800	9.22296e-05	0.00159221	0.00115409	AURKA/KLHL40/ASB5/HIPK2/USP13/PTPN3/HECTD1/ZYG11B/NEDD4/WWP1/TRIB1/RDX/PRKN/RNF144B/RAB26/HUWE1/PKD1/ASB11/UBE3A/USP25/RNF128/HSP90AA1/PRKACA/AMER1/AGTPBP1/UCHL5/RCHY1/FBXW7/AZIN1/SMAD3/IDE/ZDHHC2/GPLD1/APC/ARIH2/ARIH1/RGP1/TAF1/AREL1/USP19/MAPK9/CSNK2A1/DAB2IP/AGAP2/RIC1/BTRC/DVL1/NRDC/GSK3B/USP14/HSP90AB1/LAPTM4B/MKRN2/SIRT2/UFL1/UBQLN1/RAD23B/STYX/PINK1/UBXN2A/USP7/TMF1/DESI1/DDB1/RGMA/FBXL5/F…	194
BP	GO:0010212	response to ionizing radiation	79/7481	142/18800	9.24332e-05	0.00159221	0.00115409	EYA1/USP28/MAP3K20/ITGB6/SOD2/CLOCK/PRKDC/DNMT3A/TSPYL5/RAD9B/PARP1/CRYAB/NIPBL/HUS1/RAD54B/ATM/BCL2/LIG4/TIGAR/BRCC3/BRCA1/NUCKS1/ERCC6/INTS7/FIGNL1/RAD1/DNM2/EYA3/SIRT1/CBL/RNF168/TP53BP1/TANK/INO80/ELK1/YAP1/HSF1/MAPK14/ERCC8/PAXIP1/MEN1/FBXO4/MRNIP/BRAT1/H2AX/AEN/EEF1D/DCUN1D3/RFWD3/PML/HRAS/NABP1/TNKS1BP1/BCL2L1/NET1/RAD9A/DCLRE1C/CXCL10/MGMT/RPL26/TP53/PTPRC/FANCD2/SNAI2/SWI5/GPX1/XRCC4/CCN…	79
BP	GO:0045598	regulation of fat cell differentiation	79/7481	142/18800	9.24332e-05	0.00159221	0.00115409	NOCT/FNDC5/ANKRD26/MIR27B/SOD2/ZBTB16/DUSP10/ASXL2/SMAD3/RORA/CARM1/RORC/ZFPM2/PPARD/SIRT2/TRIO/PTGR3/FLCN/HNRNPU/RREB1/SIRT1/NAPEPLD/FTO/TRPM4/TMEM64/HDAC6/YAP1/MAPK14/SOX13/ZFPM1/RUNX1T1/GATA2/PIM1/WWTR1/DDIT3/WDFY2/BMP2/NR1D1/E2F1/INSIG1/GNB3/ZFP36L1/ENPP1/SNAI2/CREBL2/JDP2/ZNF385A/CCDC71L/TGFB1I1/CCDC85B/ZFP36L2/WNT10B/HES1/TGFB1/BBS12/ALOX5/GPER1/MMP11/ID2/CCDC3/TRIB3/BMP7/MEDAG/CMKLR1/ZBTB7…	79
BP	GO:0010823	negative regulation of mitochondrion organization	34/7481	51/18800	9.30394e-05	0.00159379	0.00115524	TFRC/MAPT/OPA1/PPIF/PRKN/HUWE1/SLC25A4/FXN/GHITM/OMA1/TIGAR/ADCK1/FLCN/PINK1/FZD9/ACAA2/NOL3/BCL2L1/TP53/LMNA/SLC25A5/SLC35F6/GPX1/TSPO/SLC25A6/PRELID1/HGF/IGF1/TMEM14A/ARRB2/VAT1/PPARG/BOK/CLU	34
BP	GO:0051496	positive regulation of stress fiber assembly	34/7481	51/18800	9.30394e-05	0.00159379	0.00115524	ROCK2/SDC4/LIMCH1/SYNPO2L/PAK1/PFN2/SMAD3/MTOR/FHOD1/TSC1/ARHGEF10L/PXN/NF2/CCDC88A/PPM1F/RHOA/SORBS3/RGCC/ITGB1BP1/SERPINF2/RAPGEF3/WNT11/GPR65/WNT4/RHOC/EPHA1/CCN2/ARHGEF5/CARMIL1/MYOC/LPAR1/SFRP1/S100A10/TACR1	34
BP	GO:0002483	antigen processing and presentation of endogenous peptide antigen	16/7481	19/18800	9.33706e-05	0.00159379	0.00115524	IDE/TAP1/ABCB9/TAPBP/HFE/HLA-C/HLA-A/B2M/HLA-E/HLA-F/HLA-B/HLA-H/HLA-G/HLA-DRB1/HLA-DRA/AZGP1	16
BP	GO:0072001	renal system development	157/7481	312/18800	9.35305e-05	0.00159379	0.00115524	GDNF/SIM1/VEGFA/ARID5B/PROX1/FRAS1/EYA1/SDC4/FREM2/ERBB4/COL4A3/RET/LGR5/PKD1/PYGO1/MEF2C/AMER1/SIX4/ZBTB16/PTCD2/GREB1L/RRM2B/LRP4/TGFB2/COL4A4/SMAD3/HEYL/PROM1/PBX1/ACAT1/CFLAR/IL6R/NIPBL/NF1/ENPEP/NKX3-1/BCL2/FLCN/TSC1/JMJD6/TRAF3IP1/LGR4/BCL2L11/ODC1/SOX9/RARB/NUP160/EFNB2/DLG1/DLG5/CASP9/RGN/ANGPT1/SMAD5/ACVR2B/SMAD4/YAP1/GZF1/BAG6/AGT/SNX17/RHOA/KCNJ8/TNS2/SPRY1/IFT27/RARA/WFS1/CDKN1C/DLL1/…	157
BP	GO:0007272	ensheathment of neurons	78/7481	140/18800	9.56513e-05	0.00162121	0.00117511	PLEC/QKI/SLC25A12/B4GALT5/SLC8A3/SLC25A46/XK/ASPA/LPIN1/MBP/DICER1/MTOR/RNF10/DAG1/PIKFYVE/AFG3L2/PALS1/GPC1/NF1/PPARD/SIRT2/ANK2/AMIGO1/TSC1/GNPAT/NFASC/ACSBG1/AKT2/RXRG/DLG1/ZNF24/B4GALT6/TPPP/DEGS1/ZPR1/CYFIP1/RARA/TSPAN2/ILK/NAB2/LGI4/ORMDL3/TENM4/JAM2/TNFRSF1B/MAL/PMP22/PLLP/TNFRSF21/ADGRG6/ACER3/JAM3/DHH/MALL/RARG/GAL3ST1/EPB41L3/CST7/NDRG1/HGF/CXCR4/PLP1/HEXB/TLR2/CD9/CLDN5/ITGB4/MARVELD1/…	78
BP	GO:0008366	axon ensheathment	78/7481	140/18800	9.56513e-05	0.00162121	0.00117511	PLEC/QKI/SLC25A12/B4GALT5/SLC8A3/SLC25A46/XK/ASPA/LPIN1/MBP/DICER1/MTOR/RNF10/DAG1/PIKFYVE/AFG3L2/PALS1/GPC1/NF1/PPARD/SIRT2/ANK2/AMIGO1/TSC1/GNPAT/NFASC/ACSBG1/AKT2/RXRG/DLG1/ZNF24/B4GALT6/TPPP/DEGS1/ZPR1/CYFIP1/RARA/TSPAN2/ILK/NAB2/LGI4/ORMDL3/TENM4/JAM2/TNFRSF1B/MAL/PMP22/PLLP/TNFRSF21/ADGRG6/ACER3/JAM3/DHH/MALL/RARG/GAL3ST1/EPB41L3/CST7/NDRG1/HGF/CXCR4/PLP1/HEXB/TLR2/CD9/CLDN5/ITGB4/MARVELD1/…	78
BP	GO:0050817	coagulation	118/7481	226/18800	9.63566e-05	0.00162881	0.00118062	PRKG1/DGKD/JAK2/CEACAM1/AK3/GP1BA/HS3ST5/P2RY1/PRKCQ/PRKCA/VCL/ENPP4/F8/PABPC4/METAP1/JMJD1C/PIK3CB/DGKH/DGKZ/DMTN/HPS5/ANO6/ADAMTS13/PAFAH2/LMAN1/FUNDC2/PRDX2/SRF/MAPK14/GNAS/HPS6/NOS3/GNAQ/ENTPD1/BLOC1S4/PSEN1/ALOX12/PLCG2/ILK/TBXA2R/EDN1/GAS6/USF1/PLSCR1/DTNBP1/TSPAN32/CD40/UBASH3B/LCK/F11R/FLNA/RAB27A/SERPINF2/ITPK1/BLOC1S3/CAV1/C1GALT1C1/ST3GAL4/PAPSS2/SERPINA1/CD34/VAV2/SERPINE2/TLR4/DGKA/P…	118
BP	GO:0016055	Wnt signaling pathway	219/7481	452/18800	9.7115e-05	0.00163727	0.00118675	ALPK2/CELSR2/WNK2/PPM1B/RSPO3/PRKAA2/KREMEN2/WNK1/PRKN/LGR5/FGF9/TNKS2/PKD1/PYGO1/TNIK/AMER1/KPNA1/WNT9A/JRK/LRP4/GPRC5B/AMOTL1/SMAD3/USP34/TTC21B/LRP6/NOTUM/TLE4/USP47/ZRANB1/FAM53B/APC/TLE1/XIAP/PPP2CA/BCL9/SENP2/RTF1/NDRG2/MITF/BCL9L/UBR5/CSNK2A1/DAB2IP/LATS2/FZD7/SCYL2/TNKS/BTRC/NXN/DVL1/TMEM131L/GSK3B/FZD3/SHISA6/FBXW11/PPM1A/MED12/KREMEN1/AXIN2/FZD5/DDX3X/CUL3/LRRFIP2/RNF146/FZD9/PTPRU/JUP/…	219
BP	GO:0010970	transport along microtubule	86/7481	157/18800	9.76435e-05	0.00164017	0.00118886	MAPT/KIF1B/BAG3/FYCO1/OPA1/STAU2/LRPPRC/TRAK1/DST/KIF1C/TMEM201/RAB21/SYNE2/AGTPBP1/KIF13A/PCM1/TTC21B/PURA/HTT/RHOT1/HSPA8/PAFAH1B1/TMEM108/SPG11/FBXW11/KIF5B/IFT81/ARMCX3/SUN1/TRAF3IP1/HNRNPU/AP3S2/KIF3A/RAB6A/DYNC2I1/SPG7/ARHGAP21/LCA5L/DYNC1H1/KLC2/APBA1/BORCS5/HDAC6/SSX2IP/IFT172/UBB/RABL2B/CEP131/BLOC1S4/SSNA1/IFT27/RPGR/DYNC2H1/APP/KIF3C/KIF5C/TTC30B/DTNBP1/IFT20/DYNC2LI1/BLOC1S3/BLOC1S1/K…	86
BP	GO:0055074	calcium ion homeostasis	226/7481	468/18800	9.79483e-05	0.00164017	0.00118886	NOS1/P2RX3/ATP2A2/RYR3/DMD/RYR1/ATP1B1/JPH1/SYPL2/CXCR6/AKAP6/ATP2B2/PDE4D/PLN/CACNA2D1/TRDN/IBTK/JAK2/CHD7/ATP1A2/PKD1/GP1BA/GNG3/SGCD/PDPK1/CD38/P2RY1/CHRNA10/IMMT/PRKACA/SLC8A3/VAPB/JPH2/DLG4/MCU/CAPN3/CACNA1S/XK/CASQ1/GPR157/SMAD3/MICU3/LRP6/GPR17/HTT/TSPOAP1/AFG3L2/TMTC4/P2RX5/KCNA5/ATP13A5/TMEM38B/ATP13A4/TNNI3/ATP7B/STIM1/CAMK2D/CSRP3/DIAPH1/LETM1/PIK3CB/BCL2/ANK2/SLC25A23/KDR/FZD9/TMEM38A…	226
BP	GO:0009060	aerobic respiration	100/7481	187/18800	9.81257e-05	0.00164017	0.00118886	ND4L/ND5/NDUFS1/DLAT/NNT/ATP8/DHTKD1/OGDH/ACO2/COX10/ND4/CYCS/DLD/CS/SUCLA2/NIPSNAP2/PPIF/COX1/CYTB/SDHC/MDH1/PDHA1/ATP5F1A/NDUFS2/UQCRC2/IDH3A/ATP5F1B/COQ9/SDHA/ATP6/IDH2/ND6/DLST/PDHB/COX15/SDHD/NDUFA5/FXN/IREB2/ND2/MTFR1L/C2orf69/GHITM/FH/IDE/NDUFA9/ND1/SDHB/SUCLG2/ATP5PB/COX3/ATP5F1C/COX2/NDUFA10/UQCRFS1/UQCRC1/NDUFC1/NDUFV3/SLC25A23/MDH2/PINK1/CYC1/SLC25A51/SUCLG1/COX5A/AFG1L/SIRT3/VCP/NDUFB…	100
BP	GO:0031396	regulation of protein ubiquitination	112/7481	213/18800	9.83223e-05	0.00164017	0.00118886	KLHL40/ARRDC4/DCUN1D2/PRKN/HUWE1/UBE3A/HSP90AA1/AMER1/RCHY1/FBXW7/TSPYL5/GTPBP4/UBE2D1/XIAP/SENP2/TAF1/UBR5/FANCM/MAPK9/GNL3L/NDFIP2/BTRC/NXN/HSP90AB1/TRIP12/UFL1/RNF111/UBQLN1/DDX3X/CUL3/CHP1/BRCA1/PINK1/PLAA/BMI1/UBXN2A/CTR9/CRY1/PRKCE/RNF180/MYCBP2/OGT/MALT1/UBE2N/ANGPT1/UBE2V2/UBB/AIMP2/DCUN1D1/MARCHF7/PAXIP1/FAM107A/CAMLG/FBXO4/GABARAP/CDK5/CDK5RAP3/PHF23/HDAC8/PSEN1/PRICKLE1/RPS2/WFS1/RASSF…	112
BP	GO:0030098	lymphocyte differentiation	188/7481	382/18800	0.000101855	0.00169465	0.00122834	HECTD1/NFIL3/ST3GAL1/SOS2/CRACR2A/HDAC4/CHD7/EP300/MIR17HG/BCL6/ZBTB16/DUSP10/PRKDC/PPP3CB/DNAJA3/RORA/MTOR/PBX1/ZC3H8/RORC/IL6R/FZD7/ATM/TMEM131L/DCAF1/PLCL2/BCL2/LIG4/KAT7/FZD5/TSC1/SOS1/JMJD6/FZD9/ZEB1/RC3H2/HDAC9/FNIP1/GON4L/PREX1/MALT1/STAT3/HDAC5/STAT5B/PRDX2/RC3H1/SRF/ATP7A/SOCS5/PTPN2/SOX13/RHOA/RARA/ITGA4/TESPA1/PLCG2/ZFPM1/PTGER4/DLL1/SART1/NCAPH2/ADGRG3/TCF7/RPL22/FZD8/KIT/RBPJ/SOX4/IL…	188
BP	GO:0019058	viral life cycle	159/7481	317/18800	0.000104282	0.00173048	0.00125431	TFRC/PROX1/PPARA/ROCK2/NEDD4/CXCR6/ITGB6/WWP1/PRKN/MAVS/KPNA3/HS3ST5/VAPB/PVR/SLC20A2/CNOT7/YTHDC2/LARP1/NUP153/MVB12B/IDE/HSPA8/KPNA6/DAG1/PPID/PIKFYVE/VPS37A/INSR/HSP90AB1/BCL2/HTATSF1/SRPK1/CCNK/DDX3X/MID2/EEA1/NUCKS1/ZBED1/DDB1/ITCH/DDX6/CHMP1B/VCP/VTA1/EFNB2/RAD23A/RAB7A/PCBP1/EPS15/PDE12/TPCN1/XPR1/STAU1/TOP2B/P4HB/VPS37B/TRIM5/SNF8/RAB43/RNASEL/CDHR3/VPS4B/EPHA2/VPS28/PPIH/TRIM22/ZC3HAV1/F…	159
BP	GO:0090263	positive regulation of canonical Wnt signaling pathway	63/7481	109/18800	0.000105389	0.00174428	0.00126431	WNK2/PPM1B/RSPO3/WNK1/LGR5/FGF9/TNKS2/AMER1/JRK/GPRC5B/SMAD3/USP34/TTC21B/USP47/FAM53B/XIAP/UBR5/TNKS/PPM1A/DDX3X/RNF146/FZD9/JUP/LGR4/VCP/USP8/CTDNEP1/TRPM4/KANK1/UBE2B/YAP1/PRDM15/EDA/ILK/RBPJ/SOX4/ADGRA2/FGF2/PPM1N/ZEB2/RECK/LRRK1/CAV1/TMEM9/TMEM198/NLE1/DACT1/NRARP/WLS/RPS12/HHEX/ATP6AP2/WNT10B/TGFB1/SRC/PTK7/PLEKHA4/LGR6/COL1A1/SFRP1/SFRP4/GPC3/SFRP2	63
BP	GO:0043467	regulation of generation of precursor metabolites and energy	75/7481	134/18800	0.000105761	0.00174589	0.00126548	PPARGC1A/PPARA/PPP1R3A/IRS2/IFNLR1/PPP1R3C/PPP1R3B/SLC25A12/PRKAA2/PPIF/HDAC4/EP300/PPP1CB/NCOR1/EPM2AIP1/IRS1/POMC/GHITM/SORBS1/IDE/CISD1/ENTPD5/PNPT1/ZBTB20/INSR/SLC4A4/PPP1R3F/GSK3B/DYRK2/TIGAR/SLC25A23/FLCN/PINK1/AKT2/TACO1/VCP/OGT/STAT3/PDE12/TRAP1/ATP7A/ETFBKMT/ARNT/OPN3/SELENOS/RHOA/PSEN1/PHKG2/APP/ARL2/JMJD8/SLC2A6/CCNB1/PGAM1/PRXL2C/SIRT6/IL10RB/TP53/ENPP1/DDIT4/KHK/EIF6/NOP53/AK4/PRELID…	75
BP	GO:0006099	tricarboxylic acid cycle	23/7481	31/18800	0.000106539	0.00175277	0.00127047	DLAT/NNT/DHTKD1/OGDH/ACO2/CS/SUCLA2/SDHC/MDH1/PDHA1/IDH3A/SDHA/IDH2/DLST/PDHB/SDHD/IREB2/FH/SDHB/SUCLG2/MDH2/SUCLG1/IDH1	23
BP	GO:0043405	regulation of MAP kinase activity	98/7481	183/18800	0.000106731	0.00175277	0.00127047	VEGFA/NEK10/MAP2K6/TRIB1/PAK1/DUSP10/DUSP16/HIPK3/SPRY4/SPRY3/KSR1/FLT1/DAB2IP/NF1/TPD52L1/INSR/PIK3CB/GHR/FZD5/SOS1/DUSP19/MAP3K10/DVL3/AKAP13/PTPN1/MAP3K4/MAP3K7/PAQR3/AGT/TENM1/CDK5RAP3/PSEN1/SPRY1/TRAF2/AGER/SORL1/FZD8/EDN1/HRAS/KIT/CSK/BMP4/MAP3K12/DTNBP1/CD40/FGF2/MAP3K11/FZD4/ROBO1/BMP2/CAV1/FGFR1/PTPRJ/LIME1/HYAL2/PTPRC/PTK2B/GSTP1/DRD4/RPS3/FZD10/TLR4/PDCD4/IL34/TLR6/PDGFC/DUSP1/FGD2/TNX…	98
BP	GO:0030168	platelet activation	73/7481	130/18800	0.000112862	0.00184867	0.00133998	PRKG1/DGKD/JAK2/CEACAM1/GP1BA/P2RY1/PRKCQ/PRKCA/VCL/METAP1/PIK3CB/DGKH/DGKZ/DMTN/ADAMTS13/FUNDC2/SRF/MAPK14/GNAS/NOS3/BLOC1S4/ALOX12/PLCG2/ILK/PLSCR1/TSPAN32/CD40/UBASH3B/LCK/F11R/FLNA/BLOC1S3/C1GALT1C1/VAV2/SERPINE2/TLR4/DGKA/ACTG1/PDGFRA/CSRP1/ADRA2C/MERTK/AXL/FERMT3/PIK3CG/LYN/ACTB/SRC/PLA2G4A/P2RX1/CD9/RAP2B/PPIA/PRKCD/TYRO3/C1QTNF1/MYL9/PTPN6/MMRN1/COL3A1/SYK/SELP/PLEK/EMILIN2/CLIC1/VAV1/CTS…	73
BP	GO:0051208	sequestering of calcium ion	72/7481	128/18800	0.000116513	0.00190355	0.00137976	NOS1/RYR3/DMD/RYR1/JPH1/AKAP6/PDE4D/PLN/TRDN/IBTK/CHD7/ATP1A2/GP1BA/PDPK1/PRKACA/JPH2/CAPN3/CASQ1/HTT/TMEM38B/ATP7B/CAMK2D/DIAPH1/LETM1/ANK2/SLC25A23/TMEM38A/HRC/PRKCE/TPCN1/TRPV1/CHERP/NOL3/RASA3/PSEN1/PLCG2/GSTO1/CALM2/ITPR1/APLNR/SLC8B1/TRPC1/PKD2/DDIT3/FGF2/UBASH3B/LCK/PRKD1/MCOLN1/CXCL10/FKBP1A/SRI/LIME1/PTPRC/PTK2B/CX3CL1/CALR/FKBP1B/HSP90B1/TRPM2/MCOLN3/LYN/CLIC2/P2RX7/BAX/GPER1/CORO1A/PTP…	72
BP	GO:2000377	regulation of reactive oxygen species metabolic process	81/7481	147/18800	0.00011768	0.00191641	0.00138908	MAPT/PPARA/BCO2/PRKN/MIR27B/HK2/SOD2/SIRT5/PLIN5/CLCN3/CRYAB/PIKFYVE/MIR24-1/CFLAR/COQ7/COX2/SIRT2/BCL2/TIGAR/BRCA1/PINK1/ABCB7/PRDX2/TRAP1/HDAC6/AGT/MAPK14/ARF4/RHOA/PLCG2/NOXA1/HVCN1/SLC18A2/FOXM1/ROMO1/GNAI3/CCN6/RAB27A/AATF/ZNF205/TP53/PTK2B/GSTP1/CBR1/AGTR1/MT3/BCR/TLR4/GNAI2/CLEC7A/TGFBR2/EIF6/PID1/PON3/PDK3/TLR6/RIPK3/TSPO/RAC2/TGFB1/FYN/BST1/AKR1C3/CYP1B1/FBLN5/G6PD/PRCP/ALOX5/PRKCD/ITGAM…	81
BP	GO:0010631	epithelial cell migration	177/7481	358/18800	0.000117905	0.00191641	0.00138908	MIR133B/DNAJA4/HBEGF/VEGFA/AMOT/PROX1/ROCK2/MIR22/SYNJ2BP/MIR27B/CEACAM1/CLASP1/ATP5F1A/PDPK1/ATP5F1B/MEF2C/PRKCA/DUSP10/FBXW7/CLASP2/PTPN11/TGFB2/PFN2/MTOR/GPLD1/MIR24-1/EMC10/DAB2IP/MAP2K3/CAPN7/NF1/RTN4/KRIT1/PPARD/PIK3CB/MAPRE2/KDR/JUP/GLUL/RREB1/PTP4A3/PXN/SIRT1/SOX9/HDAC9/PRKCE/ADAMTS9/EFNB2/GPI/HDAC5/ADIPOR1/CDH13/PTPRM/ANGPT1/EPB41L5/IQSEC1/KANK1/PIK3C2A/HDAC6/SRF/CDH5/AGT/BMPR2/MCC/PAXIP…	177
BP	GO:0045185	maintenance of protein location	55/7481	93/18800	0.000122659	0.00198691	0.00144019	VPS13A/G3BP2/PKD1/HK2/IGSF11/VPS13D/VPS13C/TAPT1/ANK3/HK1/PINK1/SUN1/HNRNPU/SYNE1/FAF1/MORC3/LATS1/TAF3/CCDC88A/RER1/GPAA1/CDK5/ARL2BP/ARL2/SORL1/PML/DZIP1/LTBP1/PKD2/FLNA/TWF1/CAV1/INSIG1/KDELR1/SRI/SP100/KDELR2/SRGN/GRIK5/NFKBIA/DBN1/NRROS/TSPO/OS9/MICOS10-NBL1/FBN1/TXN/NFKBIE/KDELR3/GSN/TMSB4X/NBL1/TMSB10/CD4/MDFI	55
BP	GO:1901654	response to ketone	101/7481	190/18800	0.00012287	0.00198691	0.00144019	ROCK2/PRKAA2/JAK2/UBE3A/ATP5F1A/CD38/MAOB/ADCY2/TGFB2/MBP/LARP1/XRN1/PARP1/ADCY1/NCOA4/SGK1/AIFM1/CFLAR/ABCB4/NKX3-1/EIF4E/RPS6KB1/SIRT1/CBL/PRKCE/NCOA2/USP8/GPI/NR3C1/CASP9/HOXA10/ELK1/ACACA/ATP2B1/YAP1/HSF1/ADCY6/NDOR1/A2M/GNAI1/PTGER4/PCNA/TRERF1/NASP/PPP1R9B/CDK4/MSN/SERPINF1/BGLAP/TBXA2R/EDN1/AQP1/GAS6/BCL2L1/GNB1/PTGDR/GLB1/ADAM15/CAV1/TFAP4/TYMS/ADCY3/RPL27/ASS1/DDIT4/CALR/IGFBP7/CLDN1/BAD…	101
BP	GO:0032943	mononuclear cell proliferation	151/7481	300/18800	0.000123922	0.00199884	0.00144883	TFRC/IRS2/SDC4/SOS2/JAK2/MEF2C/CD38/PRKCQ/BCL6/PPP3CB/DNAJA3/PURA/IDO1/TIRAP/CD274/HSPD1/ATM/TMEM131L/PLCL2/BCL2/SOS1/RC3H2/ITCH/DLG1/DLG5/MALT1/SCRIB/STAT5B/PRDX2/PRKAR1A/RC3H1/MARCHF7/PAWR/PKN1/PRNP/IMPDH2/SLC39A10/AGER/CBLB/MSN/MAD1L1/FADD/BMP4/CHRNB2/GPAM/CD40/TWSG1/GJA1/RASAL3/INPP5D/BTN2A2/NFATC2/IGFBP2/TP53/EFNB1/SLC7A1/ADA/PTPRC/ELF4/TNFRSF1B/CD3E/IRF1/RPS6/PSMB10/TNFRSF21/TNFRSF4/RPS3/CR…	151
BP	GO:0010232	vascular transport	52/7481	87/18800	0.000127129	0.00203218	0.001473	TFRC/SLC7A5/ATP1A4/SLC38A2/SLC38A1/ATP8A1/SLC7A2/SLC38A3/SLC22A5/SLC16A12/ATP1A2/SLC16A1/ABCC5/SLC22A3/ABCC9/SLC29A2/SLC6A1/SLC2A4/SLC12A2/INSR/SLC4A4/SLC1A4/ABCC1/SLC6A6/ABCC4/SLC5A6/SLC1A3/SLC24A3/KCNJ8/AGER/SLC2A13/SLC44A1/SLC16A2/SLCO3A1/SLC7A1/FABP5/ATP2A3/ABCC2/SLC6A9/ABCB1/SLCO2B1/SLC2A1/SLC2A10/LEPR/LRP1/ABCG2/SLC38A5/SLC29A4/SLC2A3/SLC19A1/SLC1A5/APOE	52
BP	GO:0150104	transport across blood-brain barrier	52/7481	87/18800	0.000127129	0.00203218	0.001473	TFRC/SLC7A5/ATP1A4/SLC38A2/SLC38A1/ATP8A1/SLC7A2/SLC38A3/SLC22A5/SLC16A12/ATP1A2/SLC16A1/ABCC5/SLC22A3/ABCC9/SLC29A2/SLC6A1/SLC2A4/SLC12A2/INSR/SLC4A4/SLC1A4/ABCC1/SLC6A6/ABCC4/SLC5A6/SLC1A3/SLC24A3/KCNJ8/AGER/SLC2A13/SLC44A1/SLC16A2/SLCO3A1/SLC7A1/FABP5/ATP2A3/ABCC2/SLC6A9/ABCB1/SLCO2B1/SLC2A1/SLC2A10/LEPR/LRP1/ABCG2/SLC38A5/SLC29A4/SLC2A3/SLC19A1/SLC1A5/APOE	52
BP	GO:1990542	mitochondrial transmembrane transport	52/7481	87/18800	0.000127129	0.00203218	0.001473	SLC25A12/VDAC1/MRS2/SLC25A4/TOMM70/SLC8A3/TIMM23B/MCU/TIMM21/TOMM40L/MPC1/MICU3/SLC25A15/AFG3L2/SLC25A36/AIFM1/PNPT1/HSPD1/MPC2/LETM1/CPT1B/SLC25A23/CPT2/SLC25A51/TIMM17A/TIMM44/GRPEL1/MICU2/ABCB7/SLC25A37/MICU1/SLC25A3/SFXN1/SFXN5/PMPCB/MAIP1/SLC25A20/SLC25A18/CPT1A/TOMM7/UCP2/SLC8B1/ROMO1/SLC39A8/TOMM20L/SLC25A22/DNLZ/SLC25A5/SLC25A6/SFXN3/SLC25A1/MCUB	52
BP	GO:0071901	negative regulation of protein serine/threonine kinase activity	69/7481	122/18800	0.000127819	0.00203218	0.001473	PKIA/PRKAR2A/IPO7/KAT2B/CHORDC1/SLC8A3/DUSP10/DUSP16/HIPK3/LRP6/SPRY4/SPRY3/APC/MIR24-1/INCA1/DAB2IP/LATS2/NF1/IPO5/PIK3CB/DUSP19/SIRT1/RB1/PTPN1/LATS1/CDK5RAP2/PRKAR1A/PAQR3/AGT/MEN1/CDKN2C/PKIG/CDK5RAP3/CDKN2D/SPRY1/CDKN1C/PRKAR1B/SORL1/FBXO7/BMP4/DTNBP1/RASIP1/BMP2/CAV1/PTPRJ/HYAL2/TFAP4/GSTP1/PDCD4/HHEX/DUSP1/MAPK8IP1/LYN/PTPN22/RGS2/PRKCD/CD300A/BMP7/PTPN6/CDKN1A/PPARG/SFRP1/PRKAR2B/CEBPA/PY…	69
BP	GO:1901888	regulation of cell junction assembly	106/7481	201/18800	0.000128129	0.00203218	0.001473	FLRT3/VEGFA/ROCK2/SDC4/STAU2/LIMCH1/LRRN1/CLASP1/DUSP3/MEF2C/PRKACA/SIX4/EIF4G1/LIMS1/RAPGEF1/NPHP1/PDLIM5/CLASP2/SMAD3/VCL/BDNF/AMIGO3/SEMA4D/RAPGEF2/FLRT2/SLITRK4/AMIGO1/FZD5/POLDIP2/COLQ/TSC1/KDR/DMTN/PEAK1/SETD5/EEF2K/DLG5/TJP1/EPB41L5/ARMCX5-GPRASP2/AGT/ADNP/FAM107A/PPM1F/RHOA/CLSTN2/NPHP4/NLGN2/EPHA2/APP/AGRN/APLNR/FARP1/RCC2/CHRNB2/ACVRL1/NTRK1/PHLDB2/CORO1C/F11R/ITGB1BP1/PTPRA/CAV1/RAP1B/…	106
BP	GO:0002819	regulation of adaptive immune response	100/7481	188/18800	0.000128265	0.00203218	0.001473	TFRC/RIF1/CEACAM1/DENND1B/MEF2C/PRKCQ/BCL6/DUSP10/PVR/PPP3CB/CD274/HSPD1/NSD2/FZD5/MLH1/RC3H2/SIRT1/TP53BP1/MALT1/TRPM4/FBXO38/RC3H1/MAP3K7/SLC15A4/SOCS5/SHLD3/PAXIP1/EXOSC3/PKN1/TRAF2/IL1R1/AGER/MAD2L2/FADD/IL18R1/CD40/NFKBIZ/ADCY7/ADA/PTPRC/TNFRSF1B/PRKCZ/IRF1/NECTIN2/IL4R/HFE/CR1/HLX/IRF7/CLEC7A/STAT6/MR1/HLA-A/B2M/CD1C/LOXL3/HLA-E/CLCF1/HLA-F/RIPK3/SUSD4/HLA-B/HLA-H/CD48/AHR/TGFB1/HLA-G/RIPK2…	100
BP	GO:0071559	response to transforming growth factor beta	132/7481	258/18800	0.000128512	0.00203218	0.001473	ANKRD1/HIPK2/PPARA/ROCK2/GCNT2/ITGB6/NREP/EP300/PDPK1/MEF2C/MIR17HG/USP9X/LIMS1/USP15/TGFB2/ZFYVE9/USP9Y/SMAD3/PARP1/APPL1/CREBBP/SOX6/CRKL/PALS1/BCL9L/CFLAR/LATS2/PDE3A/HSP90AB1/PPM1A/RNF111/SKIL/TRIM33/FLCN/ZEB1/SNX25/PXN/DNM2/SIRT1/SOX9/ZFHX3/LATS1/NR3C1/STAT3/STRAP/BMPR1A/EPB41L5/SMAD5/LEMD3/PAK2/SMAD4/CDH5/MAP3K7/MEN1/SPRY1/SCX/CDKN1C/ZYX/SPRED1/SDCBP/EDN1/PML/CAV2/WWOX/LTBP1/ACVRL1/HTRA3/TW…	132
BP	GO:0061620	glycolytic process through glucose-6-phosphate	12/7481	13/18800	0.000129029	0.00203218	0.001473	HK2/PFKM/HK1/FOXK1/FOXK2/ADPGK/PFKL/ENO1/PFKP/ENO2/GALK1/HK3	12
BP	GO:0032092	positive regulation of protein binding	50/7481	83/18800	0.000129104	0.00203218	0.001473	HIPK2/PLCL1/PRKN/PKD1/EP300/BDNF/IDE/EPB41/PPP2CA/TAF1/GSK3B/RAPGEF2/HSP90AB1/PLCL2/POLDIP2/AKTIP/EPB41L5/PPP2CB/HSF1/MEN1/CDK5/PSEN1/APP/RALB/SPAG8/BMP4/TCF7L2/PLXND1/SPPL3/BMP2/FKBP1A/CAV1/TRIM21/DACT1/MFNG/HFE/B2M/CSF3/RPL11/LRP1/LFNG/RIPK2/STING1/CLDN5/TIAM1/CTHRC1/TRIB3/ANXA2/SPON1/APOE	50
BP	GO:0045123	cellular extravasation	45/7481	73/18800	0.000129195	0.00203218	0.001473	RIPOR2/PLCB1/CRKL/ITGA1/ITGA4/PTGER4/IL1R1/AGER/FUT4/FADD/F11R/ITGB7/CXCL12/JAM2/CX3CL1/ST3GAL4/PODXL2/JAM3/PECAM1/BCR/CHST2/EXT1/PIK3CD/RIPK3/SIRPA/PIK3CG/JAML/GCNT1/CD99/BST1/PLVAP/ELANE/PTAFR/ICAM1/PDGFD/LYVE1/MDK/SELP/SELPLG/CCL2/XG/THY1/CCL21/SELE/LEP	45
BP	GO:0071479	cellular response to ionizing radiation	46/7481	75/18800	0.000129829	0.00203648	0.00147612	MAP3K20/ITGB6/CLOCK/TSPYL5/RAD9B/CRYAB/NIPBL/HUS1/ATM/LIG4/BRCC3/BRCA1/NUCKS1/INTS7/FIGNL1/RAD1/DNM2/SIRT1/TP53BP1/TANK/INO80/ELK1/YAP1/HSF1/MAPK14/FBXO4/H2AX/EEF1D/HRAS/TNKS1BP1/BCL2L1/NET1/RAD9A/MGMT/RPL26/TP53/SNAI2/SWI5/RHOB/IFI16/TREX1/CDKN1A/CHEK2/CYBA/SFRP1/SFRP2	46
BP	GO:0006919	activation of cysteine-type endopeptidase activity involved in apoptotic process	47/7481	77/18800	0.000130111	0.00203648	0.00147612	MAPT/CYCS/COL4A3/JAK2/SMAD3/AIFM1/CFLAR/HSPD1/BCL2L13/CASP8AP2/NKX3-1/EGLN3/VCP/CARD8/CASP9/FAM162A/NLRP1/PML/NOD1/RACK1/LCK/ROBO1/CTSH/RPS27L/PMAIP1/ATP2A3/PDCD6/BID/CASP8/ST20/IFT57/ANP32B/BAD/P2RX1/BAX/S100A9/BEX3/BBC3/F3/DAP/NGFR/S100A8/PPARG/BOK/SNCA/PYCARD/LAPTM5	47
BP	GO:0038061	NIK/NF-kappaB signaling	78/7481	141/18800	0.000131217	0.00204569	0.00148279	PPM1B/MIR27B/EP300/LIMS1/DICER1/ZFP91/REL/TIRAP/MKRN2/COPS8/PPM1A/UACA/DDX3X/CYLD/RC3H2/PTP4A3/NFAT5/NLRC3/CHUK/MALT1/ADIPOR1/RC3H1/MAP3K7/AGO3/NR3C2/NOL3/RBCK1/RHOA/HDAC7/TRAF2/EDA/TCIM/TLR3/ILK/CARD10/AGER/NFKB2/ADGRG3/APP/PPP4C/EDN1/NOD1/IL18R1/TSPAN6/LIME1/LITAF/RPS3/RELB/RASSF2/CALR/TLR4/NFKBIA/PDCD4/C20orf27/TLR6/NMI/RIPK3/TRAF4/NLRP3/BCL3/PTPN22/TLR2/TRADD/TRIP6/IFI35/IKBKE/LGALS9/BMP7/C1Q…	78
BP	GO:0090382	phagosome maturation	20/7481	26/18800	0.000131345	0.00204569	0.00148279	PIKFYVE/SPG11/RAB7A/RAB43/SYT11/MCOLN1/MYO7A/CLN3/TCIRG1/RAB7B/MREG/P2RX7/RAB31/CORO1A/RAB38/RAB20/RAB34/RAB32/SRPX/PLA2G5	20
BP	GO:0198738	cell-cell signaling by wnt	219/7481	454/18800	0.000135011	0.00209763	0.00152044	ALPK2/CELSR2/WNK2/PPM1B/RSPO3/PRKAA2/KREMEN2/WNK1/PRKN/LGR5/FGF9/TNKS2/PKD1/PYGO1/TNIK/AMER1/KPNA1/WNT9A/JRK/LRP4/GPRC5B/AMOTL1/SMAD3/USP34/TTC21B/LRP6/NOTUM/TLE4/USP47/ZRANB1/FAM53B/APC/TLE1/XIAP/PPP2CA/BCL9/SENP2/RTF1/NDRG2/MITF/BCL9L/UBR5/CSNK2A1/DAB2IP/LATS2/FZD7/SCYL2/TNKS/BTRC/NXN/DVL1/TMEM131L/GSK3B/FZD3/SHISA6/FBXW11/PPM1A/MED12/KREMEN1/AXIN2/FZD5/DDX3X/CUL3/LRRFIP2/RNF146/FZD9/PTPRU/JUP/…	219
BP	GO:0001655	urogenital system development	174/7481	352/18800	0.000135702	0.00210322	0.00152449	GDNF/SIM1/VEGFA/ARID5B/PROX1/FRAS1/EYA1/SDC4/FREM2/ERBB4/COL4A3/RET/LGR5/PKD1/UBE3A/PYGO1/MEF2C/AMER1/SIX4/ZBTB16/PTCD2/GREB1L/RRM2B/LRP4/TGFB2/COL4A4/SMAD3/HEYL/PROM1/PBX1/ACAT1/CRKL/CFLAR/IL6R/NIPBL/NF1/ENPEP/NKX3-1/BCL2/FLCN/TSC1/JMJD6/TRAF3IP1/LGR4/BCL2L11/ODC1/SOX9/RARB/NUP160/EFNB2/DLG1/DLG5/CASP9/RGN/FRS2/ANGPT1/SMAD5/HOXA10/ACVR2B/SMAD4/YAP1/GZF1/BAG6/TP63/AGT/FKBP4/SNX17/RHOA/KCNJ8/TNS2/…	174
BP	GO:0031330	negative regulation of cellular catabolic process	135/7481	265/18800	0.000139221	0.00215218	0.00155998	GDNF/KLHL40/HIPK2/HERC1/NOCT/PTPN3/SMG1/BOLL/LRPPRC/RBM24/CSDE1/USP25/EIF4G1/UCHL5/TOB1/TAB3/PLIN5/LARP1/MTOR/TIRAP/EIF4G2/GPLD1/RGP1/TAF1/USP19/LARP4B/CSNK2A1/MTMR9/DAB2IP/TAB2/MAPKAPK2/RIC1/USP14/HSP90AB1/LAPTM4B/SIRT2/PKP1/BCL2/DHX36/TIGAR/AXIN2/TBC1D14/POLDIP2/FEZ2/TSC1/STYX/CPTP/PINK1/THRAP3/CLEC16A/HNRNPU/ACACB/USP7/MEIOC/FOXK1/LRIG2/SMCR8/SVIP/MTM1/NSUN2/NAF1/OPHN1/OGT/STAT3/UBQLN4/RGN/YBX…	135
BP	GO:0071675	regulation of mononuclear cell migration	66/7481	116/18800	0.000139541	0.00215218	0.00155998	PADI2/RIPOR2/WNK1/PLCB1/OXSR1/CRKL/AKIRIN1/ANO6/MAPK1/C1QBP/WASL/STK10/RHOA/LRCH1/MOSPD2/ITGA4/AGER/CREB3/APP/MSN/CD200/SLC8B1/GAS6/FADD/CXCL10/CXCL12/PTK2B/JAM2/MAPK3/PLA2G7/STK39/CALR/KLRC4-KLRK1/KLRK1/IL34/BMP5/DUSP1/RIPK3/LYN/MICOS10-NBL1/GCSAML/TNFRSF14/APOD/CSF1/CCL5/SERPINE1/CCR1/LGALS9/PDGFD/LGALS3/LGMN/CMKLR1/CD200R1/C5AR1/MDK/CSF1R/ECM1/NBL1/SPI1/CCL2/C3AR1/PYCARD/CCL21/RARRES2/AIF1/CCL4	66
BP	GO:0003014	renal system process	65/7481	114/18800	0.000143507	0.00220799	0.00160043	AQP4/PRKACA/RRM2B/MLLT6/SGK1/BCL2/SPX/ADGRF5/XPNPEP3/SLC4A5/TRPV1/AGT/ADCY6/AKAP11/PKN1/RHOA/WFS1/PRKRIP1/MAGED2/TBC1D8B/CORO2B/KIRREL1/EDN1/AQP1/GAS6/GJA5/BMP4/CHRNB2/NPR1/SERPINF2/ITGA3/AQP3/HYAL2/CLN3/MCAM/CYP4F12/HSD11B2/EMP2/CD34/AGTR1/SULF2/BCR/GNAI2/PON3/ADRA1A/AVPR2/SULF1/PCSK5/ABCG2/IGHA1/AKR1C3/HAS2/ADORA1/IGHA2/ADM/KCNQ1/LGMN/STC1/PTPRO/NPR3/GSN/CLDN4/CYBA/TACR1/ADIPOQ	65
BP	GO:0001822	kidney development	152/7481	303/18800	0.000144858	0.00222337	0.00161158	GDNF/SIM1/VEGFA/ARID5B/PROX1/FRAS1/EYA1/SDC4/FREM2/ERBB4/COL4A3/RET/PKD1/PYGO1/MEF2C/AMER1/SIX4/ZBTB16/PTCD2/GREB1L/RRM2B/LRP4/TGFB2/COL4A4/SMAD3/HEYL/PROM1/PBX1/ACAT1/CFLAR/IL6R/NIPBL/NF1/ENPEP/NKX3-1/BCL2/FLCN/TSC1/JMJD6/TRAF3IP1/LGR4/BCL2L11/ODC1/SOX9/RARB/NUP160/EFNB2/DLG1/DLG5/CASP9/RGN/ANGPT1/SMAD5/ACVR2B/SMAD4/YAP1/GZF1/BAG6/AGT/SNX17/RHOA/KCNJ8/TNS2/SPRY1/IFT27/RARA/WFS1/CDKN1C/DLL1/ANGPT…	152
BP	GO:0030217	T cell differentiation	134/7481	263/18800	0.000145865	0.00223342	0.00161887	SOS2/CRACR2A/CHD7/BCL6/ZBTB16/DUSP10/PRKDC/PPP3CB/DNAJA3/RORA/MTOR/ZC3H8/RORC/IL6R/FZD7/TMEM131L/BCL2/LIG4/FZD5/TSC1/SOS1/JMJD6/ZEB1/RC3H2/PREX1/MALT1/STAT3/STAT5B/PRDX2/RC3H1/SRF/ATP7A/SOCS5/PTPN2/SOX13/RHOA/RARA/TESPA1/ZFPM1/PTGER4/SART1/NCAPH2/TCF7/RPL22/FZD8/KIT/SOX4/FADD/BMP4/TRAF3IP2/IL18R1/LCK/SOCS1/BTN2A2/NFKBIZ/ITK/RUNX2/TP53/KDELR1/ADA/PTPRC/CD3E/PRKCZ/IRF1/RPS6/FANCD2/ZFP36L1/IL4R/RELB…	134
BP	GO:0090130	tissue migration	180/7481	366/18800	0.000148037	0.00226121	0.00163901	MIR133B/DNAJA4/HBEGF/VEGFA/AMOT/PROX1/ROCK2/MIR22/SYNJ2BP/MIR27B/CEACAM1/CLASP1/ATP5F1A/PDPK1/ATP5F1B/MEF2C/PRKCA/DUSP10/FBXW7/CLASP2/PTPN11/TGFB2/PFN2/MTOR/GPLD1/MIR24-1/EMC10/DAB2IP/MAP2K3/CAPN7/NF1/ACTA1/RTN4/KRIT1/PPARD/PIK3CB/MAPRE2/KDR/JUP/GLUL/RREB1/PTP4A3/PXN/SIRT1/SOX9/HDAC9/PRKCE/ADAMTS9/EFNB2/GPI/HDAC5/ADIPOR1/CDH13/PTPRM/ANGPT1/EPB41L5/IQSEC1/KANK1/PIK3C2A/HDAC6/SRF/CDH5/AGT/BMPR2/MCC…	180
BP	GO:0022900	electron transport chain	90/7481	167/18800	0.000148766	0.00226689	0.00164312	PPARGC1A/ND4L/ND5/NDUFS1/PLEC/ND4/CYCS/DLD/SLC25A12/ETFDH/COX1/GLDC/CYTB/SDHC/NDUFS2/SOD2/COQ9/SDHA/MAOB/ALDH4A1/ND6/COX15/DMGDH/SDHD/NDUFA5/ND2/ME2/GHITM/NDUFA9/IDO1/ND1/SDHB/ETFA/COX3/COX2/NDUFA10/UQCRFS1/ETFRF1/NDUFC1/NDUFV3/PINK1/COX11/CYC1/MYBBP1A/SLC25A51/COX5A/GPD2/ME1/AFG1L/NDUFB5/NDUFB3/NDUFV1/NDUFB4/NDUFS7/CIAPIN1/NDUFA8/NDUFV2/UQCRHL/NDUFA12/DEGS1/SLC25A18/NDOR1/GFUS/ADH5/FDX2/UQCC3/CC…	90
BP	GO:0060562	epithelial tube morphogenesis	163/7481	328/18800	0.000155772	0.00236796	0.00171638	GDNF/VEGFA/PROX1/HECTD1/EYA1/SDC4/OPA1/RET/LGR5/PAK1/PKD1/COBL/MEF2C/PRKACA/SIX4/GREB1L/TGFB2/RNF207/SMAD3/PBX1/DAG1/LBX1/ASB2/BTRC/DVL1/ARHGAP35/MTHFD1/FZD3/MED12/NKX3-1/BCL2/TSC1/KDR/PHACTR4/BBS5/LGR4/SETD2/NOTCH4/RGMA/DVL3/SOX9/LIAS/TBX3/MED1/EFNB2/DLG1/DLG5/DDR1/SCRIB/SEC24B/KDM2B/SRF/IFT172/SMAD4/YAP1/RBM15/GZF1/AGT/TCAP/CCM2/KIF20B/DEAF1/CLIC4/CSNK2B/RHOA/PSEN1/SPRY1/PRICKLE1/RARA/DLL1/CCDC…	163
BP	GO:0090150	establishment of protein localization to membrane	132/7481	259/18800	0.00016012	0.00242824	0.00176007	FRMPD1/ATP1B1/RSC1A1/GOLGA4/RAB26/PREPL/TOMM70/HSP90AA1/RAB10/GRIP2/KIF13A/ZNF205-AS1/ANK3/MTCL1/TIMM8A/ZDHHC2/MIEF2/LYPLA1/PIKFYVE/VPS37A/KCNB1/EMC10/ATAD1/REEP1/OPTN/HSPA4/CHM/RAB3GAP2/SRPRA/CNST/COLQ/CHP1/DMTN/RILPL1/ACSL3/BBS2/ZDHHC21/MOAP1/AKT2/RAB3GAP1/RAB3IP/BHLHE40-AS1/NSF/RAB7A/CCDC47/MAPK8/SCRIB/SEC16A/PEX5/AFDN/PEX19/MIEF1/MAIP1/SRP9/ICMT/ZDHHC7/ARHGAP44/COX18/MICALL1/PKDCC/BAG6/BRAF/S…	132
BP	GO:0051170	import into nucleus	88/7481	163/18800	0.000161447	0.00244252	0.00177042	ABRA/PKIA/BAG3/JAK2/FGF9/IPO7/KPNA4/RGPD3/MAVS/KPNA3/RGPD2/KPNA1/RANBP2/RGPD1/NUP58/FAM53C/SMAD3/APPL1/NUP153/FAM53B/KPNA6/IPO11/NUP98/UBR5/TNPO1/NF1/BACH2/IPO13/HSP90AB1/RANBP6/IPO5/CRY2/CHP1/RGPD4/JUP/POM121C/E2F3/MED1/KPNB1/POM121/NOLC1/RGPD6/RGPD8/STAT3/RGPD5/ANGPT1/HEATR3/IPO4/TNPO3/NUP188/AGT/MAPK14/ZPR1/ING1/PKIG/DMAP1/PSEN1/PRICKLE1/CBLB/NUP85/PML/FAM53A/PTTG1IP/BMP4/TRAF3IP2/HTATIP2/PRKD…	88
BP	GO:0070371	ERK1 and ERK2 cascade	166/7481	335/18800	0.000163689	0.00247053	0.00179073	ATF3/MIR133B/NEK10/GCNT2/WNK2/ERBB4/SYNJ2BP/MIR27B/CEACAM1/DUSP3/P2RY1/CHRNA10/PRKCA/DUSP10/DNAJC27/FBXW7/PTPN11/TIRAP/SPRY4/SPRY3/CRKL/EIF3A/GAREM1/MIR24-1/NDRG2/CFLAR/DAB2IP/RAPGEF2/MAP2K1/DUSP29/FLCN/STYX/KDR/RANBP9/SOX9/PTPN1/GRB10/DLG1/FRS2/ANGPT1/MAPK1/SMAD4/AGT/BRAF/DENND2B/PTPN2/GBP1/SPRY1/PTGER4/CIB1/EPHA2/AGER/TBC1D10C/SPRED1/APP/HESX1/EDN1/HRAS/NOTCH2/AKAP12/GAS6/YWHAZ/CSK/BMP4/NOD1/MA…	166
BP	GO:0002686	negative regulation of leukocyte migration	34/7481	52/18800	0.00016628	0.00250368	0.00181476	PADI2/RIPOR2/PLCB1/MIR24-1/HOXA7/WASL/LRCH1/PTGER4/C5/CD200/DDT/RIN3/CXCL12/ADA/KLRC4-KLRK1/BCR/KLRK1/BMP5/DUSP1/MICOS10-NBL1/MIF/EMILIN1/HMOX1/APOD/ADORA1/CD300A/TNFAIP6/MMP28/CD200R1/NBL1/CCL2/C5AR2/DPP4/CCL21	34
BP	GO:0003015	heart process	131/7481	257/18800	0.000167763	0.00252003	0.00182661	NOS1/MYH6/MYH7/SCN2B/ATP2A2/CTNNA3/HBEGF/TTN/DMD/GPD1L/MAP2K6/HSPB7/ATP1B1/ATP2B2/PDE4D/PLN/BVES/CACNA2D1/TRDN/PKP2/KCNJ2/AKAP9/APLN/KCNN2/JAK2/MYL3/SCN3B/DNM1L/ATP1A2/KCNJ12/MYLK2/SGCD/TMEM65/TNNI1/PRKACA/SLC8A3/SPTBN4/ABCC9/MEF2A/TGFB2/RNF207/MYL2/MTOR/CYP2J2/KCNA5/TMEM38B/MAP2K3/TNNI3/CAMK2D/PDE4B/CSRP3/RNLS/ANK2/SPX/TNNC1/JUP/THRB/TMEM38A/HRC/AKAP13/FGF13/DLG1/TNNI3K/TMEM161B/SCN1B/TRPM4/YWHA…	131
BP	GO:0045730	respiratory burst	26/7481	37/18800	0.000168594	0.00252652	0.00183131	DUSP10/INSR/MPO/PRDX2/NOXA1/PGAM1/BCR/CLEC7A/PIK3CD/RPS19/CYBC1/PIK3CG/RAC2/IGHA1/IGHA2/SLC11A1/GRN/CAMK1D/NCF2/NCF1/CYBA/HCK/CD52/NCF1B/NCF1C/CYBB	26
BP	GO:1903320	regulation of protein modification by small protein conjugation or removal	126/7481	246/18800	0.000169785	0.00253836	0.00183989	KLHL40/ARRDC4/OTUD4/DCUN1D2/PRKN/HDAC4/HUWE1/UBE3A/RASD2/HSP90AA1/AMER1/CAPN3/RCHY1/FBXW7/TSPYL5/GTPBP4/UBE2D1/XIAP/SENP2/TAF1/UBR5/FANCM/MAPK9/GNL3L/NDFIP2/BTRC/NXN/HSP90AB1/TRIP12/UFL1/HMG20A/RNF111/UBQLN1/DDX3X/CUL3/CHP1/BRCA1/PINK1/PLAA/BMI1/UBXN2A/CTR9/ITCH/VCP/CRY1/PRKCE/RNF180/MYCBP2/OGT/MALT1/TANK/UBE2N/ANGPT1/UBA2/UBE2V2/UBB/AIMP2/DCUN1D1/ARNT/MARCHF7/PAXIP1/FAM107A/CAMLG/FBXO4/GABARAP/C…	126
BP	GO:0009895	negative regulation of catabolic process	161/7481	324/18800	0.000171117	0.00255226	0.00184997	GDNF/KLHL40/HIPK2/HERC1/NOCT/PPARA/PTPN3/SMG1/BOLL/SLC25A12/LRPPRC/RBM24/HDAC4/CSDE1/USP25/NCOR1/EIF4G1/UCHL5/TOB1/TAB3/AZIN1/PLIN5/LARP1/SMAD3/MTOR/TIRAP/EIF4G2/GPLD1/RGP1/TAF1/USP19/LARP4B/CSNK2A1/MTMR9/DAB2IP/AGAP2/TAB2/MAPKAPK2/RIC1/USP14/HSP90AB1/LAPTM4B/SIRT2/PKP1/BCL2/DHX36/TIGAR/AXIN2/TBC1D14/POLDIP2/FEZ2/TSC1/STYX/CPTP/PINK1/THRAP3/CLEC16A/HNRNPU/ACACB/USP7/MEIOC/FOXK1/LRIG2/SMCR8/SVIP/M…	161
BP	GO:0014065	phosphatidylinositol 3-kinase signaling	79/7481	144/18800	0.000171889	0.00255775	0.00185395	NYAP2/NEDD4/ERBB4/JAK2/CEACAM1/UBE3A/IRS1/TGFB2/PIP5K1A/SEMA4D/FLT1/ENTPD5/DAB2IP/NF1/INSR/PPARD/SIRT2/PIK3CB/NKX3-1/KDR/SIRT1/SOX9/CBL/NLRC3/PIK3C2B/PLEKHA1/ANGPT1/PIK3C2A/C1QBP/PLGLB2/KBTBD2/AGT/PLGLB1/EDN1/KIT/NTRK1/FGF2/PTPN13/PLXNB1/BTN2A2/FGFR1/LIME1/FBXL2/ZFP36L1/FGR/SERPINE2/NOP53/RELN/PDGFRA/PIK3CD/PDGFC/CSF3/PIK3CG/HGF/SRC/IGF1/PIK3IP1/PIK3AP1/MYDGF/CCL5/GPER1/HCLS1/TYRO3/NTRK2/MYOC/PDG…	79
BP	GO:0050868	negative regulation of T cell activation	70/7481	125/18800	0.000172917	0.00256702	0.00186067	SDC4/RIPOR2/CEACAM1/DUSP3/BCL6/SOCS6/ILDR2/IDO1/CD274/ZC3H8/TMEM131L/RC3H2/ITCH/DLG1/TIGIT/DLG5/SCRIB/PRDX2/PRKAR1A/RC3H1/MARCHF7/SOCS5/PTPN2/PAWR/PRNP/CBLB/MAD1L1/BMP4/TWSG1/SOCS1/BTN2A2/IRF1/TNFRSF21/IL4R/HFE/CR1/HLX/NRARP/VSIR/PDCD1LG2/LOXL3/FGL2/RUNX3/HLA-G/JAK3/IL20RB/LILRB2/TNFRSF14/PTPN22/HLA-DRB1/RUNX1/GLI3/CD300A/LGALS9/LGALS3/PTPN6/LILRB1/MDK/NCKAP1L/GPNMB/ANXA1/FCGR2B/TNFAIP8L2/CTSG/HA…	70
BP	GO:0006606	protein import into nucleus	86/7481	159/18800	0.000175112	0.00259354	0.00187989	ABRA/PKIA/BAG3/JAK2/FGF9/IPO7/KPNA4/RGPD3/MAVS/KPNA3/RGPD2/KPNA1/RANBP2/RGPD1/NUP58/FAM53C/SMAD3/APPL1/NUP153/FAM53B/KPNA6/IPO11/NUP98/UBR5/TNPO1/NF1/IPO13/HSP90AB1/RANBP6/IPO5/CRY2/CHP1/RGPD4/JUP/POM121C/E2F3/MED1/KPNB1/POM121/NOLC1/RGPD6/RGPD8/STAT3/RGPD5/ANGPT1/HEATR3/IPO4/TNPO3/NUP188/AGT/MAPK14/ZPR1/ING1/PKIG/DMAP1/PSEN1/PRICKLE1/CBLB/NUP85/PML/FAM53A/PTTG1IP/BMP4/TRAF3IP2/PRKD1/FLNA/RANGRF/…	86
BP	GO:0044843	cell cycle G1/S phase transition	130/7481	255/18800	0.000175772	0.00259725	0.00188258	MIR133B/ESRRB/MN1/CAMK2A/CUL5/FHL1/RDX/RBL1/PKD1/CUL4A/PLCB1/ANKRD17/EIF4G1/PRKDC/USP37/FBXW7/APPL1/GIGYF2/APC/RPTOR/CUL2/KCNA5/PPP6C/PPP2CA/GSPT1/SENP2/TAF1/BACH1/MLF1/LATS2/TFDP1/BRD4/ATM/PHF8/NKX3-1/BCL2/RBL2/DDX3X/CUL3/EIF4E/SDE2/POLE/CUL1/WEE1/RPS6KB1/E2F6/CACUL1/E2F3/CDK16/RB1/KMT2E/LATS1/CDK18/DLG1/RRM1/RHOU/ACVR1B/PSME3/ECD/INO80/MNAT1/CDC73/NACC2/MEN1/FAM107A/ZPR1/CDKN2C/SLFN11/CDK5/UBE2…	130
BP	GO:0052548	regulation of endopeptidase activity	206/7481	426/18800	0.000176674	0.00260451	0.00188784	VEGFA/MAPT/ROCK2/ITIH6/OVOS2/CYCS/COL4A3/JAK2/MIR27B/RPS6KA3/DHCR24/BIRC6/RNF34/UCHL5/MBP/DNAJB6/PRDX3/COL28A1/SMAD3/RAF1/CRYAB/USP47/XIAP/MIR24-1/AIFM1/CSNK2A1/CFLAR/HSPD1/BCL2L13/CASP8AP2/NRDC/UBE2O/USP14/NKX3-1/UACA/DDX3X/AKIRIN2/PZP/EGLN3/COL7A1/BCL2L11/SIRT1/ANOS1/FNIP1/VCP/CARD8/GPI/CASP9/MALT1/STAT3/CRIM1/DELE1/PSME3/PAK2/FAM162A/RFFL/PSMD14/HSF1/TP63/AGT/NOL3/NLRP1/PPM1F/HTRA2/PRNP/FIS1/C…	206
BP	GO:0001836	release of cytochrome c from mitochondria	36/7481	56/18800	0.000180006	0.00264746	0.00191897	OPA1/PPIF/PRKN/DNM1L/SOD2/FXN/GHITM/BCL2/PINK1/FZD9/BCL2L11/MOAP1/FAM162A/NOL3/FIS1/BCL2L1/TP53/TNFSF10/PMAIP1/BID/LMNA/BMF/GPX1/BAD/PRELID1/HGF/IGF1/BAX/GPER1/ARRB2/BBC3/IFI6/PLAUR/BOK/PYCARD/CLU	36
BP	GO:0030282	bone mineralization	68/7481	121/18800	0.00018453	0.00270147	0.00195813	ZNF664-RFLNA/MEF2C/RFLNA/SMAD3/NOTUM/TMEM38B/BCOR/AXIN2/NBR1/ANKH/BMPR1B/FZD9/LGR4/ANO6/SOX9/SBDS/TRPM4/BMPR1A/SLC24A3/ACVR2B/ATP2B1/PKDCC/BMPR2/ZBTB40/BGLAP/SMPD3/BMP4/GJA1/ALPL/TUFT1/BMP2/FBXL15/LTBP3/PTK2B/WNT11/ENPP1/PTH1R/SRGN/FGR/WNT4/WNT10B/DDR2/TGFB1/P2RX7/IGF1/TENT5A/ALOX5/PTHLH/CCR1/OSR2/BMP7/OMD/PTN/SNX10/ISG15/ECM1/OSR1/LOX/COL1A2/TMEM119/GPC3/PTGS2/MGP/CLEC3B/TWIST1/ASPN/LEP/COMP	68
BP	GO:0031398	positive regulation of protein ubiquitination	68/7481	121/18800	0.00018453	0.00270147	0.00195813	KLHL40/ARRDC4/DCUN1D2/PRKN/HUWE1/UBE3A/AMER1/RCHY1/FBXW7/TSPYL5/UBE2D1/XIAP/SENP2/FANCM/MAPK9/NDFIP2/BTRC/RNF111/UBQLN1/DDX3X/CUL3/BRCA1/PINK1/BMI1/CTR9/CRY1/RNF180/MYCBP2/MALT1/UBE2N/ANGPT1/UBE2V2/UBB/AIMP2/DCUN1D1/MARCHF7/PAXIP1/FAM107A/FBXO4/GABARAP/CDK5RAP3/PHF23/PRICKLE1/RPS2/WFS1/RASSF5/CBLB/DCUN1D3/FANCI/PTTG1IP/CENPS/PEF1/CDK9/FKBP1A/CENPX/CAV1/PDCD6/BCL10/SEPTIN4/UBE2S/CDC14B/SPSB4/NMI/R…	68
BP	GO:0006816	calcium ion transport	205/7481	424/18800	0.00018499	0.00270197	0.00195848	NOS1/P2RX3/ATP2A2/RYR3/DMD/RYR1/ATP1B1/HOMER1/JPH1/AKAP6/ATP2B2/PDE4D/HOMER2/CAMK2A/PLN/CACNA2D1/TRDN/CUL5/NIPSNAP2/IBTK/CRACR2A/CAMK2G/CHD7/DNM1L/VDAC1/ATP1A2/PKD1/GP1BA/PDPK1/CHRNA10/PRKACA/SLC8A3/JPH2/MCU/HSPA2/CAPN3/CACNA1S/CASQ1/CAMK2B/CACNA2D3/MICU3/EPB41/HTT/AFG3L2/P2RX5/TMEM38B/STIM1/CAMK2D/PDE4B/DIAPH1/LETM1/BCL2/ANK2/UBQLN1/SLC25A23/CACNG6/CATSPER3/STRIT1/TMEM38A/ANO6/HRC/MICU2/PRKCE/MI…	205
BP	GO:0042073	intraciliary transport	27/7481	39/18800	0.00018807	0.00274063	0.00198651	PCM1/TTC21B/IFT81/TRAF3IP1/DYNC2I1/LCA5L/SSX2IP/IFT172/RABL2B/CEP131/SSNA1/IFT27/RPGR/DYNC2H1/TTC30B/IFT20/DYNC2LI1/KIF3B/TTC21A/IFT122/IFT43/ARL3/IFT57/BBS12/DYNLT2B/IFT52/DYNC2I2	27
BP	GO:0042552	myelination	76/7481	138/18800	0.000192294	0.00279576	0.00202647	PLEC/QKI/SLC25A12/B4GALT5/SLC8A3/SLC25A46/XK/ASPA/LPIN1/MBP/DICER1/MTOR/RNF10/DAG1/PIKFYVE/AFG3L2/PALS1/GPC1/NF1/SIRT2/ANK2/AMIGO1/TSC1/GNPAT/NFASC/ACSBG1/AKT2/RXRG/DLG1/ZNF24/B4GALT6/TPPP/DEGS1/ZPR1/CYFIP1/RARA/TSPAN2/ILK/NAB2/LGI4/ORMDL3/TENM4/JAM2/TNFRSF1B/MAL/PMP22/PLLP/TNFRSF21/ADGRG6/ACER3/JAM3/DHH/MALL/RARG/GAL3ST1/EPB41L3/CST7/NDRG1/HGF/CXCR4/PLP1/HEXB/TLR2/CD9/CLDN5/ITGB4/MARVELD1/CTSC/N…	76
BP	GO:0006643	membrane lipid metabolic process	108/7481	207/18800	0.00019292	0.00279844	0.00202841	B3GNT5/B3GALT1/ST8SIA5/TEX2/ST3GAL1/B4GALT5/NEU3/GBA2/ASAH2/PIGF/GPLD1/PPP2CA/LARGE1/ST3GAL3/PRKD3/PIGN/PIGW/CPTP/OSBP/CERS6/HACD1/SAMD8/SIRT3/ASAH2B/PGAP4/CERT1/SCCPDH/B4GALT6/ST3GAL2/DEGS1/SPNS2/HTRA2/GPAA1/GLTP/HACD2/PLPP1/CLN6/PIGU/TM9SF2/UGCG/NEU1/SGPP1/PSAP/PEMT/PIGQ/SPTLC1/KIT/ABCA8/PIGM/PGAP3/HACD3/CERS2/SMPD3/PIGC/NAGA/ST8SIA4/ORMDL3/PIGB/PRKD1/B4GALT4/GLA/PIGT/ELOVL5/GLB1/PLA2G15/KDSR/S…	108
BP	GO:0007006	mitochondrial membrane organization	66/7481	117/18800	0.000196545	0.00284409	0.0020615	MFN2/CAMK2A/APOOL/OPA1/PPIF/HK2/HSPA9/SLC25A4/TOMM70/IMMT/HSP90AA1/CHCHD3/APOO/GHITM/TIMM8A/RHOT1/AFG3L2/DNAJC11/MTX2/OMA1/GSK3B/HSPA4/VDAC2/LETM1/BCL2/ADCK1/PINK1/FZD9/BCL2L11/RCC1L/MOAP1/ACAA2/MFN1/SPG7/MAPK8/PEX5/MAIP1/COX18/NOL3/MICOS13/CNP/NAIF1/TIMM10/TIMM9/UQCC3/BCL2L1/ROMO1/STPG1/MTX1/ZNF205/TP53/PMAIP1/BID/GZMB/SLC25A5/SLC35F6/BNIP3L/CHCHD6/BAD/SLC25A6/TMEM14A/BAX/BBC3/EYA2/BOK/SNCA	66
BP	GO:0006644	phospholipid metabolic process	189/7481	388/18800	0.000197411	0.00284409	0.0020615	EFR3B/PLA2G4E/SMG1/GPAT3/INPP5J/DGKD/SOCS7/IDI2/PLCD4/PLCB1/IDI1/EFR3A/AGPAT3/PIGF/LPIN1/SOCS6/MTMR3/PIP5K1A/PIP4K2B/PLA2G12A/PCYT1A/PNPLA8/PIKFYVE/GPLD1/PAFAH1B1/FABP3/INPPL1/TMEM38B/MTMR9/HMGCS1/FITM2/ATM/PPARD/PIK3CB/DGKH/DGKZ/IMPA1/SYNJ2/SELENOI/HADHA/PITPNM2/PIGN/CHP1/INPP5A/TTC7B/PIGW/INPP4A/PLAAT1/GNPAT/INPP4B/OSBP/PLAA/ADGRF5/LPCAT3/PITPNM1/MTMR1/MTMR10/ACSL3/SAMD8/PLA2G4C/PGAP4/ABHD5/SYN…	189
BP	GO:0030888	regulation of B cell proliferation	40/7481	64/18800	0.000197413	0.00284409	0.0020615	TFRC/IRS2/MEF2C/CD38/BCL6/TIRAP/ATM/BCL2/RC3H1/PAWR/PKN1/SLC39A10/CHRNB2/CD40/INPP5D/NFATC2/ADA/PTPRC/TNFRSF21/TNFRSF4/TLR4/MNDA/CD320/CLCF1/LYN/AHR/MIF/BST1/IL7/CARD11/CD300A/BTK/SASH3/CD81/TNFSF13B/CDKN1A/NCKAP1L/FCGR2B/GPR183/TYROBP	40
BP	GO:0006085	acetyl-CoA biosynthetic process	15/7481	18/18800	0.000199281	0.0028645	0.00207629	DLAT/DLD/PDHX/PDHA1/PDHB/PDK1/PDK2/ACAT1/DIP2A/MPC2/ACSS2/MLYCD/ACSS1/ACLY/PDK3	15
BP	GO:0006734	NADH metabolic process	22/7481	30/18800	0.000201121	0.00287141	0.0020813	OGDH/NUDT13/SLC25A12/MDH1/HK2/PFKM/HK1/TIGAR/MDH2/GPD2/FOXK1/VCP/NUDT12/FOXK2/TP53/PFKL/ENO1/PFKP/ENO2/NQO1/HK3/PCK2	22
BP	GO:0019886	antigen processing and presentation of exogenous peptide antigen via MHC class II	22/7481	30/18800	0.000201121	0.00287141	0.0020813	PIKFYVE/DNM2/CTSF/CTSL/B2M/CTSD/HLA-DQB1/HLA-DQA1/HLA-DPA1/HLA-DOA/HLA-DRB1/HLA-DRA/HLA-DMB/HLA-DMA/LGMN/HLA-DQB2/CTSS/HLA-DPB1/FCGR2B/HLA-DQA2/FCER1G/IFI30	22
BP	GO:0030204	chondroitin sulfate metabolic process	22/7481	30/18800	0.000201121	0.00287141	0.0020813	HYAL4/CHST9/EGFLAM/BPNT2/CHSY3/XYLT2/CHST15/CHSY1/CSGALNACT1/DSE/CHPF2/DSEL/CHST7/B3GALT6/IDUA/EXT1/CHPF/UGDH/CHST11/XYLT1/DCN/BGN	22
BP	GO:0061912	selective autophagy	46/7481	76/18800	0.000202698	0.00288742	0.0020929	MFN2/BAG3/HSPB8/PRKN/VDAC1/HUWE1/SLC25A4/VPS13D/VPS13C/RB1CC1/LRBA/HTT/WDFY3/OPTN/ATG2B/UFL1/TIGAR/UBQLN1/PINK1/ULK2/UBA5/ATG2A/RETREG1/RAB7A/STBD1/MAP1LC3B/ATG4D/ULK1/HDAC6/HTRA2/WDR81/AUP1/TOMM7/UFC1/RETREG3/ARFIP2/SPTLC1/NOD1/DDRGK1/TEX264/TP53/MAPK3/SLC25A5/RIPK2/STING1/MAP1LC3C	46
BP	GO:0061515	myeloid cell development	45/7481	74/18800	0.000203227	0.00288846	0.00209366	ALAS1/EP300/BCL6/FBXW7/PTPN11/PAFAH1B1/PABPC4/DMTN/JMJD6/ADGRF5/SLC11A2/FAM210B/MED1/ABCB10/BRD1/SRF/MEIS1/BPGM/PTBP3/ZFPM1/TSPAN2/WASF2/APP/KIT/NOTCH2/FLI1/LRRK1/RPS6/SLC9B2/GPR68/ZNF385A/NRROS/PIP4K2A/FBN1/SRC/G6PD/FOXP1/TLR2/EVI2B/PTPN6/LILRB1/NCKAP1L/ANXA2/KLF2/TYROBP	45
BP	GO:0090132	epithelium migration	177/7481	361/18800	0.000203916	0.00289178	0.00209607	MIR133B/DNAJA4/HBEGF/VEGFA/AMOT/PROX1/ROCK2/MIR22/SYNJ2BP/MIR27B/CEACAM1/CLASP1/ATP5F1A/PDPK1/ATP5F1B/MEF2C/PRKCA/DUSP10/FBXW7/CLASP2/PTPN11/TGFB2/PFN2/MTOR/GPLD1/MIR24-1/EMC10/DAB2IP/MAP2K3/CAPN7/NF1/RTN4/KRIT1/PPARD/PIK3CB/MAPRE2/KDR/JUP/GLUL/RREB1/PTP4A3/PXN/SIRT1/SOX9/HDAC9/PRKCE/ADAMTS9/EFNB2/GPI/HDAC5/ADIPOR1/CDH13/PTPRM/ANGPT1/EPB41L5/IQSEC1/KANK1/PIK3C2A/HDAC6/SRF/CDH5/AGT/BMPR2/MCC/PAXIP…	177
BP	GO:0043410	positive regulation of MAPK cascade	234/7481	491/18800	0.000205082	0.00290181	0.00210334	VEGFA/HIPK2/NEK10/MAP2K6/ROCK2/GCNT2/ERBB4/CRACR2A/RET/JAK2/MIR27B/PAK1/PLCB1/TNIK/P2RY1/PRKCA/TAOK1/DNAJC27/FBXW7/PTPN11/TGFB2/RAF1/RB1CC1/TIRAP/CRKL/GAREM1/KSR1/XIAP/FLT1/MIR24-1/EMC10/CFLAR/DAB2IP/MAP2K3/FZD7/TPD52L1/KLHDC10/INSR/RAPGEF2/BCAR3/MAP2K1/GHR/SPAG9/FZD5/KDR/DOK5/DUSP19/MAP3K10/DVL3/NDST1/AKAP13/PRKCE/PTPN1/ITGA1/MAPKBP1/STK25/PJA2/FRS2/PRDX2/ANGPT1/MAP3K4/MAP3K7/DHX33/MADD/BRAF/PEL…	234
BP	GO:0043409	negative regulation of MAPK cascade	95/7481	179/18800	0.000207206	0.00292535	0.0021204	ATF3/MIR133B/DUSP8/KLHL31/WNK2/STYXL2/ASH1L/SYNJ2BP/PRKN/DUSP3/CHRNA10/NCOR1/DUSP10/DUSP16/HIPK3/SPRY4/DAG1/SPRY3/EIF3A/PAFAH1B1/NDRG2/DUSP13/DAB2IP/NF1/PIK3CB/FKTN/DUSP29/FLCN/PINK1/RANBP9/DUSP19/CYLD/ITCH/PTPN1/ZMYND11/DLG1/NF2/SMAD4/PAQR3/AGT/PRDM15/MEN1/PTPN2/LEMD2/GBP1/CDK5RAP3/SPRY1/TBC1D10C/SPRED1/SORL1/FOXM1/CSK/BMP4/EZR/ITGB1BP1/BTN2A2/BMP2/CAV1/PTPRJ/HYAL2/PTPRC/SPRED3/GSTP1/DACT1/TIMP3…	95
BP	GO:0000082	G1/S transition of mitotic cell cycle	116/7481	225/18800	0.000214967	0.00302817	0.00219493	MIR133B/ESRRB/CAMK2A/CUL5/FHL1/RDX/RBL1/PKD1/CUL4A/PLCB1/ANKRD17/EIF4G1/PRKDC/USP37/APPL1/GIGYF2/APC/RPTOR/CUL2/KCNA5/PPP6C/PPP2CA/GSPT1/SENP2/BACH1/LATS2/TFDP1/BRD4/ATM/PHF8/BCL2/RBL2/DDX3X/CUL3/EIF4E/SDE2/POLE/CUL1/WEE1/RPS6KB1/E2F6/CACUL1/E2F3/CDK16/RB1/KMT2E/LATS1/CDK18/DLG1/RRM1/RHOU/ACVR1B/PSME3/ECD/INO80/MNAT1/CDC73/NACC2/FAM107A/ZPR1/CDKN2C/SLFN11/CDK5/UBE2E2/CDKN2D/CDK10/KLF11/TAF10/NASP…	116
BP	GO:0034446	substrate adhesion-dependent cell spreading	62/7481	109/18800	0.000221494	0.00310631	0.00225156	BVES/LIMS1/SPRY4/CRKL/FZD7/DMTN/PARVG/MEGF9/RREB1/PEAK1/PXN/DNM2/PREX1/ARHGEF7/KANK1/C1QBP/PARVB/P4HB/GBP1/RADIL/RHOA/LAMB1/ITGA4/CIB1/ILK/TRIOBP/DOCK5/LAMB2/RCC2/LIMS2/SRGAP2/CORO1C/LPXN/FZD4/FLNA/ITGB1BP1/ITGB7/MYADM/MICALL2/NTNG2/CALR/EFNA1/ANTXR1/PARVA/MERTK/AXL/FERMT3/SRC/EPHA1/HAS2/EPHB3/MELTF/DAB2/CARMIL1/TYRO3/MYOC/TACSTD2/MDK/FBLN1/S100A10/FN1/EFNA5	62
BP	GO:0071887	leukocyte apoptotic process	62/7481	109/18800	0.000221494	0.00310631	0.00225156	IRS2/ST3GAL1/MEF2C/MIR17HG/PRKCQ/BCL6/DNAJA3/IDO1/CD274/ZC3H8/CRKL/RAPGEF2/PIK3CB/BCL2L11/SIRT1/FNIP1/CASP9/TCP1/SELENOS/PKN1/SLC39A10/GAS6/FADD/ORMDL3/BMP4/TRAF3IP2/GPAM/TP53/KDELR1/CXCL12/ADA/RPS6/IRF3/FAS/BCL10/TNFRSF21/CTSL/IRF7/EFNA1/PIK3CD/TSC22D3/RIPK3/MERTK/PRELID1/AXL/LYN/MIF/JAK3/P2RX7/BAX/FOXP1/CCL5/GLI3/HCLS1/PLEKHO2/BTK/LGALS9/LGALS3/LILRB1/ANXA1/CCL21/HCAR2	62
BP	GO:0001837	epithelial to mesenchymal transition	87/7481	162/18800	0.000222514	0.00310796	0.00225276	KBTBD8/ZNF750/ROCK2/GCNT2/USF3/CLASP1/CLASP2/TGFB2/SMAD3/HEYL/LRP6/MTOR/DAG1/PPP2CA/BCL9L/DAB2IP/RTN4/GSK3B/AXIN2/NOTCH4/SOX9/TBX3/NOLC1/DLG5/ADIPOR1/EPB41L5/SMAD4/POLR1B/MARK1/SPRY1/SPRED1/MAD2L2/SDCBP/EDN1/RBPJ/BMP4/TCF7L2/WWTR1/PHLDB2/PEF1/FLNA/RGCC/BMP2/FOXF2/ADAM15/FGFR1/SPRED3/PDCD6/WNT11/SNAI2/OLFM1/AKNA/ELL3/MCRIP1/PDCD4/TGFBR2/TMEM100/EPHA3/TGFB1I1/EFNA1/IL17RD/CRB2/LOXL2/LOXL3/BMP5/WNT4…	87
BP	GO:0034614	cellular response to reactive oxygen species	80/7481	147/18800	0.000222592	0.00310796	0.00225276	NR4A3/MAPT/PPARGC1B/PPIF/SOD2/FXN/PDK2/PRDX3/AIFM1/MAPK9/KDM6B/PINK1/PXN/SIRT1/MPO/ENDOG/SETX/ERCC6L2/CHUK/MAPK8/STK25/PLEKHA1/PRDX2/MAPK1/TRAP1/HDAC6/ATP7A/HSF1/OSER1/PAWR/NOS3/ZNF277/PCNA/AGAP3/IL18BP/EDN1/CAMKK2/AQP1/SMPD3/PCGF2/PKD2/NET1/ROMO1/RACK1/CCS/STK26/SIGMAR1/MAPK3/RPS3/MAPK13/MT3/STAT6/MAPK7/ZNF580/RNF112/PDGFRA/GPR37L1/RIPK3/SIRPA/TRPM2/AXL/RHOB/HGF/NQO1/TREX1/SRC/AKR1C3/CYP1B1/TXN/…	80
BP	GO:0016601	Rac protein signal transduction	29/7481	43/18800	0.000223565	0.00311467	0.00225763	GARRE1/AUTS2/NCKAP1/ALS2/NF1/PIK3CB/DNM2/FARP2/RHOU/OGT/CDH13/HACE1/SSX2IP/ARHGAP44/CADM4/GABARAP/CYFIP1/WASF2/HACD3/BRK1/RHOG/WASF1/ELMO1/PIK3CG/RAC2/SH3BP1/TIAM1/STMN3/AIF1	29
BP	GO:0008637	apoptotic mitochondrial changes	61/7481	107/18800	0.000227853	0.00316746	0.00229589	NDUFS1/CAMK2A/ERBB4/OPA1/PPIF/PRKN/DNM1L/HK2/SOD2/SLC25A4/GCLM/FXN/GHITM/RHOT1/HSPD1/GSK3B/VDAC2/BCL2/PINK1/FZD9/BCL2L11/MOAP1/ACAA2/MAPK8/PPP2CB/FAM162A/NOL3/FIS1/IFIT2/NAIF1/BCL2L1/STPG1/ZNF205/TP53/TNFSF10/PMAIP1/BID/GZMB/LMNA/SLC25A5/SLC35F6/BMF/GPX1/BNIP3L/AIFM2/BAD/SLC25A6/PRELID1/HGF/IGF1/TMEM14A/BAX/GPER1/ARRB2/BBC3/EYA2/IFI6/PLAUR/BOK/PYCARD/CLU	61
BP	GO:0022408	negative regulation of cell-cell adhesion	104/7481	199/18800	0.000231089	0.00320541	0.0023234	PRKG1/VEGFA/PPARA/SDC4/RIPOR2/RDX/WNK1/JAK2/CEACAM1/DUSP3/BCL6/MBP/SOCS6/ILDR2/IDO1/GTPBP4/CD274/ZC3H8/TMEM131L/NOTCH4/RC3H2/ITCH/DLG1/TIGIT/DLG5/NF2/SCRIB/PRDX2/EPB41L5/PRKAR1A/RC3H1/MARCHF7/SOCS5/PTPN2/PAWR/PPM1F/PRNP/ALOX12/CBLB/SWAP70/MAD2L2/MAD1L1/BMP4/UBASH3B/TWSG1/RGCC/SOCS1/BTN2A2/BMP2/CXCL12/MYADM/IRF1/TNFRSF21/IL4R/ASS1/HFE/CR1/HLX/AKNA/NRARP/SERPINE2/VSIR/MAPK7/PDCD1LG2/LOXL3/FGL2/RUNX…	104
BP	GO:0046631	alpha-beta T cell activation	85/7481	158/18800	0.000241821	0.00334694	0.00242599	CRACR2A/JAK2/PRKCQ/BCL6/ZBTB16/HSPH1/RORA/MTOR/CD274/RORC/IL6R/BCL2/RC3H2/ITCH/MALT1/STAT3/RC3H1/ATP7A/SOCS5/RHOA/RARA/ZFPM1/PTGER4/AGER/CBLB/RPL22/IL18R1/TWSG1/RASAL3/SOCS1/NFKBIZ/ITK/ADA/PTPRC/CLEC4A/ELF4/CD3E/PRKCZ/IRF1/IL4R/RELB/HFE/HLX/CTSL/PRR7/WDFY4/VSIR/STAT6/TGFBR2/TCIRG1/HLA-A/LOXL3/HLA-E/RUNX3/MAPK8IP1/RIPK2/NFKBID/NLRP3/BCL3/JAK3/NKG7/TNFRSF14/PTPN22/HLA-DRB1/RUNX1/FOXP1/HLA-DRA/PNP/G…	85
BP	GO:0050730	regulation of peptidyl-tyrosine phosphorylation	132/7481	261/18800	0.000245696	0.00339317	0.00245949	HBEGF/IL31RA/VEGFA/ERBB4/IBTK/JAK2/DLG4/DOK7/NEURL1/LRP4/FBXW7/CNOT7/DOCK3/PTPN11/GPRC5B/MTOR/RICTOR/SEMA4D/PPP2CA/IL6R/TNK2/RAP2C/CTF1/GHR/DMTN/OSBP/ERCC6/CBL/PRKCE/SH3BP5L/PTPN1/NF2/CEP43/ANGPT1/PAK2/HSF1/CADM4/AGT/SOCS5/ADNP/PTPN2/AFAP1L2/PRNP/TSLP/PSEN1/PLCG2/ARL2BP/CSPG4/SH3BP5/CBLB/APP/ZGPAT/GFRA1/KIT/GAS6/CD40/ARHGEF2/RACK1/SOCS1/LRRK1/TP53/CAV1/PTPRJ/HYAL2/PTPRC/PTK2B/CD3E/PRKCZ/UNC119/DL…	132
BP	GO:0110020	regulation of actomyosin structure organization	58/7481	101/18800	0.000246964	0.00340328	0.00246682	PROX1/MYLK3/ROCK2/SDC4/LIMCH1/SYNPO2L/PAK1/CLASP1/CLASP2/PFN2/SMAD3/MTOR/FHOD1/TSC1/ARHGEF10L/PXN/PPFIA1/AKAP13/NF2/TJP1/PAK2/SMAD4/CCDC88A/PPM1F/RHOA/PTGER4/WASF2/CORO2B/EDN1/SORBS3/PHLDB2/F11R/RGCC/ITGB1BP1/SERPINF2/STMN1/RAPGEF3/TTC8/ARAP1/WNT11/PFN1/GPR65/ACTG1/WNT4/RHOC/EPHA1/CCN2/ARHGEF5/CARMIL1/CGNL1/WAS/MYOC/RHPN1/TACSTD2/LPAR1/SFRP1/S100A10/TACR1	58
BP	GO:0090257	regulation of muscle system process	127/7481	250/18800	0.000251151	0.00345346	0.0025032	NR4A3/NOS1/PRKG1/MYH7/ATP2A2/CTNNA3/DMD/PPARA/ROCK2/ATP1B1/AKAP6/PDE4D/PPP1R12B/PLN/PKP2/KCNJ2/AKAP9/SCN4A/MYL3/HDAC4/CAMK2G/ATP1A2/MYLK2/TNNI1/MIR17HG/TOMM70/PRKACA/SLC8A3/LMCD1/PRKCA/CASQ1/JARID2/MEF2A/TNNT1/CAMK2B/RNF207/SMAD3/MYL2/PARP1/DAG1/SETD3/TMEM38B/GTF2IRD1/TNNI3/CAMK2D/PDE4B/MLIP/ANK2/SPX/TNNC1/STRIT1/JUP/TMEM38A/RPS6KB1/HRC/KBTBD13/ZDHHC21/DOCK4/FGF13/DLG1/TNNI3K/TRPM4/ATP2B1/DMPK/SR…	127
BP	GO:0019884	antigen processing and presentation of exogenous antigen	31/7481	47/18800	0.000253501	0.00347072	0.00251571	PIKFYVE/LNPEP/DNM2/TAP1/CTSF/PSME1/CLEC4A/CTSL/MR1/HLA-A/B2M/CD1C/CTSD/HLA-E/HLA-DQB1/HLA-F/HLA-DQA1/HLA-DPA1/HLA-DOA/HLA-DRB1/HLA-DRA/HLA-DMB/HLA-DMA/LGMN/HLA-DQB2/CTSS/HLA-DPB1/FCGR2B/HLA-DQA2/FCER1G/IFI30	31
BP	GO:0120163	negative regulation of cold-induced thermogenesis	31/7481	47/18800	0.000253501	0.00347072	0.00251571	ACOT11/MAP2K6/PLCL1/NRDC/LNPEP/PLCL2/PGAM5/FLCN/LGR4/RB1/HOXC10/ZNF423/ACVR2B/ABHD6/IP6K1/RBPJ/IL18R1/DDIT3/ADAMTS5/NR1D1/TLR4/FOXC2/ID1/TLE3/LAMA4/WNT10B/NR1H3/NOVA1/NPR3/ADIPOQ/CIDEA	31
BP	GO:0032103	positive regulation of response to external stimulus	212/7481	442/18800	0.000256055	0.00348292	0.00252455	VEGFA/MIR22/RIPOR2/WNK1/JAK2/PAK1/DNM1L/EP300/FEM1A/MAVS/TOMM70/HSP90AA1/PRKCA/MCU/ANKRD17/DAPK2/CLOCK/PVR/PRKDC/USP15/GPRC5B/OXSR1/SMAD3/CREBBP/IDO1/TIRAP/IL6R/OPTN/POLR3B/RIOK3/AKIRIN2/PUM1/AKIRIN1/KDR/ABCC1/ANO6/POLR3D/AP1G1/MED1/NAPEPLD/STAT5B/CDH13/MAPK1/LSM14A/C1QBP/PAK2/UBE2K/MAP3K7/TRIM41/SLC15A4/AGT/BMPR2/NLRP1/HMGB2/PPM1F/VEGFD/TRIM5/TSLP/MOSPD2/PLCG2/PTGER4/TLR3/AGER/SWAP70/CREB3/APP/S…	212
BP	GO:0032469	endoplasmic reticulum calcium ion homeostasis	19/7481	25/18800	0.000256883	0.00348292	0.00252455	ATP2A2/TMTC4/CAMK2D/BCL2/CCDC47/PACS2/FIS1/PSEN1/WFS1/TMCO1/THADA/APP/ITPR1/PML/GRINA/RAP1GDS1/BCAP31/BAX/KCTD17	19
BP	GO:0050860	negative regulation of T cell receptor signaling pathway	19/7481	25/18800	0.000256883	0.00348292	0.00252455	PVRIG/CEACAM1/DUSP3/DGKZ/PTPN2/PAWR/PRNP/GBP1/CBLB/EZR/BTN2A2/PTPRJ/PTPN22/LGALS3/PTPN6/SH2D1A/LILRB4/THY1/LAPTM5	19
BP	GO:0006839	mitochondrial transport	96/7481	182/18800	0.000257077	0.00348292	0.00252455	MFN2/SLC25A30/BAG3/CAMK2A/PPIF/PRKN/HUWE1/HK2/SLC25A4/TOMM70/HSP90AA1/TIMM23B/NPEPPS/SLC25A46/FBXW7/TIMM21/TOMM40L/TIMM8A/RHOT1/ARIH2/MTX2/AIFM1/HSPD1/GSK3B/HSPA4/VDAC2/BCL2/CPT1B/PITRM1/FZD5/CPT2/PINK1/SREBF2/FZD9/KIFBP/SH3GLB1/BCL2L11/MIPEP/TIMM17A/TIMM44/MOAP1/GRPEL1/ACAA2/SPG7/RHOU/LMAN1/MAPK8/ABCB10/UBE2D3/PMPCB/MAIP1/SLC25A16/PMPCA/SLC25A20/COX18/NOL3/HTRA2/FIS1/LEPROT/UBL5/PSEN1/CNP/SLC25A…	96
BP	GO:0030041	actin filament polymerization	90/7481	169/18800	0.000257139	0.00348292	0.00252455	SVIL/FHOD3/LMOD2/SPTB/PSTPIP2/RDX/JAK2/C15orf62/LMOD3/COBL/SPTBN4/GBA2/PFN2/NCKAP1/TMOD1/MTOR/RICTOR/SPTBN5/ARFGEF1/SSH2/FLII/DIAPH1/SSH1/DMTN/CAPZA2/PRKCE/LATS1/DLG1/PREX1/RASA1/TMOD4/KANK1/WASL/SPIRE1/FAM107A/TENM1/ESAM/CYFIP1/RHOA/CAPZA1/CDC42EP4/SPTAN1/SNX9/ARPC1A/TRIOBP/KANK3/KIRREL1/CYRIA/GAS7/TWF1/SSH3/PTK2B/MYADM/MICALL2/VASP/FCHSD1/CDC42EP1/PFN1/ADD3/ARPC4/DBN1/CSF3/WASF1/CORO7/VILL/CDC4…	90
BP	GO:0002495	antigen processing and presentation of peptide antigen via MHC class II	24/7481	34/18800	0.000269813	0.00364679	0.00264332	PIKFYVE/DNM2/CTSF/CTSL/B2M/MARCHF1/CTSD/HLA-DQB1/HLA-DQA1/HLA-DPA1/HLA-DOA/HLA-DRB1/HLA-DRA/HLA-DMB/HLA-DMA/LGMN/HLA-DQB2/CTSS/HLA-DPB1/FCGR2B/HLA-DQA2/FCER1G/PYCARD/IFI30	24
BP	GO:0060070	canonical Wnt signaling pathway	155/7481	313/18800	0.000274435	0.00370137	0.00268289	WNK2/PPM1B/RSPO3/WNK1/PRKN/LGR5/FGF9/TNKS2/PYGO1/AMER1/KPNA1/WNT9A/JRK/LRP4/GPRC5B/SMAD3/USP34/TTC21B/LRP6/NOTUM/TLE4/USP47/FAM53B/APC/TLE1/XIAP/BCL9/MITF/BCL9L/UBR5/DAB2IP/LATS2/FZD7/SCYL2/TNKS/BTRC/DVL1/TMEM131L/GSK3B/FZD3/SHISA6/PPM1A/MED12/KREMEN1/AXIN2/FZD5/DDX3X/RNF146/FZD9/PTPRU/JUP/LGR4/TMEM170B/CYLD/G3BP1/DVL3/SOX9/VCP/LATS1/USP8/CTDNEP1/TRPM4/TLE2/TMEM64/KANK1/UBE2B/YAP1/ZNRF3/MCC/MAPK1…	155
BP	GO:0030048	actin filament-based movement	73/7481	133/18800	0.000291869	0.00391176	0.00283538	MYH6/MYH7/SCN2B/ATP2A2/CTNNA3/GPD1L/PDE4D/MYH4/PLN/CACNA2D1/PKP2/KCNJ2/LIMCH1/AKAP9/KCNN2/SCN3B/ATP1A2/MYLK2/MYH14/SGCD/SYNE2/MYH2/RNF207/WIPF3/MYO7B/KCNA5/FNBP1L/MYO19/CAMK2D/EPDR1/PDE4B/ANK2/TNNC1/JUP/FGF13/DLG1/SCN1B/TRPM4/EPB41L5/WASL/SNTA1/ATP1A1/KCNJ8/FRMD6/WASF2/MYO9B/GJA5/GJA1/FLNA/RANGRF/MYO7A/CAV1/SRI/TNNT2/EMP2/MYO1D/MYO1G/KCNE4/ACTA2/KCNE3/DSP/PARVA/WIPF1/DSC2/SHTN1/MYO1F/ADORA1/MYL6/…	73
BP	GO:0043434	response to peptide hormone	195/7481	404/18800	0.000292952	0.00391176	0.00283538	NR4A3/ZNF106/CA2/PPARA/GOT1/RAB15/ROCK2/ACTN2/IRS2/CAMK2A/JAK2/CEACAM1/USO1/WDTC1/PLCB1/KAT2B/PDPK1/YWHAG/PRKCQ/ESRRA/RAB10/GPT/TBC1D4/TRIM72/PRKDC/EPM2AIP1/PFKFB1/GNRHR2/IRS1/POMC/PTPN11/LPIN1/SLC29A2/PDK2/VPS13C/PIP4K2B/SLC2A4/PARP1/APPL1/SORBS1/LRP6/MTOR/IDE/MBD5/VWA2/DAG1/GPLD1/APC/FOXO4/INPPL1/CFLAR/PNPT1/INSR/CSRP3/GSK3B/PKM/SIK2/RHOQ/BCAR3/GHR/HADHA/CRY2/TSC1/NUCKS1/EPRS1/RAB12/RPS6KB1/HAD…	195
BP	GO:0002396	MHC protein complex assembly	16/7481	20/18800	0.000293358	0.00391176	0.00283538	TAPBPL/TAPBP/CALR/B2M/HLA-DQB1/PDIA3/HLA-DQA1/HLA-DPA1/HLA-DOA/HLA-DRB1/HLA-DRA/HLA-DMB/HLA-DMA/HLA-DQB2/HLA-DPB1/HLA-DQA2	16
BP	GO:0002501	peptide antigen assembly with MHC protein complex	16/7481	20/18800	0.000293358	0.00391176	0.00283538	TAPBPL/TAPBP/CALR/B2M/HLA-DQB1/PDIA3/HLA-DQA1/HLA-DPA1/HLA-DOA/HLA-DRB1/HLA-DRA/HLA-DMB/HLA-DMA/HLA-DQB2/HLA-DPB1/HLA-DQA2	16
BP	GO:2000738	positive regulation of stem cell differentiation	16/7481	20/18800	0.000293358	0.00391176	0.00283538	RBM24/TGFB2/SOX6/DHX36/MTCH2/SOX9/HOXB4/PWP1/TCF15/LTBP3/FOXC1/SOX5/GATA6/TBX5/PTN/TACSTD2	16
BP	GO:0071229	cellular response to acid chemical	50/7481	85/18800	0.000293737	0.00391176	0.00283538	CPEB4/VEGFA/PLEC/CPEB3/UBR2/GCLM/NEURL1/DNMT3A/MTOR/UBR1/RPTOR/SESN1/RRAGD/COL4A6/LARS1/IPO5/AMIGO1/ZEB1/CASTOR2/ATP7A/HSF1/SH3BP4/NSMF/RRAGC/PKD2/SIPA1/BCL2L1/SESN3/SOCS1/LAMTOR2/ASS1/COL6A1/CPEB1/PDGFRA/PDGFC/LAMTOR4/COL5A2/FYN/COL16A1/BAIAP2/CASTOR1/NTRK2/PDGFD/COL3A1/CYBA/MMP2/COL1A2/COL1A1/CYBB/KLF2	50
BP	GO:0010506	regulation of autophagy	165/7481	336/18800	0.00029861	0.00396002	0.00287037	TP53INP2/USP13/HERC1/MAPT/SMG1/BAG3/FYCO1/NEDD4/HSPB8/PRKAA2/PRKN/DNM1L/VDAC1/EPM2A/EP300/SLC25A4/VPS13D/PRKACA/EIF4G1/DAPK2/FBXW7/TAB3/MTMR3/VPS13C/PIP4K2B/LARP1/SOGA3/MTOR/MTCL1/HTT/EIF4G2/RPTOR/CISD1/USP10/SESN1/MTMR9/WIPI1/RRAGD/EXOC8/TAB2/OPTN/ATM/GSK3B/SIRT2/PIK3CB/BCL2/RAB3GAP2/UFL1/TIGAR/UBQLN1/FZD5/TBC1D14/POLDIP2/FEZ2/FLCN/TSC1/MID2/KDR/CPTP/PINK1/SREBF2/CLEC16A/SH3GLB1/ULK2/BCL2L11/ERC…	165
BP	GO:0030111	regulation of Wnt signaling pathway	165/7481	336/18800	0.00029861	0.00396002	0.00287037	ALPK2/WNK2/PPM1B/RSPO3/WNK1/PRKN/LGR5/FGF9/TNKS2/AMER1/KPNA1/JRK/LRP4/GPRC5B/SMAD3/USP34/TTC21B/NOTUM/TLE4/USP47/ZRANB1/FAM53B/APC/TLE1/XIAP/PPP2CA/SENP2/UBR5/CSNK2A1/DAB2IP/LATS2/FZD7/SCYL2/TNKS/BTRC/NXN/TMEM131L/GSK3B/SHISA6/PPM1A/KREMEN1/AXIN2/DDX3X/RNF146/FZD9/PTPRU/JUP/LGR4/TMEM170B/CYLD/G3BP1/SOX9/VCP/LATS1/GRB10/USP8/CTDNEP1/TRPM4/TLE2/TMEM64/NFATC1/KANK1/UBE2B/YAP1/ZNRF3/CDC73/MCC/MAPK14/…	165
BP	GO:2001214	positive regulation of vasculogenesis	11/7481	12/18800	0.000300769	0.00398032	0.00288508	CEACAM1/HIF1AN/RAPGEF2/KDR/ASB4/CD34/RIN2/TMEM100/RRAS/RAMP2/ADM	11
BP	GO:0038066	p38MAPK cascade	36/7481	57/18800	0.000302192	0.00398253	0.00288668	VEGFA/MAP2K6/MAP3K20/DUSP10/EMC10/DAB2IP/MAP2K3/MAPKAPK2/CYLD/DLG1/PJA2/MAP3K4/MAP3K7/MAPK14/AGER/BMP4/EZR/BMP2/MAPK11/ZFP36L1/RELL1/STK39/MFHAS1/DUSP1/HGF/RELL2/ULK4/PTPN22/GADD45G/LGALS9/NCF1/SPHK1/SPI1/ZFP36/GADD45B/LEP	36
BP	GO:0060350	endochondral bone morphogenesis	36/7481	57/18800	0.000302192	0.00398253	0.00288668	MEF2C/TRIP11/MEF2D/INPPL1/GHR/AXIN2/BMPR1B/SOX9/RARB/COL27A1/BPNT2/BMPR2/RARA/SCX/EXT2/NAB2/SMPD3/BMP4/SERPINH1/ALPL/CSGALNACT1/RUNX2/RARG/TGFBR2/SHOX2/EXT1/THBS3/FOXC1/FGF18/MMP14/STC1/COL3A1/COL1A1/TMEM119/TSKU/COMP	36
BP	GO:0006022	aminoglycan metabolic process	72/7481	131/18800	0.000303097	0.00398617	0.00288932	HYAL4/GCNT2/ITIH6/ST3GAL1/B4GALT5/ABCC5/HS3ST5/CHST9/EGFLAM/CEMIP2/ST3GAL3/NDST1/HS6ST1/ANGPT1/BPNT2/ST3GAL2/GNS/OVGP1/CHSY3/CLN6/LYG1/XYLT2/CHST15/EXT2/CHSY1/SGSH/SMPD3/CTBS/FGF2/B4GALT4/PXYLP1/CSGALNACT1/GLB1/HYAL2/DSE/CHPF2/ST3GAL4/CHST14/DSEL/ITIH5/CHST2/CHST7/B3GNT2/B3GALT6/IDUA/EXT1/B3GAT3/SLC35D2/GUSB/HEXA/B3GNT8/UST/B3GNT9/TGFB1/HS3ST1/FOXC1/CHPF/UGDH/HAS2/HEXB/FUCA1/CHST11/XYLT1/NAGLU/TN…	72
BP	GO:0006665	sphingolipid metabolic process	86/7481	161/18800	0.00030517	0.00400512	0.00290306	B3GALT1/ST8SIA5/TEX2/ST3GAL1/B4GALT5/NEU3/GBA2/ASAH2/PPP2CA/LARGE1/ST3GAL3/PRKD3/CPTP/OSBP/CERS6/HACD1/SAMD8/SIRT3/ASAH2B/CERT1/B4GALT6/ST3GAL2/DEGS1/SPNS2/HTRA2/GLTP/HACD2/PLPP1/CLN6/TM9SF2/UGCG/NEU1/SGPP1/PSAP/PEMT/SPTLC1/KIT/ABCA8/HACD3/CERS2/SMPD3/NAGA/ST8SIA4/ORMDL3/PRKD1/B4GALT4/GLA/ELOVL5/GLB1/PLA2G15/KDSR/PLPP3/PRKD2/NAAA/ST6GALNAC6/ACER3/B3GALNT1/GAL3ST1/DEGS2/CERKL/ELOVL6/ORMDL2/ELOVL1/…	86
BP	GO:0042770	signal transduction in response to DNA damage	92/7481	174/18800	0.000306625	0.00401158	0.00290774	ANKRD1/HIPK2/STK33/USP28/MAP3K20/CUL4A/ATRX/TAOK1/CLOCK/FOXN3/PRKDC/PTPN11/DYRK1A/RAD9B/GIGYF2/FOXO4/USP10/DOT1L/HUS1/ATM/SMYD2/CCNG1/RINT1/NBN/BRCC3/BRCA1/ERCC6/SDE2/INTS7/RAD1/SIRT1/CRY1/TP53BP1/CDC5L/CASP9/MDC1/TIPIN/RAD17/MDM4/FBXO6/MARCHF7/MAPK14/PAXIP1/FBXO4/CDK5RAP3/MRNIP/H2AX/SPRED1/MAD2L2/RFWD3/FOXM1/PML/SOX4/PTTG1IP/YJU2/SYF2/RAD9A/ING4/NEK11/RPL26/TP53/E2F1/TFAP4/RPS27L/RNASEH2B/SP100/…	92
BP	GO:0014068	positive regulation of phosphatidylinositol 3-kinase signaling	47/7481	79/18800	0.000306928	0.00401158	0.00290774	NEDD4/ERBB4/JAK2/UBE3A/TGFB2/SEMA4D/FLT1/INSR/PPARD/NKX3-1/KDR/SIRT1/SOX9/CBL/ANGPT1/AGT/KIT/NTRK1/FGF2/PLXNB1/FGFR1/FGR/RELN/PDGFRA/PDGFC/CSF3/HGF/SRC/IGF1/PIK3AP1/MYDGF/CCL5/GPER1/HCLS1/NTRK2/MYOC/PDGFD/PTPN6/PRR5L/NCF1/DCN/SELP/HCST/FN1/CD28/PRR5/LEP	47
BP	GO:0061951	establishment of protein localization to plasma membrane	38/7481	61/18800	0.000311958	0.00406893	0.00294931	RSC1A1/GOLGA4/RAB26/PREPL/RAB10/GRIP2/KIF13A/ANK3/ZDHHC2/LYPLA1/OPTN/CNST/RILPL1/ACSL3/BBS2/NSF/RAB7A/SCRIB/SEC16A/AFDN/ARHGAP44/PKDCC/RAB11A/ARFRP1/VAMP5/NECTIN3/CSK/RACK1/AMN/NSG1/CLN3/RAB8A/RILPL2/RAB31/TAMALIN/RAB34/KRT18/TRARG1	38
BP	GO:0010822	positive regulation of mitochondrion organization	45/7481	75/18800	0.000313324	0.00407	0.00295009	PPARGC1A/AURKA/PPIF/PRKN/DNM1L/VDAC1/SLC25A4/VPS13D/MCU/HTT/MIEF2/GSK3B/PGAM5/ADCK1/KDR/PINK1/BCL2L11/MARCHF5/MOAP1/ENDOG/DDHD2/MAPK8/MIEF1/FAM162A/SPIRE1/HTRA2/FIS1/CAMKK2/FBXO7/ZNF205/TP53/TNFSF10/PMAIP1/BID/GZMB/SLC25A5/BMF/BAD/BAX/GPER1/BBC3/DCN/PLAUR/BOK/PYCARD	45
BP	GO:0071230	cellular response to amino acid stimulus	45/7481	75/18800	0.000313324	0.00407	0.00295009	CPEB4/CPEB3/UBR2/GCLM/NEURL1/DNMT3A/MTOR/UBR1/RPTOR/SESN1/RRAGD/COL4A6/LARS1/IPO5/AMIGO1/ZEB1/CASTOR2/ATP7A/HSF1/SH3BP4/NSMF/RRAGC/BCL2L1/SESN3/SOCS1/LAMTOR2/ASS1/COL6A1/CPEB1/PDGFRA/PDGFC/LAMTOR4/COL5A2/FYN/COL16A1/BAIAP2/CASTOR1/NTRK2/PDGFD/COL3A1/CYBA/MMP2/COL1A2/COL1A1/CYBB	45
BP	GO:0005977	glycogen metabolic process	44/7481	73/18800	0.000315613	0.00409135	0.00296556	AGL/PPP1R3A/ACADM/IRS2/GYS1/PPP1R3C/PPP1R3B/PHKA1/PPP1CB/PHKB/PPP1R2B/EPM2AIP1/IRS1/POMC/PYGM/RB1CC1/SORBS1/PFKM/UGP2/INSR/PPP1R3F/GSK3B/GYG1/DYRK2/STK40/GBE1/PPP1R2/PHKA2/AKT2/STBD1/PHKG1/SELENOS/PHKG2/NR1D1/PYGB/ENPP1/KHK/LEPR/PPP1R3G/IGF1/PYGL/PHLDA2/RUBCNL/GYG2	44
BP	GO:1903055	positive regulation of extracellular matrix organization	20/7481	27/18800	0.000316676	0.00409279	0.0029666	CLASP1/CLASP2/SMAD3/DAG1/CFLAR/SOX9/RB1/AGT/PHLDB2/RGCC/BMP2/COLGALT1/EFEMP2/FSCN1/TNXB/DDR2/TGFB1/EMILIN1/RUNX1/MELTF	20
BP	GO:0003170	heart valve development	40/7481	65/18800	0.000317015	0.00409279	0.0029666	ROCK2/HECTD1/MEF2C/TGFB2/HEYL/MTOR/SOX9/RB1/ADAMTS9/BMPR1A/NFATC1/MDM4/SMAD4/BMPR2/NOS3/SCX/ZFPM1/APLNR/RBPJ/SOX4/NOTCH2/GJA5/BMP4/ROBO1/BMP2/TNFRSF1B/SMAD6/SNAI2/OLFM1/TNFRSF1A/TGFBR2/SHOX2/EFNA1/TGFB1/EMILIN1/ELN/SLIT3/TBX5/SNAI1/TWIST1	40
BP	GO:0070527	platelet aggregation	42/7481	69/18800	0.000318018	0.00409739	0.00296994	PRKG1/JAK2/CEACAM1/GP1BA/PRKCQ/PRKCA/VCL/METAP1/PIK3CB/DMTN/GNAS/BLOC1S4/ALOX12/ILK/TSPAN32/UBASH3B/F11R/FLNA/SERPINE2/ACTG1/PDGFRA/CSRP1/FERMT3/PIK3CG/LYN/ACTB/CD9/RAP2B/PPIA/PRKCD/TYRO3/C1QTNF1/MYL9/PTPN6/MMRN1/SYK/PLEK/EMILIN2/CLIC1/CTSG/FN1/COMP	42
BP	GO:0090287	regulation of cellular response to growth factor stimulus	155/7481	314/18800	0.000330961	0.0042555	0.00308454	HIPK2/PPARA/NEDD4/APLN/NREP/FGF9/EP300/PDPK1/MIR17HG/TOB1/SMAD3/CREBBP/NEO1/SPRY4/SPRY3/UBE2D1/PALS1/XIAP/GPC1/BCL9L/TMEM108/CFLAR/DAB2IP/LATS2/UBE2O/HSP90AB1/PPM1A/PIK3CB/RNF111/SKIL/TRIM33/FLCN/KDR/DOK5/ZEB1/PTP4A3/SNX25/RGMA/DNM2/SIRT1/PTPN1/HJV/LATS1/GRB10/CRIM1/STRAP/ZNF423/LEMD3/UBE2D3/SMAD4/CDH5/ARNT/CADM4/AGT/BMPR2/MEN1/LEMD2/CYFIP1/SPRY1/CDKN1C/DLL1/ILK/SPRED1/SORL1/SDCBP/TMEM204/RBPJ/CA…	155
BP	GO:1903707	negative regulation of hemopoiesis	60/7481	106/18800	0.000331823	0.00425795	0.00308631	IL17D/TRIB1/CEACAM1/CUL4A/HSPA9/BCL6/FBXW7/ZC3H8/NF1/TMEM131L/HOXA7/RC3H2/PRDX2/RC3H1/SOCS5/TOB2/PTPN2/RARA/ZFPM1/TLR3/TMEM178A/GATA2/GPR137/FBXO7/BMP4/UBASH3B/SOCS1/INPP5D/IRF1/GPR68/IL4R/CR1/HLX/NRARP/TLR4/LOXL3/FGL2/RUNX3/LYN/FBN1/HLA-G/JAK3/LILRB3/RUNX1/FSTL3/GLI3/LRRC17/ID2/TNFAIP6/LILRB1/MDK/GPR137B/ANXA1/FCGR2B/SFRP1/TMEM176B/TMEM176A/C1QC/LILRB4/ADIPOQ	60
BP	GO:0046822	regulation of nucleocytoplasmic transport	59/7481	104/18800	0.000341924	0.0043787	0.00317384	XPO4/PKIA/BAG3/NEDD4/JAK2/PTPN14/MAVS/PRKACA/DNAJC27/PTPN11/NUP58/SMAD3/NUP153/UBR5/NF1/GSK3B/HSP90AB1/IPO5/PPM1A/CHP1/UHMK1/JUP/SETD2/NOLC1/NSUN2/YWHAE/XPO1/ANGPT1/PPP1R12A/IWS1/MAPK14/ZPR1/PKIG/DMAP1/CDK5/PSEN1/SIRT7/GAS6/BMP4/TCF7L2/PRKD1/FLNA/RAPGEF3/HYAL2/SP100/MX2/EFCAB7/ANP32B/TGFB1/TXN/APOD/CAMK1/GLI3/HCLS1/PRKCD/IFI27/TPR/PTGS2/LEP	59
BP	GO:1902106	negative regulation of leukocyte differentiation	58/7481	102/18800	0.0003521	0.00449993	0.00326171	TRIB1/CEACAM1/CUL4A/BCL6/FBXW7/ZC3H8/NF1/TMEM131L/HOXA7/RC3H2/PRDX2/RC3H1/SOCS5/TOB2/PTPN2/RARA/ZFPM1/TLR3/TMEM178A/GATA2/GPR137/FBXO7/BMP4/UBASH3B/SOCS1/INPP5D/IRF1/GPR68/IL4R/CR1/HLX/NRARP/TLR4/LOXL3/FGL2/RUNX3/LYN/FBN1/HLA-G/JAK3/LILRB3/RUNX1/FSTL3/GLI3/LRRC17/ID2/TNFAIP6/LILRB1/MDK/GPR137B/ANXA1/FCGR2B/SFRP1/TMEM176B/TMEM176A/C1QC/LILRB4/ADIPOQ	58
BP	GO:0050920	regulation of chemotaxis	115/7481	225/18800	0.000353973	0.00451476	0.00327246	VEGFA/PADI2/RIPOR2/WNK1/DNM1L/DUSP3/SEMA6C/MCU/DAPK2/OXSR1/SMAD3/TIRAP/SEMA4D/IL6R/USP14/AKIRIN1/KDR/SEMA6D/MTUS1/ANO6/EFNB2/MYCBP2/CDH13/MAPK1/C1QBP/BMPR2/PTPN2/PPM1F/VEGFD/MOSPD2/PLXNA3/SEMA3F/ANGPT2/AGER/SWAP70/CREB3/C5/STX4/EDN1/SLC8B1/SMOC2/ADGRA2/GAS6/DDT/FGF2/SEMA4C/PRKD1/TUBB2B/CXCL10/ROBO1/RIN3/FGFR1/TPBG/CXCL12/PTK2B/MAPK3/PRKD2/SEMA3B/JAM3/PLA2G7/STK39/CALR/KLRC4-KLRK1/KLRK1/ZNF580/IL3…	115
BP	GO:0000302	response to reactive oxygen species	105/7481	203/18800	0.000356863	0.00454248	0.00329256	NR4A3/ND5/MAPT/PPARGC1B/PPIF/UBE3A/SOD2/ND6/FXN/PDK2/PRDX3/CRYAB/KCNA5/AIFM1/SESN1/MAPK9/KDM6B/BCL2/PINK1/ERCC6/PXN/SIRT1/MPO/ENDOG/SETX/ERCC6L2/CHUK/MAPK8/STK25/PLEKHA1/PRDX2/MAPK1/TRAP1/PPP2CB/HDAC6/ATP7A/HSF1/OSER1/PAWR/APTX/NOS3/ZNF277/PCNA/AGAP3/IL18BP/EDN1/CAMKK2/UCP2/AQP1/SMPD3/PCGF2/PKD2/NET1/ROMO1/RACK1/SESN3/CCS/STK26/SIGMAR1/HYAL2/PTK2B/PLK3/GSTP1/MAPK3/RPS3/MAPK13/MT3/FKBP1B/STAT6/GPX…	105
BP	GO:1903115	regulation of actin filament-based movement	27/7481	40/18800	0.000359633	0.00456856	0.00331146	ATP2A2/CTNNA3/PDE4D/PLN/PKP2/KCNJ2/AKAP9/ATP1A2/MYLK2/CAMK2D/PDE4B/ANK2/TNNC1/JUP/FGF13/DLG1/TRPM4/GJA5/RANGRF/CAV1/SRI/TNNT2/ACTA2/DSP/DSC2/ADORA1/STC1	27
BP	GO:0051209	release of sequestered calcium ion into cytosol	67/7481	121/18800	0.000364453	0.00462054	0.00334913	NOS1/RYR3/DMD/RYR1/JPH1/AKAP6/PDE4D/PLN/TRDN/IBTK/CHD7/ATP1A2/GP1BA/PDPK1/PRKACA/JPH2/CAPN3/CASQ1/HTT/TMEM38B/CAMK2D/DIAPH1/LETM1/ANK2/TMEM38A/HRC/PRKCE/TPCN1/TRPV1/CHERP/NOL3/RASA3/PLCG2/GSTO1/CALM2/ITPR1/APLNR/SLC8B1/TRPC1/PKD2/DDIT3/FGF2/UBASH3B/LCK/PRKD1/MCOLN1/CXCL10/FKBP1A/SRI/LIME1/PTPRC/PTK2B/CX3CL1/FKBP1B/TRPM2/MCOLN3/LYN/CLIC2/P2RX7/BAX/GPER1/CORO1A/PTPN6/CYBA/SNCA/THY1/CCL21	67
BP	GO:0009991	response to extracellular stimulus	227/7481	479/18800	0.000377968	0.00478231	0.00346639	ATF3/TFRC/PPARGC1A/CPEB4/SLC38A2/AGL/NOCT/PROX1/PPARA/ACADM/PLEC/MN1/PRKAB2/SLC38A3/PRKAA2/SLC16A1/SOD2/GCLM/SLC22A3/SIRT5/EIF4G1/GPT/HLCS/PFKFB1/DNMT3A/NCOA1/POMC/PDK2/MTMR3/LARP1/MTOR/HSPA8/ACAT1/RPTOR/FOXO4/AIFM1/KCNB1/SESN1/ACSL1/GABARAPL1/WIPI1/OMA1/RRAGD/ACTA1/LARS1/ARHGAP35/RMI1/LAMP2/MIOS/PPARD/MAP1LC3B2/SIRT2/SIK2/BCL2/GHR/GCN1/TNRC6A/FLCN/TSC1/JMY/SPX/MYOD1/GNPAT/SREBF2/ERCC6/CLEC16A/GL…	227
BP	GO:0071560	cellular response to transforming growth factor beta stimulus	127/7481	252/18800	0.000382986	0.00483615	0.00350542	ANKRD1/HIPK2/PPARA/GCNT2/ITGB6/NREP/EP300/PDPK1/MEF2C/MIR17HG/USP9X/LIMS1/USP15/TGFB2/ZFYVE9/USP9Y/SMAD3/PARP1/APPL1/CREBBP/SOX6/CRKL/PALS1/BCL9L/CFLAR/LATS2/PDE3A/HSP90AB1/PPM1A/RNF111/SKIL/TRIM33/FLCN/ZEB1/SNX25/PXN/DNM2/SIRT1/SOX9/LATS1/NR3C1/STAT3/STRAP/BMPR1A/EPB41L5/SMAD5/LEMD3/PAK2/SMAD4/CDH5/MAP3K7/MEN1/SPRY1/SCX/CDKN1C/ZYX/SPRED1/SDCBP/EDN1/PML/CAV2/WWOX/LTBP1/ACVRL1/HTRA3/TWSG1/LPXN/ZEB…	127
BP	GO:0060828	regulation of canonical Wnt signaling pathway	131/7481	261/18800	0.00038926	0.00490561	0.00355576	WNK2/PPM1B/RSPO3/WNK1/PRKN/LGR5/FGF9/TNKS2/AMER1/KPNA1/JRK/LRP4/GPRC5B/SMAD3/USP34/TTC21B/NOTUM/TLE4/USP47/FAM53B/APC/TLE1/XIAP/UBR5/DAB2IP/LATS2/FZD7/SCYL2/TNKS/BTRC/TMEM131L/GSK3B/SHISA6/PPM1A/KREMEN1/AXIN2/DDX3X/RNF146/FZD9/PTPRU/JUP/LGR4/TMEM170B/CYLD/G3BP1/SOX9/VCP/LATS1/USP8/CTDNEP1/TRPM4/TLE2/TMEM64/KANK1/UBE2B/YAP1/ZNRF3/MCC/MAPK14/PRDM15/GNAQ/CBY1/SOX13/PSEN1/PRICKLE1/FRMD8/EDA/NPHP4/ILK…	131
BP	GO:1901655	cellular response to ketone	54/7481	94/18800	0.00039299	0.00493488	0.00357698	ROCK2/PRKAA2/JAK2/ATP5F1A/ADCY2/LARP1/XRN1/ADCY1/NCOA4/SGK1/AIFM1/CFLAR/EIF4E/RPS6KB1/SIRT1/PRKCE/USP8/NR3C1/CASP9/ELK1/ACACA/ATP2B1/ADCY6/NDOR1/GNAI1/PTGER4/TRERF1/CDK4/MSN/SERPINF1/AQP1/GAS6/GNB1/PTGDR/ADAM15/TFAP4/ADCY3/ASS1/DDIT4/GNG2/AHR/PLAT/SRC/AKR1C3/CYP1B1/AKR1C2/POSTN/PTGER2/PTGFR/SFRP1/KLF2/PCK2/EFNA5/PCK1	54
BP	GO:0001649	osteoblast differentiation	122/7481	241/18800	0.00039314	0.00493488	0.00357698	TP53INP2/MAP2K6/NOCT/ACHE/FGF9/GDPD2/ATP5F1B/MEF2C/PRKACA/NR1I3/ESRRA/IARS1/TOB1/SMAD3/GTPBP4/SEMA4D/MEF2D/IL6R/RRAS2/NF1/GSK3B/UFL1/AXIN2/NBR1/DDX21/BMPR1B/HNRNPU/LGR4/FIGNL1/MYBBP1A/SOX9/SNRNP200/CCDC47/CRIM1/TRPM4/TMEM64/BMPR1A/HSD17B4/SMAD5/SYNCRIP/ACVR2B/SMAD4/YAP1/TP63/BMPR2/MAPK14/MEN1/HDAC7/EPHA2/ILK/FBXO5/SIRT7/BGLAP/WWOX/GLI1/BMP4/WWTR1/ALYREF/FGF2/TWSG1/PRKD1/GJA1/ALPL/TPM4/BMP2/RUNX2/…	122
BP	GO:0032928	regulation of superoxide anion generation	17/7481	22/18800	0.000394207	0.0049385	0.0035796	MAPT/AGT/HVCN1/GNAI3/AATF/GSTP1/GNAI2/CLEC7A/PON3/TGFB1/PRKCD/ITGAM/SYK/ITGB2/CYBA/TYROBP/ACP5	17
BP	GO:0051492	regulation of stress fiber assembly	53/7481	92/18800	0.000403083	0.00503974	0.00365298	ROCK2/SDC4/LIMCH1/SYNPO2L/PAK1/CLASP1/CLASP2/PFN2/SMAD3/MTOR/FHOD1/TSC1/ARHGEF10L/PXN/PPFIA1/NF2/TJP1/PAK2/CCDC88A/PPM1F/RHOA/PTGER4/WASF2/CORO2B/SORBS3/PHLDB2/F11R/RGCC/ITGB1BP1/SERPINF2/STMN1/RAPGEF3/TTC8/ARAP1/WNT11/PFN1/GPR65/ACTG1/WNT4/RHOC/EPHA1/CCN2/ARHGEF5/CARMIL1/CGNL1/WAS/MYOC/RHPN1/TACSTD2/LPAR1/SFRP1/S100A10/TACR1	53
BP	GO:0060491	regulation of cell projection assembly	102/7481	197/18800	0.00040971	0.00511251	0.00370573	STAU2/RIPOR2/RDX/C15orf62/COBL/MPHOSPH9/MAP4/FXR1/SYNE2/AUTS2/NEURL1/SAXO1/PFN2/VDAC3/TAPT1/NCKAP1/MTOR/HTT/FAM98A/APC/CEP97/MYO10/FNBP1L/FXR2/EVI5L/ARHGAP35/GSK3B/RHOQ/AKIRIN1/DMTN/CDKL1/CYLD/CDKL5/DNM2/RAB3IP/KANK1/SRF/YAP1/ATP7A/CCDC88A/ARHGAP44/WASL/WRAP73/ODAD3/CNTROB/TENM1/CDK10/CYFIP1/MNS1/CDC42EP4/PLCE1/EPHA2/WASF2/DNM3/AGRN/HRAS/KIT/PLXNB3/MIEN1/RCC2/EPS8L1/DZIP1/BRK1/ODF2L/SRGAP2C/CORO1…	102
BP	GO:0019885	antigen processing and presentation of endogenous peptide antigen via MHC class I	14/7481	17/18800	0.000421282	0.00524657	0.00380291	IDE/TAP1/ABCB9/TAPBP/HFE/HLA-C/HLA-A/B2M/HLA-E/HLA-F/HLA-B/HLA-H/HLA-G/AZGP1	14
BP	GO:0090199	regulation of release of cytochrome c from mitochondria	30/7481	46/18800	0.000426835	0.00530531	0.00384548	OPA1/PPIF/PRKN/DNM1L/FXN/GHITM/PINK1/BCL2L11/MOAP1/FAM162A/NOL3/BCL2L1/TP53/TNFSF10/PMAIP1/BID/LMNA/BMF/GPX1/BAD/PRELID1/HGF/IGF1/BAX/GPER1/ARRB2/BBC3/PLAUR/PYCARD/CLU	30
BP	GO:0120032	regulation of plasma membrane bounded cell projection assembly	101/7481	195/18800	0.000429004	0.00532183	0.00385746	STAU2/RIPOR2/RDX/C15orf62/COBL/MPHOSPH9/MAP4/FXR1/SYNE2/AUTS2/NEURL1/SAXO1/PFN2/VDAC3/TAPT1/NCKAP1/MTOR/HTT/FAM98A/APC/CEP97/MYO10/FNBP1L/FXR2/EVI5L/ARHGAP35/GSK3B/RHOQ/AKIRIN1/DMTN/CDKL1/CYLD/CDKL5/DNM2/RAB3IP/KANK1/SRF/YAP1/ATP7A/CCDC88A/ARHGAP44/WASL/WRAP73/ODAD3/CNTROB/TENM1/CDK10/CYFIP1/MNS1/CDC42EP4/PLCE1/EPHA2/WASF2/DNM3/AGRN/HRAS/KIT/PLXNB3/MIEN1/RCC2/EPS8L1/DZIP1/BRK1/ODF2L/SRGAP2C/CORO1…	101
BP	GO:0046825	regulation of protein export from nucleus	22/7481	31/18800	0.000432321	0.0053525	0.00387969	XPO4/BAG3/PTPN14/PRKACA/DNAJC27/PTPN11/GSK3B/PPM1A/UHMK1/YWHAE/XPO1/CDK5/SIRT7/GAS6/TCF7L2/RAPGEF3/SP100/ANP32B/TXN/CAMK1/IFI27/TPR	22
BP	GO:0014066	regulation of phosphatidylinositol 3-kinase signaling	62/7481	111/18800	0.000434376	0.00536746	0.00389053	NEDD4/ERBB4/JAK2/CEACAM1/UBE3A/TGFB2/PIP5K1A/SEMA4D/FLT1/ENTPD5/DAB2IP/INSR/PPARD/NKX3-1/KDR/SIRT1/SOX9/CBL/NLRC3/ANGPT1/PLGLB2/AGT/PLGLB1/KIT/NTRK1/FGF2/PTPN13/PLXNB1/BTN2A2/FGFR1/LIME1/FBXL2/FGR/SERPINE2/NOP53/RELN/PDGFRA/PDGFC/CSF3/HGF/SRC/IGF1/PIK3IP1/PIK3AP1/MYDGF/CCL5/GPER1/HCLS1/NTRK2/MYOC/PDGFD/PTPN6/PRR5L/NCF1/DCN/SELP/HCST/FN1/CD28/PRR5/TWIST1/LEP	62
BP	GO:0097720	calcineurin-mediated signaling	31/7481	48/18800	0.000443905	0.00547455	0.00396815	C10orf71/AKAP6/HOMER2/LMCD1/PPP3CB/MTOR/MYOZ2/GSK3B/DYRK2/CHP1/NFATC3/PPP3CC/NFAT5/NFATC1/MYOZ1/CHERP/STIMATE/PRNP/PLCG2/CIB1/TBC1D10C/NR5A2/SPPL3/NFATC2/CLEC7A/MAPK7/NFATC4/ADGRB2/SULT1A3/SULT1A4/IGF1	31
BP	GO:0035264	multicellular organism growth	77/7481	143/18800	0.000445912	0.00548862	0.00397835	ARID5B/PLEC/TAL2/CHD7/TNKS2/WDTC1/EP300/ATRX/SPTBN4/PTPN11/FXN/MTOR/MBD5/GIGYF2/AFG3L2/NIPBL/RAI1/RMI1/ATM/BCL2/GHR/STK40/SOS1/ERCC6/PLS1/RC3H2/BBS2/RARB/FTO/STAT3/PLEKHA1/STAT5B/APBA1/PEX5/SP2/PKDCC/HTRA2/CCM2/CLIC4/TNS2/RARA/CDKN1C/TAF10/SLC25A25/APP/CDK4/HESX1/NOTCH2/SMPD3/FKBP8/WWTR1/GPAM/EZR/H3-3B/TP53/TTC8/ZFP36L1/ATF5/STAT5A/RARG/EXT1/SOCS2/PLAC8/NPY1R/IGF1/CSF1/ETNK2/DIO3/FOXS1/LGMN/COL3A…	77
BP	GO:0007178	transmembrane receptor protein serine/threonine kinase signaling pathway	178/7481	368/18800	0.000460846	0.00566144	0.00410362	HIPK2/PPARA/GCNT2/ITGB6/INHBE/JAK2/NREP/FGF9/EP300/PDPK1/MIR17HG/USP9X/USP15/TOB1/TGFB2/ZFYVE9/USP9Y/SMAD3/PARP1/APPL1/CREBBP/NEO1/UBE2D1/PALS1/XIAP/BCL9L/LATS2/UBE2O/LNPEP/HSP90AB1/PPM1A/RNF111/SKIL/TRIM33/FLCN/KDR/BMPR1B/ZEB1/SNX25/RGMA/PXN/DNM2/SIRT1/NOMO3/NCEH1/HJV/GDF1/LATS1/STAT3/CRIM1/STRAP/ACVR1B/ZNF423/BMPR1A/SMAD5/LEMD3/SH2B1/UBE2D3/ACVR2B/SMAD4/CDH5/MAP3K7/BMPR2/MAPK14/MEN1/LEMD2/CSNK2…	178
BP	GO:1903557	positive regulation of tumor necrosis factor superfamily cytokine production	60/7481	107/18800	0.00046455	0.0056959	0.0041286	JAK2/MIR27B/MAVS/ARFGEF2/PTPN11/TIRAP/MAPKAPK2/ZBTB20/FZD5/STAT3/PSEN1/FRMD8/PLCG2/IFNGR1/TLR3/AGER/APP/AKAP12/FADD/NOD1/DDT/ARHGEF2/IFIH1/PTPRJ/PTPRC/OAS2/BCL10/MYD88/TLR4/CLEC7A/SPON2/NFATC4/IL33/HLA-E/TNFRSF8/CD2/MIF/TMEM106A/RIPK2/TLR1/TLR2/PTAFR/OAS1/CARD9/CD84/LGALS9/SASH3/SYK/CYBA/C1QTNF4/CYBB/HAVCR2/LY96/CD86/PYCARD/CD14/CLU/TWIST1/TYROBP/LEP	60
BP	GO:0034764	positive regulation of transmembrane transport	109/7481	213/18800	0.00046852	0.00573349	0.00415584	NR4A3/NOS1/LRRC52/DMD/CA2/ATP1B1/ACTN2/AKAP6/WNK2/IRS2/CACNA2D1/TRDN/KCNJ2/NIPSNAP2/AKAP9/CRACR2A/WNK1/PDPK1/JPH2/HSPA2/CAPN3/CASQ1/IRS1/MEF2A/PTPN11/AZIN1/RNF207/CLTCL1/ANK3/APPL1/SORBS1/HTT/LRRC55/ARPP19/ACSL1/STIM1/INSR/RHOQ/ANK2/AMIGO1/CHP1/PINK1/ANO6/DNM2/AKT2/RGN/SHANK3/ALG10B/AGT/BRAF/OPN3/MAPK14/STIMATE/CDK5/PSEN1/PLCG2/RNASEL/ANTKMT/GSTO1/CALM2/APLNR/EDN1/ARL6IP1/TRPC6/TRPC1/PKD2/TESC/GL…	109
BP	GO:0050770	regulation of axonogenesis	82/7481	154/18800	0.000474302	0.00579307	0.00419902	VEGFA/MAPT/GOLGA4/CDH4/RET/PAK1/SEMA6C/TIAM2/XK/LRP4/MBP/BDNF/CDKL3/EIF4G2/PAFAH1B1/SEMA4D/RTN4/ARHGAP35/GSK3B/MAP2K1/SKIL/AMIGO1/NIN/SEMA6D/ULK2/CDKL5/RNF6/DIP2B/FGF13/PLXNA1/STK25/ULK1/MARK2/PAK2/PLXNA2/SRF/BMPR2/ADNP/RAB11A/CDK5/CYFIP1/PSEN1/PLXNA3/SEMA3F/SIPA1L1/DISC1/PLXNB3/SEMA4C/CDH2/PLXND1/PLXNB1/RTN4R/ROBO1/PTPRS/CXCL12/MAP1B/MAP6/SEMA3B/MT3/CHN1/TRPV2/SHOX2/EFNA1/NTN1/DBN1/L1CAM/PLXNB2/…	82
BP	GO:0051282	regulation of sequestering of calcium ion	68/7481	124/18800	0.000478041	0.0058275	0.00422399	NOS1/RYR3/DMD/RYR1/JPH1/AKAP6/PDE4D/PLN/TRDN/IBTK/CHD7/ATP1A2/GP1BA/PDPK1/PRKACA/JPH2/CAPN3/CASQ1/HTT/TMEM38B/CAMK2D/DIAPH1/LETM1/ANK2/SLC25A23/TMEM38A/HRC/PRKCE/TPCN1/TRPV1/CHERP/NOL3/RASA3/PLCG2/GSTO1/CALM2/ITPR1/APLNR/SLC8B1/TRPC1/PKD2/DDIT3/FGF2/UBASH3B/LCK/PRKD1/MCOLN1/CXCL10/FKBP1A/SRI/LIME1/PTPRC/PTK2B/CX3CL1/FKBP1B/TRPM2/MCOLN3/LYN/CLIC2/P2RX7/BAX/GPER1/CORO1A/PTPN6/CYBA/SNCA/THY1/CCL21	68
BP	GO:0006073	cellular glucan metabolic process	44/7481	74/18800	0.000480446	0.00583439	0.00422897	AGL/PPP1R3A/ACADM/IRS2/GYS1/PPP1R3C/PPP1R3B/PHKA1/PPP1CB/PHKB/PPP1R2B/EPM2AIP1/IRS1/POMC/PYGM/RB1CC1/SORBS1/PFKM/UGP2/INSR/PPP1R3F/GSK3B/GYG1/DYRK2/STK40/GBE1/PPP1R2/PHKA2/AKT2/STBD1/PHKG1/SELENOS/PHKG2/NR1D1/PYGB/ENPP1/KHK/LEPR/PPP1R3G/IGF1/PYGL/PHLDA2/RUBCNL/GYG2	44
BP	GO:0044042	glucan metabolic process	44/7481	74/18800	0.000480446	0.00583439	0.00422897	AGL/PPP1R3A/ACADM/IRS2/GYS1/PPP1R3C/PPP1R3B/PHKA1/PPP1CB/PHKB/PPP1R2B/EPM2AIP1/IRS1/POMC/PYGM/RB1CC1/SORBS1/PFKM/UGP2/INSR/PPP1R3F/GSK3B/GYG1/DYRK2/STK40/GBE1/PPP1R2/PHKA2/AKT2/STBD1/PHKG1/SELENOS/PHKG2/NR1D1/PYGB/ENPP1/KHK/LEPR/PPP1R3G/IGF1/PYGL/PHLDA2/RUBCNL/GYG2	44
BP	GO:0043161	proteasome-mediated ubiquitin-dependent protein catabolic process	198/7481	414/18800	0.0004836	0.00585303	0.00424249	AURKA/KLHL40/HECTD1/ZYG11B/UBR3/NEDD4/WWP1/CUL5/TRIB1/PRKN/RNF144B/HUWE1/UBR2/CUL4A/FEM1A/HERC2/FBXL17/RNF34/LTN1/CLOCK/ANAPC1/UCHL5/TRIM72/RCHY1/FBXW7/RMND5A/FBXO45/UBR1/FEM1C/DCAF11/UBE4B/ARIH2/CUL2/ANKRD9/ARIH1/UBE2G1/TAF1/AREL1/USP19/MAPK9/ARMC8/ASB2/ECPAS/WDR26/KLHDC10/BTRC/DVL1/KLHL15/NPLOC4/GSK3B/USP14/HSP90AB1/FBXW11/TRIP12/MKRN2/SIRT2/MARCHF6/UFL1/UBQLN1/RAD23B/CUL3/STYX/UBE2H/UBXN4/NEMF…	198
BP	GO:0006084	acetyl-CoA metabolic process	23/7481	33/18800	0.000485675	0.00585303	0.00424249	DLAT/DLD/PDHX/PDHA1/DLST/PDHB/PDK1/PDK2/ACAT1/DIP2A/HMGCS1/MPC2/ACSS2/AASS/ACACB/MLYCD/ACSS1/ACACA/NUDT8/ACLY/PMVK/NUDT7/PDK3	23
BP	GO:0045879	negative regulation of smoothened signaling pathway	23/7481	33/18800	0.000485675	0.00585303	0.00424249	PRKACA/MGRN1/BTRC/MOSMO/RB1/VCP/IFT172/ULK3/CDK20/GLIS2/GPR161/GLI1/RACK1/RUNX2/CD3E/ENPP1/IFT122/SERPINE2/GPR37L1/KIF7/HHIP/GLI3/GPC3	23
BP	GO:0050858	negative regulation of antigen receptor-mediated signaling pathway	23/7481	33/18800	0.000485675	0.00585303	0.00424249	PVRIG/CEACAM1/DUSP3/PLCL2/DGKZ/PTPN2/PAWR/PRNP/GBP1/CBLB/LPXN/EZR/BTN2A2/PTPRJ/PTPN22/CD300A/LGALS3/PTPN6/SH2D1A/FCGR2B/LILRB4/THY1/LAPTM5	23
BP	GO:0051924	regulation of calcium ion transport	126/7481	251/18800	0.000492921	0.00592085	0.00429164	NOS1/P2RX3/DMD/ATP1B1/HOMER1/JPH1/AKAP6/PDE4D/HOMER2/CAMK2A/PLN/CACNA2D1/TRDN/NIPSNAP2/CRACR2A/CAMK2G/CHD7/VDAC1/ATP1A2/PDPK1/PRKACA/JPH2/HSPA2/CAPN3/CASQ1/CAMK2B/EPB41/HTT/P2RX5/TMEM38B/STIM1/CAMK2D/PDE4B/DIAPH1/BCL2/ANK2/UBQLN1/CACNG6/STRIT1/TMEM38A/HRC/PRKCE/RGN/YWHAE/ATP2B1/PACSIN3/AGT/STIMATE/NOS3/PRNP/CDK5/RHOA/PLCG2/WFS1/GSTO1/THADA/C4orf3/SESTD1/CALM2/CRACR2B/APLNR/PML/TRPC6/SLC8B1/TRPC1/…	126
BP	GO:0150116	regulation of cell-substrate junction organization	41/7481	68/18800	0.000494696	0.00592085	0.00429164	VEGFA/ROCK2/SDC4/LIMCH1/CLASP1/DUSP3/LIMS1/CLASP2/SMAD3/VCL/MAPRE2/POLDIP2/TSC1/KDR/DMTN/PEAK1/EPB41L5/IQSEC1/FAM107A/PPM1F/RHOA/RCC2/ACVRL1/PHLDB2/CORO1C/ITGB1BP1/LAMTOR2/PTPRA/PTPRJ/EPHA3/ACTG1/WNT4/SRC/COL16A1/APOD/MYOC/MMP14/SFRP1/S100A10/EFNA5/THY1	41
BP	GO:0032760	positive regulation of tumor necrosis factor production	58/7481	103/18800	0.000495801	0.00592085	0.00429164	JAK2/MIR27B/MAVS/ARFGEF2/PTPN11/TIRAP/MAPKAPK2/ZBTB20/FZD5/STAT3/PSEN1/FRMD8/PLCG2/IFNGR1/TLR3/AGER/APP/AKAP12/FADD/NOD1/DDT/ARHGEF2/IFIH1/PTPRJ/PTPRC/OAS2/MYD88/TLR4/CLEC7A/SPON2/NFATC4/IL33/HLA-E/TNFRSF8/CD2/MIF/TMEM106A/RIPK2/TLR1/TLR2/PTAFR/OAS1/CARD9/CD84/LGALS9/SASH3/SYK/CYBA/C1QTNF4/CYBB/HAVCR2/LY96/PYCARD/CD14/CLU/TWIST1/TYROBP/LEP	58
BP	GO:0070252	actin-mediated cell contraction	58/7481	103/18800	0.000495801	0.00592085	0.00429164	MYH6/MYH7/SCN2B/ATP2A2/CTNNA3/GPD1L/PDE4D/MYH4/PLN/CACNA2D1/PKP2/KCNJ2/LIMCH1/AKAP9/KCNN2/SCN3B/ATP1A2/MYLK2/SGCD/MYH2/RNF207/KCNA5/CAMK2D/EPDR1/PDE4B/ANK2/TNNC1/JUP/FGF13/DLG1/SCN1B/TRPM4/EPB41L5/SNTA1/ATP1A1/KCNJ8/FRMD6/GJA5/GJA1/FLNA/RANGRF/CAV1/SRI/TNNT2/EMP2/KCNE4/ACTA2/KCNE3/DSP/PARVA/DSC2/SHTN1/ADORA1/MYL6/KCNQ1/STC1/GSN/KCNJ5	58
BP	GO:0051283	negative regulation of sequestering of calcium ion	67/7481	122/18800	0.000496636	0.00592085	0.00429164	NOS1/RYR3/DMD/RYR1/JPH1/AKAP6/PDE4D/PLN/TRDN/IBTK/CHD7/ATP1A2/GP1BA/PDPK1/PRKACA/JPH2/CAPN3/CASQ1/HTT/TMEM38B/CAMK2D/DIAPH1/LETM1/ANK2/TMEM38A/HRC/PRKCE/TPCN1/TRPV1/CHERP/NOL3/RASA3/PLCG2/GSTO1/CALM2/ITPR1/APLNR/SLC8B1/TRPC1/PKD2/DDIT3/FGF2/UBASH3B/LCK/PRKD1/MCOLN1/CXCL10/FKBP1A/SRI/LIME1/PTPRC/PTK2B/CX3CL1/FKBP1B/TRPM2/MCOLN3/LYN/CLIC2/P2RX7/BAX/GPER1/CORO1A/PTPN6/CYBA/SNCA/THY1/CCL21	67
BP	GO:0018196	peptidyl-asparagine modification	18/7481	24/18800	0.000496907	0.00592085	0.00429164	HIF1AN/UGGT1/STT3B/DDOST/RPN2/MGAT2/RPN1/UGGT2/MGAT5/NUDT14/DERL3/STT3A/DAD1/ALG8/MGAT1/FUT8/ALG5/OSTC	18
BP	GO:0030203	glycosaminoglycan metabolic process	66/7481	120/18800	0.000515808	0.00613453	0.00444653	HYAL4/GCNT2/ITIH6/ST3GAL1/ABCC5/HS3ST5/CHST9/EGFLAM/CEMIP2/ST3GAL3/NDST1/HS6ST1/ANGPT1/BPNT2/ST3GAL2/GNS/CHSY3/CLN6/LYG1/XYLT2/CHST15/EXT2/CHSY1/SGSH/SMPD3/FGF2/B4GALT4/PXYLP1/CSGALNACT1/GLB1/HYAL2/DSE/CHPF2/ST3GAL4/CHST14/DSEL/ITIH5/CHST2/CHST7/B3GNT2/B3GALT6/IDUA/EXT1/B3GAT3/SLC35D2/GUSB/HEXA/UST/TGFB1/HS3ST1/FOXC1/CHPF/UGDH/HAS2/HEXB/FUCA1/CHST11/XYLT1/NAGLU/TNFAIP6/CD44/LYVE1/DCN/B3GNT7/HPSE2…	66
BP	GO:0090092	regulation of transmembrane receptor protein serine/threonine kinase signaling pathway	133/7481	267/18800	0.000527395	0.00626059	0.0045379	HIPK2/PPARA/INHBE/JAK2/NREP/FGF9/EP300/PDPK1/MIR17HG/TOB1/TGFB2/SMAD3/PARP1/CREBBP/NEO1/UBE2D1/PALS1/XIAP/BCL9L/LATS2/UBE2O/HSP90AB1/PPM1A/RNF111/SKIL/TRIM33/FLCN/KDR/ZEB1/SNX25/RGMA/DNM2/SIRT1/NOMO3/HJV/GDF1/LATS1/CRIM1/STRAP/ACVR1B/ZNF423/BMPR1A/LEMD3/SH2B1/UBE2D3/ACVR2B/SMAD4/CDH5/BMPR2/MEN1/LEMD2/CSNK2B/SPRY1/CDKN1C/ILK/SPRED1/SORL1/SDCBP/RBPJ/CAV2/NOTCH2/FKBP8/BMP4/LTBP1/ACVRL1/HTRA3/TWSG1/Z…	133
BP	GO:0042129	regulation of T cell proliferation	91/7481	174/18800	0.000532016	0.00630365	0.00456911	TFRC/SDC4/SOS2/JAK2/PRKCQ/DNAJA3/IDO1/CD274/TMEM131L/SOS1/ITCH/DLG1/DLG5/SCRIB/STAT5B/PRKAR1A/RC3H1/MARCHF7/PAWR/PRNP/AGER/CBLB/MAD1L1/FADD/BMP4/GPAM/TWSG1/RASAL3/BTN2A2/IGFBP2/EFNB1/SLC7A1/PTPRC/TNFRSF1B/CD3E/IRF1/TNFRSF21/RPS3/CR1/VSIR/TGFBR2/HLA-A/PDCD1LG2/HLA-E/CCDC88B/RIPK3/HES1/MAPK8IP1/RAC2/HLA-DPA1/CD6/HLA-G/RIPK2/JAK3/IL20RB/IGF1/LILRB2/TNFRSF14/PTPN22/HLA-DRB1/CD276/PNP/CCL5/CARD11/HLA-…	91
BP	GO:0050654	chondroitin sulfate proteoglycan metabolic process	24/7481	35/18800	0.000534976	0.00631511	0.00457742	HYAL4/CHST9/EGFLAM/BPNT2/CHSY3/XYLT2/CHST15/CHSY1/PXYLP1/CSGALNACT1/DSE/CHPF2/DSEL/CHST7/B3GALT6/IDUA/EXT1/B3GAT3/CHPF/UGDH/CHST11/XYLT1/DCN/BGN	24
BP	GO:0098751	bone cell development	24/7481	35/18800	0.000534976	0.00631511	0.00457742	EP300/FBXW7/PTPN11/PAFAH1B1/MED1/SRF/MEIS1/ZFPM1/WASF2/KIT/NOTCH2/FLI1/LRRK1/SLC9B2/GPR68/ZNF385A/PIP4K2A/FBN1/SRC/FOXP1/PTPN6/LILRB1/ANXA2/TYROBP	24
BP	GO:0070997	neuron death	171/7481	353/18800	0.000539008	0.00634826	0.00460145	NR4A3/PPARGC1A/GDNF/CPEB4/HIPK2/MAPT/PPARA/JAK2/PRKN/DHCR24/NMNAT1/SOD2/MEF2C/GCLM/SIX4/EIF4G1/FBXW7/TGFB2/PARP1/BDNF/OXR1/TMTC4/XIAP/AIFM1/KCNB1/RRAS2/AGAP2/NF1/MAP2K4/NTF4/ATM/GSK3B/HSP90AB1/BCL2/LIG4/GHR/TIGAR/GBE1/CHP1/TSC1/INPP5A/PINK1/FZD9/EGLN3/THRB/RILPL1/LANCL1/BCL2L11/SIRT1/CBL/RETREG1/AKT2/RB1/ENDOG/EFNB2/ITGA1/GPI/CASP9/RASA1/ANGPT1/ARMCX5-GPRASP2/KDM2B/ELK1/FAM162A/UBB/AIMP2/HSF1/TP6…	171
BP	GO:0046467	membrane lipid biosynthetic process	79/7481	148/18800	0.000539788	0.00634826	0.00460145	B3GNT5/B3GALT1/ST8SIA5/ST3GAL1/B4GALT5/ASAH2/PIGF/LARGE1/ST3GAL3/PRKD3/PIGN/PIGW/OSBP/CERS6/HACD1/SAMD8/SIRT3/ASAH2B/PGAP4/SCCPDH/B4GALT6/ST3GAL2/DEGS1/SPNS2/GPAA1/HACD2/PLPP1/PIGU/TM9SF2/UGCG/SGPP1/PEMT/PIGQ/SPTLC1/ABCA8/PIGM/PGAP3/HACD3/CERS2/PIGC/ST8SIA4/ORMDL3/PIGB/PRKD1/B4GALT4/PIGT/ELOVL5/KDSR/ST3GAL4/PLPP3/PRKD2/ST6GALNAC6/DPM3/ACER3/GAL3ST1/DEGS2/CERKL/ELOVL6/ORMDL2/ELOVL1/SPTLC3/DPM2/HAC…	79
BP	GO:0044264	cellular polysaccharide metabolic process	55/7481	97/18800	0.000544253	0.00638893	0.00463093	AGL/PPP1R3A/ACADM/IRS2/GYS1/PPP1R3C/PPP1R3B/PHKA1/B4GALT5/PPP1CB/PHKB/PPP1R2B/EPM2AIP1/IRS1/POMC/PYGM/RB1CC1/SORBS1/PFKM/UGP2/INSR/PPP1R3F/GSK3B/GYG1/DYRK2/STK40/GBE1/PPP1R2/PHKA2/NDST1/AKT2/STBD1/PHKG1/SELENOS/PHKG2/EXT2/CSGALNACT1/NR1D1/PYGB/ENPP1/KHK/B3GNT2/EXT1/AOAH/LEPR/B3GNT8/B3GNT9/PPP1R3G/IGF1/HAS2/PYGL/PHLDA2/RUBCNL/B3GNT7/GYG2	55
BP	GO:0060485	mesenchyme development	148/7481	301/18800	0.000552845	0.00647779	0.00469534	KBTBD8/GDNF/ZNF750/ROCK2/GCNT2/USF3/ERBB4/RBM24/RET/FGF9/CLASP1/SEMA6C/MEF2C/FBXL17/AMER1/SIX4/CLASP2/TGFB2/SMAD3/TAPT1/HEYL/LRP6/MTOR/DAG1/SEMA4D/PPP2CA/BCL9L/ZFPM2/DAB2IP/ACTA1/RTN4/GSK3B/BCL2/AXIN2/SEMA6D/PHACTR4/NOTCH4/SOX9/TBX3/NOLC1/DLG5/ADIPOR1/BMPR1A/EPB41L5/MAPK1/MDM4/SMAD4/YAP1/PITX2/POLR1B/BMPR2/NOS3/MARK1/RADIL/SPRY1/SCX/SEMA3F/POGLUT1/TCF15/SPRED1/MAD2L2/APLNR/SDCBP/TBX2/EDN1/RBPJ/FA…	148
BP	GO:0001558	regulation of cell growth	198/7481	415/18800	0.000564322	0.00660007	0.00478397	HBEGF/VEGFA/MAPT/PPARA/AKAP6/GOLGA4/FHL1/TEAD1/CDH4/PRKN/CEACAM1/RPS6KA3/RNF157/SEMA6C/TOMM70/CD38/PRKCQ/RAB21/BCL6/EIF4G1/TGFB2/FXN/SMAD3/MYL2/BDNF/CRYAB/MTOR/CDKL3/USP47/EIF4G2/CRKL/SYT2/PAFAH1B1/RPTOR/SEMA4D/SGK1/PPP2CA/CSNK2A1/CAMK2D/RTN4/N6AMT1/GSK3B/PPARD/EXTL3/BCL2/KAT7/SPAG9/TTL/DDX3X/FLCN/NCBP1/SEMA6D/PLAA/ULK2/CDKL5/DNM2/SIRT1/ITCH/RNF6/ARHGEF11/DIP2B/RB1/FGF13/SMARCA2/PRDM11/DDR1/ACVR1…	198
BP	GO:0061615	glycolytic process through fructose-6-phosphate	12/7481	14/18800	0.00057289	0.00668794	0.00484766	HK2/PFKM/HK1/FOXK1/FOXK2/ADPGK/PFKL/ENO1/PFKP/ENO2/GALK1/HK3	12
BP	GO:0030177	positive regulation of Wnt signaling pathway	77/7481	144/18800	0.000588109	0.00685299	0.00496729	WNK2/PPM1B/RSPO3/WNK1/LGR5/FGF9/TNKS2/AMER1/JRK/GPRC5B/SMAD3/USP34/TTC21B/USP47/ZRANB1/FAM53B/XIAP/UBR5/CSNK2A1/TNKS/PPM1A/DDX3X/RNF146/FZD9/JUP/LGR4/VCP/USP8/CTDNEP1/TRPM4/KANK1/UBE2B/YAP1/CDC73/PRDM15/MBD2/EDA/SPIN1/ILK/DISC1/RBPJ/SOX4/ADGRA2/FGF2/PPM1N/ZEB2/RECK/LRRK1/BMP2/CAV1/TMEM9/TMEM198/NKD1/NLE1/ATP6V1C2/DACT1/SULF2/NRARP/WLS/RPS12/HHEX/ATP6AP2/SULF1/WNT10B/TGFB1/SRC/PTK7/PLEKHA4/TLR2/DA…	77
BP	GO:0016485	protein processing	122/7481	243/18800	0.000595554	0.006927	0.00502094	CYCS/DHCR24/PRKACA/YME1L1/FXN/PARP1/AFG3L2/ADAM19/XIAP/TLL2/LONP2/OMA1/DDI2/ENPEP/PITRM1/PGK1/SDE2/LPCAT3/MIPEP/ADAMTS13/HJV/XPNPEP3/CARD8/FKRP/SPG7/OGT/CASP9/METAP2/PMPCB/IFT172/PMPCA/NOL3/RHBDD1/HTRA2/PRNP/SEC11A/PSEN1/YIPF5/DYNC2H1/BCHE/FAM111A/TYSND1/GGT1/FADD/PSENEN/CPE/SEC11C/SPPL3/ECE1/SERPINF2/CLN5/APH1B/CTSH/ASPRV1/BACE2/BMP1/RCE1/CASP6/CLN3/CASP8/SRGN/PLA2G7/LDLRAD3/PCSK6/DHH/PRSS12/CTS…	122
BP	GO:1903578	regulation of ATP metabolic process	51/7481	89/18800	0.000610189	0.00708423	0.00513491	PPARGC1A/PPARA/SLC25A12/PRKAA2/PPIF/HDAC4/DNM1L/EP300/NCOR1/PARP1/ENTPD5/COX2/ZBTB20/INSR/SLC4A4/TIGAR/SLC25A23/FLCN/PINK1/BEND3/VCP/OGT/STAT3/PDE12/ATP7A/ARNT/FIS1/RHOA/PSEN1/ANTKMT/APP/ARL2/JMJD8/SLC2A6/PGAM1/PRXL2C/SIRT6/TP53/DDIT4/ENO1/EIF6/PID1/AK4/TSPO/TREX1/P2RX7/IGF1/TMSB4X/NUPR1/SNCA/FBP1	51
BP	GO:1901222	regulation of NIK/NF-kappaB signaling	61/7481	110/18800	0.000620345	0.00718897	0.00521083	PPM1B/MIR27B/EP300/LIMS1/MKRN2/PPM1A/UACA/DDX3X/CYLD/RC3H2/PTP4A3/NFAT5/NLRC3/ADIPOR1/RC3H1/AGO3/NR3C2/NOL3/RBCK1/RHOA/HDAC7/EDA/TCIM/TLR3/ILK/AGER/ADGRG3/APP/EDN1/NOD1/IL18R1/TSPAN6/LIME1/LITAF/RPS3/RASSF2/CALR/TLR4/NFKBIA/PDCD4/C20orf27/NMI/NLRP3/BCL3/PTPN22/TLR2/TRADD/TRIP6/IFI35/LGALS9/BMP7/C1QTNF3/SPHK1/TMSB4X/SPI1/C1QTNF4/HAVCR2/CD86/TLR7/CD14/LAPTM5	61
BP	GO:0009791	post-embryonic development	50/7481	87/18800	0.000626559	0.00724773	0.00525342	VEGFA/ARID5B/ALDH5A1/ACADM/TAL2/ASH1L/IGF2R/RAB3A/JAK2/AGO2/SOD2/ATRX/PLAGL2/ALX4/IREB2/MTOR/GIGYF2/MMUT/INPPL1/CRB1/ATM/BCL2/FZD5/KDR/BCL2L11/RC3H2/MORC3/CCDC47/PLEKHA1/ACVR2B/BPNT2/PSEN1/SLC18A2/ITPR1/BMP4/MYO7A/ATF5/SERP1/SELENOP/C12orf57/FBN1/NDN/BAX/CHST11/ETNK2/SCN9A/KLF4/MFAP2/EFEMP1/SCUBE1	50
BP	GO:0002237	response to molecule of bacterial origin	171/7481	354/18800	0.000636626	0.00735077	0.00532811	ANKRD1/NOS1/NOCT/TRIB1/JAK2/RPS6KA3/SOD2/MEF2C/MAOB/PRKCA/DUSP10/PRDX3/IDO1/TIRAP/MAPKAPK3/CD274/DAB2IP/MAP2K3/ERBIN/TAB2/MAPKAPK2/PDE4B/PPARD/SIRT2/FZD5/PRPF8/AKIRIN2/PLAA/RPS6KB1/CTR9/ADAMTS13/MPO/LIAS/PRKCE/EFNB2/CARD8/IL12RB2/CASP9/MALT1/MAPK8/PRDX2/MAPK1/SRR/HSF1/TRIM41/CDC73/MAPK14/HMGB2/NOS3/SELENOS/TRIM5/RHOA/KCNJ8/RARA/PLCG2/CNP/PTGER4/ADH5/IL18BP/GFER/CDK4/WDR83/TBXA2R/EDN1/AKAP12/TNIP2…	171
BP	GO:1903322	positive regulation of protein modification by small protein conjugation or removal	75/7481	140/18800	0.000640482	0.00738185	0.00535063	KLHL40/ARRDC4/DCUN1D2/PRKN/HDAC4/HUWE1/UBE3A/RASD2/AMER1/RCHY1/FBXW7/TSPYL5/UBE2D1/XIAP/SENP2/FANCM/MAPK9/NDFIP2/BTRC/RNF111/UBQLN1/DDX3X/CUL3/BRCA1/PINK1/BMI1/CTR9/VCP/CRY1/RNF180/MYCBP2/MALT1/TANK/UBE2N/ANGPT1/UBA2/UBE2V2/UBB/AIMP2/DCUN1D1/ARNT/MARCHF7/PAXIP1/FAM107A/FBXO4/GABARAP/CDK5RAP3/PHF23/PRICKLE1/RPS2/WFS1/RASSF5/CBLB/DCUN1D3/FANCI/PTTG1IP/CENPS/PEF1/CDK9/FKBP1A/CENPX/CAV1/PDCD6/BCL10/S…	75
BP	GO:1905521	regulation of macrophage migration	27/7481	41/18800	0.000655048	0.00753469	0.00546142	MIR24-1/AKIRIN1/MTUS1/MAPK1/C5/CD200/DDT/PTK2B/CX3CL1/MAPK3/IL34/MIF/EMILIN1/CSF1/CD9/CCL5/CD81/MMP14/MMP28/CMKLR1/CD200R1/C5AR1/MDK/P2RX4/CSF1R/C3AR1/RARRES2	27
BP	GO:0070372	regulation of ERK1 and ERK2 cascade	152/7481	311/18800	0.000656121	0.00753469	0.00546142	ATF3/MIR133B/NEK10/GCNT2/WNK2/ERBB4/SYNJ2BP/MIR27B/CEACAM1/DUSP3/P2RY1/CHRNA10/PRKCA/DUSP10/DNAJC27/FBXW7/PTPN11/TIRAP/SPRY4/SPRY3/CRKL/EIF3A/GAREM1/MIR24-1/NDRG2/CFLAR/DAB2IP/RAPGEF2/MAP2K1/DUSP29/FLCN/STYX/KDR/RANBP9/PTPN1/DLG1/FRS2/ANGPT1/SMAD4/BRAF/DENND2B/PTPN2/GBP1/SPRY1/CIB1/EPHA2/AGER/TBC1D10C/SPRED1/APP/HRAS/NOTCH2/AKAP12/GAS6/YWHAZ/CSK/BMP4/NOD1/MAP3K12/PRXL2C/DDT/NTRK1/FGF2/EZR/ITGB1BP…	152
BP	GO:2001222	regulation of neuron migration	28/7481	43/18800	0.000685503	0.00785787	0.00569567	CAMK2A/WDR62/CAMK2B/NIPBL/DAB2IP/RAPGEF2/FLRT2/PLAA/LRIG2/ZNF609/STAT3/ADGRG1/KIF20B/NSMF/PHACTR1/SRGAP2/GNRH1/SRGAP2C/ARHGEF2/CX3CL1/GPR173/NTNG2/RELN/PLXNB2/SHTN1/ULK4/MDK/COL3A1	28
BP	GO:0006002	fructose 6-phosphate metabolic process	10/7481	11/18800	0.000696668	0.00788518	0.00571546	HK2/PFKM/HK1/GFPT1/TALDO1/PFKL/PFKP/GFPT2/HK3/FBP1	10
BP	GO:0006735	NADH regeneration	10/7481	11/18800	0.000696668	0.00788518	0.00571546	HK2/PFKM/HK1/FOXK1/FOXK2/PFKL/ENO1/PFKP/ENO2/HK3	10
BP	GO:0048251	elastic fiber assembly	10/7481	11/18800	0.000696668	0.00788518	0.00571546	THSD4/ATP7A/LTBP3/EFEMP2/TNXB/EMILIN1/FBLN5/MFAP4/COL3A1/LOX	10
BP	GO:0061621	canonical glycolysis	10/7481	11/18800	0.000696668	0.00788518	0.00571546	HK2/PFKM/HK1/FOXK1/FOXK2/PFKL/ENO1/PFKP/ENO2/HK3	10
BP	GO:0061718	glucose catabolic process to pyruvate	10/7481	11/18800	0.000696668	0.00788518	0.00571546	HK2/PFKM/HK1/FOXK1/FOXK2/PFKL/ENO1/PFKP/ENO2/HK3	10
BP	GO:0106049	regulation of cellular response to osmotic stress	10/7481	11/18800	0.000696668	0.00788518	0.00571546	LETM1/SLC25A23/MICU1/YBX3/EFHD1/ARHGEF2/CLN3/BAD/BDKRB2/PTGS2	10
BP	GO:0038127	ERBB signaling pathway	66/7481	121/18800	0.000697433	0.00788518	0.00571546	FAM83B/HBEGF/PTPN3/DGKD/CUL5/CEACAM1/DUSP3/PDPK1/NEU3/RNF115/NEURL1/FBXW7/PTPN11/MVB12B/GAREM1/DAB2IP/ERBIN/RTN4/RPS6KA5/KIF16B/BCAR3/SOS1/SOX9/CBL/RAB7A/ITGA1/CNOT9/CDH13/MAPK1/PIK3C2A/CCDC88A/AGT/BRAF/SOCS5/PTPN2/AFAP1L2/CAMLG/PSEN1/PLCE1/CBLB/ZGPAT/RBPJ/SHC3/PTPRJ/PTK2B/MVB12A/PTPN18/RASSF2/REPS2/SHKBP1/BTC/TGFB1/SRC/ADORA1/MVP/GPER1/WDR54/MYOC/LGMN/IFI6/NCF1/GPRC5A/PLAUR/GRB7/EFEMP1/ADRA2A	66
BP	GO:0030509	BMP signaling pathway	85/7481	162/18800	0.000697836	0.00788518	0.00571546	HIPK2/USP9X/USP15/TOB1/TGFB2/USP9Y/SMAD3/NEO1/UBE2D1/XIAP/UBE2O/PPM1A/SKIL/TRIM33/KDR/BMPR1B/RGMA/HJV/GDF1/CRIM1/ZNF423/BMPR1A/SMAD5/LEMD3/UBE2D3/ACVR2B/SMAD4/CDH5/BMPR2/LEMD2/SCX/ILK/SORL1/RBPJ/NOTCH2/SMPD3/FKBP8/BMP4/ACVRL1/HTRA3/TWSG1/RBPMS2/BMP2/FBXL15/RUNX2/ITGA3/BMPER/MAPK3/SMAD6/CHRD/HFE/PCSK6/FZD1/PDCD4/TMEM100/EXT1/CRB2/BMP5/BMP8B/SULF1/HES1/TGFBR3/TGFB1/MICOS10-NBL1/FBN1/MSX1/GATA6/FSTL…	85
BP	GO:0050772	positive regulation of axonogenesis	45/7481	77/18800	0.000703839	0.00793885	0.00575437	VEGFA/MAPT/GOLGA4/CDH4/TIAM2/BDNF/EIF4G2/PAFAH1B1/SEMA4D/MAP2K1/SKIL/AMIGO1/NIN/CDKL5/PLXNA1/STK25/PLXNA2/SRF/BMPR2/ADNP/RAB11A/CYFIP1/PLXNA3/DISC1/PLXNB3/PLXND1/PLXNB1/ROBO1/CXCL12/MAP1B/MAP6/TRPV2/SHOX2/NTN1/DBN1/L1CAM/PLXNB2/SHTN1/CHODL/TIAM1/NTRK2/RND2/CRABP2/FN1/EFNA5	45
BP	GO:0002822	regulation of adaptive immune response based on somatic recombination of immune receptors built from immunoglobulin superfamily domains	90/7481	173/18800	0.000711216	0.00800782	0.00580436	TFRC/RIF1/CEACAM1/DENND1B/MEF2C/PRKCQ/BCL6/PVR/PPP3CB/CD274/HSPD1/NSD2/FZD5/MLH1/RC3H2/TP53BP1/MALT1/TRPM4/FBXO38/RC3H1/MAP3K7/SLC15A4/SOCS5/SHLD3/PAXIP1/EXOSC3/PKN1/TRAF2/IL1R1/AGER/MAD2L2/FADD/IL18R1/CD40/NFKBIZ/ADA/PTPRC/TNFRSF1B/PRKCZ/NECTIN2/IL4R/HFE/CR1/HLX/CLEC7A/STAT6/MR1/HLA-A/B2M/CD1C/LOXL3/HLA-E/CLCF1/HLA-F/RIPK3/SUSD4/HLA-B/HLA-H/AHR/TGFB1/HLA-G/RIPK2/NFKBID/NLRP3/JAK3/P2RX7/IL20RB/PL…	90
BP	GO:0050848	regulation of calcium-mediated signaling	44/7481	75/18800	0.000717652	0.00806595	0.00584649	P2RX3/MAPT/C10orf71/AKAP6/HOMER2/LMCD1/PDK2/MTOR/HTT/P2RX5/MYOZ2/GSK3B/DYRK2/CHP1/NFAT5/RGN/CDH13/MYOZ1/CHERP/STIMATE/TMBIM4/PRNP/GBP1/PLCG2/CIB1/TBC1D10C/CALM2/ITPR1/SPPL3/ADA/PTK2B/CD3E/SLC24A4/CLEC7A/MAPK7/TMEM100/IGF1/BST1/CMKLR1/P2RX4/SYK/PLEK/CD4/CCL4	44
BP	GO:0016239	positive regulation of macroautophagy	43/7481	73/18800	0.000730621	0.00819718	0.00594162	BAG3/FYCO1/HSPB8/PRKAA2/VDAC1/EPM2A/SLC25A4/VPS13D/PIP4K2B/LARP1/HTT/SESN1/WIPI1/OPTN/RAB3GAP2/TSC1/KDR/PINK1/SH3GLB1/ATG2A/SIRT1/MOAP1/RAB3GAP1/SMCR8/C9orf72/ULK1/MAP3K7/SNX30/RALB/SPTLC1/NOD1/SESN3/GNAI3/MAPK3/SLC25A5/BNIP3L/GPSM1/PIP4K2A/RIPK2/HMOX1/STING1/DCN/SNX7	43
BP	GO:0006401	RNA catabolic process	138/7481	280/18800	0.00073673	0.00823732	0.00597071	GDNF/NOCT/ROCK2/SMG1/TUT4/BOLL/LRPPRC/RBM24/CPEB3/FASTKD1/SAMD4A/CSDE1/AGO2/PATL1/FXR1/PRKCA/FASTKD5/DIS3L/ALKBH5/GRSF1/PLEKHN1/TOB1/CNOT7/TNRC6B/LARP1/DICER1/XRN1/FASTKD2/CNOT1/TIRAP/GIGYF2/GSPT1/ZHX2/PCBP4/LARP4B/PNPT1/YTHDF3/MAPKAPK2/FXR2/ATM/PABPC4/PKP1/SERBP1/DHX36/AGO4/AXIN2/TNRC6A/MLH1/PUM1/NCBP1/THRAP3/HNRNPU/RC3H2/PAN2/POLR2D/DCP1A/MEIOC/MTPAP/CELF1/MRPL44/ZCCHC8/SMG5/ETF1/NSUN2/FTO/NAF1…	138
BP	GO:0019221	cytokine-mediated signaling pathway	228/7481	486/18800	0.000736798	0.00823732	0.00597071	IL31RA/CXCR6/PADI2/OTUD4/IFNLR1/WNK1/JAK2/PRKN/MIR27B/CEACAM1/PLCB1/MAVS/PRKACA/LIMS1/CNOT7/PTPN11/OXSR1/APPL1/GPR17/PAFAH1B1/XIAP/MIR24-1/PYDC1/ACSL1/IL6R/YTHDF3/RPS6KA5/HSP90AB1/HIPK1/GHR/SPPL2A/SOS1/CYLD/BBS2/SPATA2/SIRT1/CTR9/CBL/NKIRAS2/MED1/PTPN1/CARD8/CHUK/IL12RB2/ADIPOR2/STAT3/CNOT9/ADIPOR1/STAT5B/ANGPT1/LSM14A/PPP2CB/IL17RB/UBE2K/SMAD4/YAP1/MAP3K7/RBM15/RFFL/TRIM41/SOCS5/NOL3/P4HB/PTPN2/…	228
BP	GO:0051099	positive regulation of binding	89/7481	171/18800	0.000744608	0.00830308	0.00601837	HIPK2/PLCL1/RIPOR2/JAK2/PRKN/PKD1/EP300/EIF4G1/PARP1/BDNF/IDE/EPB41/PPP2CA/TAF1/GSK3B/RAPGEF2/HSP90AB1/SIRT2/PLCL2/POLDIP2/NCBP1/MYOD1/AKTIP/RB1/DPH3/EPB41L5/PPP2CB/HSF1/MEN1/HMGB2/CDK5/MBD2/PSEN1/RARA/PINX1/GTF2B/APP/CALM2/RALB/SPAG8/BMP4/TCF7L2/EBF2/PLXND1/SPPL3/DDRGK1/EIF3D/CLN5/STMN1/BMP2/CDK9/FKBP1A/CAV1/ACD/EDF1/TRIM21/DACT1/NIBAN2/MFNG/HFE/B2M/NME1/GPSM1/LARP6/CSF3/RPL11/LRP1/HES1/TGFB1/LF…	89
BP	GO:0019216	regulation of lipid metabolic process	164/7481	339/18800	0.000745299	0.00830308	0.00601837	NR4A3/PPARGC1A/PROX1/PPARA/IRS2/MIR27B/CEACAM1/WDTC1/NCOR1/IRS1/FBXW7/OPA3/PDK1/LPIN1/PDK2/MTMR3/PLIN5/PIP4K2B/SORBS1/RORA/MTOR/GPLD1/FABP3/FLT1/RORC/LACTB/LONP2/MTMR9/DAB2IP/AGAP2/FITM2/SLC45A3/ZBTB20/ACADVL/PPARD/MBTPS2/DGKZ/CHP1/BRCA1/DHCR7/ACACB/MLYCD/ADGRF5/LPCAT3/MTMR1/ACSL3/SIRT1/SOX9/AKT2/SAMD8/SIRT3/PRKCE/ABHD5/CTDNEP1/RGN/ADIPOR1/STAT5B/CNEP1R1/MID1IP1/PLGLB2/EPHX2/ETFBKMT/LPGAT1/AGT/PL…	164
BP	GO:0030225	macrophage differentiation	31/7481	49/18800	0.000749927	0.00833998	0.00604512	IL31RA/VEGFA/TRIB1/PRKCA/PARP1/SIRT1/RB1/HSF1/PTPN2/TSPAN2/GATA2/APP/FADD/BMP4/GAB3/CASP8/IL34/NRROS/LIF/TGFB1/HLA-DRB1/TLR2/CSF1/HCLS1/ID2/CSF1R/SPI1/CD4/CEBPA/C1QC/ADIPOQ	31
BP	GO:0044088	regulation of vacuole organization	32/7481	51/18800	0.000763225	0.00845028	0.00612507	MTMR3/PIP4K2B/PIKFYVE/WIPI1/LAPTM4B/RAB3GAP2/TBC1D14/FEZ2/PINK1/SH3GLB1/ATG2A/MOAP1/RAB3GAP1/SMCR8/MTM1/C9orf72/TMEM106B/ULK1/UBQLN2/PHF23/SNX30/RALB/EHMT2/IFT20/PIP4K2A/TREX1/CHMP4A/GRN/FEZ1/SNX7/ANXA2/NUPR1	32
BP	GO:0070665	positive regulation of leukocyte proliferation	83/7481	158/18800	0.000763683	0.00845028	0.00612507	TFRC/IRS2/JAK2/MEF2C/CD38/PRKCQ/BCL6/DNAJA3/TIRAP/CD274/BCL2/STAT5B/MAPK1/SLC39A10/AGER/FADD/CHRNB2/GPAM/CD40/RASAL3/NFATC2/IGFBP2/EFNB1/SLC7A1/ADA/PTPRC/CD3E/MAPK3/TNFRSF4/RPS3/MYD88/TLR4/TGFBR2/HLA-A/IL34/CD320/PDCD1LG2/HLA-E/CCDC88B/CLCF1/HES1/CSF2RB/HLA-DPA1/LYN/MIF/CD6/RIPK2/BST2/JAK3/IGF1/LILRB2/BST1/PTPN22/IL7/CSF1/CD276/PNP/CCL5/CARD11/HLA-DMB/CORO1A/LGALS9/SASH3/CD81/TNFSF13B/HLA-DPB1/CD…	83
BP	GO:0120162	positive regulation of cold-induced thermogenesis	55/7481	98/18800	0.000763845	0.00845028	0.00612507	PPARGC1A/VEGFA/ESRRG/MFN2/PPARGC1B/PRKAB2/ACHE/JAK2/LPIN1/FH/APC/ZNF516/ACSL1/OMA1/KDM6B/GATM/DECR1/CPT2/HADH/GRB10/OGT/ADIPOR2/ADIPOR1/DYNC1H1/HSF1/GNAS/ACADL/EHMT1/PEMT/UCP2/BSCL2/EBF2/PRKAB1/SIRT6/GJA1/ALPL/DIO2/CAV1/FABP5/IL4R/TRPV2/STAT6/ELOVL6/PDGFC/PLAC8/LEPR/CXCR4/GADD45G/CMKLR1/SYK/MFAP2/SCD/FABP4/ADIPOQ/LEP	55
BP	GO:0002260	lymphocyte homeostasis	39/7481	65/18800	0.000770785	0.00849152	0.00615496	SOS2/MEF2C/MIR17HG/PPP3CB/DNAJA3/ZC3H8/BCL2/SKIL/SOS1/BCL2L11/RC3H2/STAT5B/RC3H1/SPNS2/CAMLG/PKN1/SLC39A3/FADD/TRAF3IP2/GPAM/ADA/PMAIP1/RPS6/LAT/FAS/BCL10/TCIRG1/TSC22D3/RIPK3/LYN/MIF/JAK3/P2RX7/BAX/CORO1A/LGALS9/DOCK11/TNFSF13B/NCKAP1L	39
BP	GO:1903522	regulation of blood circulation	129/7481	260/18800	0.000773411	0.00849152	0.00615496	NOS1/MYH6/MYH7/SCN2B/ATP2A2/CTNNA3/HBEGF/DMD/GPD1L/HSPB7/ATP1B1/ATP2B2/PDE4D/PLN/BVES/CACNA2D1/TRDN/PKP2/KCNJ2/AKAP9/APLN/KCNN2/JAK2/MYL3/SCN3B/ATP1A2/KCNJ12/TMEM65/CD38/PRKACA/SLC8A3/SPTBN4/ABCC9/MEF2A/TGFB2/RNF207/MYL2/CYP2J2/KCNA5/TMEM38B/TNNI3/CAMK2D/PDE4B/CSRP3/RNLS/ANK2/SPX/JUP/THRB/TMEM38A/HRC/SMTNL1/ZDHHC21/DOCK4/FGF13/DLG1/TNNI3K/TMEM161B/SCN1B/TRPM4/YWHAE/SMTNL2/ATP2B1/DMPK/TRPV1/SNTA1/…	129
BP	GO:0150105	protein localization to cell-cell junction	16/7481	21/18800	0.00077533	0.00849152	0.00615496	MPP7/VCL/MAPK9/DLG5/SCRIB/TJP1/PAK2/CDH5/ZDHHC7/F11R/LSR/PECAM1/ACTG1/DSP/ACTB/CGNL1	16
BP	GO:0032623	interleukin-2 production	38/7481	63/18800	0.000776949	0.00849152	0.00615496	PDE4D/HOMER2/PRKCQ/PDE4B/MALT1/STAT5B/MAP3K7/PRNP/GBP1/HDAC7/TRAF2/PLCG2/NAV3/EZR/PTPRC/CD3E/PRKD2/CD34/RPS3/CR1/CLEC7A/RIPK2/IL20RB/RUNX1/PNP/CARD11/CD83/CARD9/SASH3/ANXA1/ZFP36/HAVCR2/CD4/CD86/CD28/VSIG4/LILRB4/LAPTM5	38
BP	GO:0032663	regulation of interleukin-2 production	38/7481	63/18800	0.000776949	0.00849152	0.00615496	PDE4D/HOMER2/PRKCQ/PDE4B/MALT1/STAT5B/MAP3K7/PRNP/GBP1/HDAC7/TRAF2/PLCG2/NAV3/EZR/PTPRC/CD3E/PRKD2/CD34/RPS3/CR1/CLEC7A/RIPK2/IL20RB/RUNX1/PNP/CARD11/CD83/CARD9/SASH3/ANXA1/ZFP36/HAVCR2/CD4/CD86/CD28/VSIG4/LILRB4/LAPTM5	38
BP	GO:0051893	regulation of focal adhesion assembly	38/7481	63/18800	0.000776949	0.00849152	0.00615496	VEGFA/ROCK2/SDC4/LIMCH1/CLASP1/DUSP3/LIMS1/CLASP2/SMAD3/VCL/POLDIP2/TSC1/KDR/DMTN/PEAK1/EPB41L5/FAM107A/PPM1F/RHOA/RCC2/ACVRL1/PHLDB2/CORO1C/ITGB1BP1/PTPRA/PTPRJ/EPHA3/ACTG1/WNT4/SRC/COL16A1/APOD/MYOC/MMP14/SFRP1/S100A10/EFNA5/THY1	38
BP	GO:0090109	regulation of cell-substrate junction assembly	38/7481	63/18800	0.000776949	0.00849152	0.00615496	VEGFA/ROCK2/SDC4/LIMCH1/CLASP1/DUSP3/LIMS1/CLASP2/SMAD3/VCL/POLDIP2/TSC1/KDR/DMTN/PEAK1/EPB41L5/FAM107A/PPM1F/RHOA/RCC2/ACVRL1/PHLDB2/CORO1C/ITGB1BP1/PTPRA/PTPRJ/EPHA3/ACTG1/WNT4/SRC/COL16A1/APOD/MYOC/MMP14/SFRP1/S100A10/EFNA5/THY1	38
BP	GO:0003179	heart valve morphogenesis	34/7481	55/18800	0.00077924	0.0084973	0.00615915	ROCK2/MEF2C/TGFB2/HEYL/MTOR/SOX9/RB1/ADAMTS9/BMPR1A/NFATC1/MDM4/SMAD4/BMPR2/NOS3/SCX/ZFPM1/SOX4/NOTCH2/GJA5/BMP4/ROBO1/BMP2/SMAD6/SNAI2/OLFM1/TGFBR2/EFNA1/TGFB1/EMILIN1/ELN/SLIT3/TBX5/SNAI1/TWIST1	34
BP	GO:2001244	positive regulation of intrinsic apoptotic signaling pathway	37/7481	61/18800	0.000781128	0.0084973	0.00615915	MIR27B/DNM1L/PLAGL2/FBXW7/NKX3-1/SKIL/FLCN/PRKRA/BCL2L11/SIRT1/BCLAF1/UBB/NACC2/PTPN2/FIS1/DDIT3/RACK1/RAD9A/LCK/RPS7/RPL26/TP53/CAV1/PMAIP1/BID/SEPTIN4/RPS3/BCAP31/RIPK3/BAD/MSX1/BAX/S100A9/BBC3/S100A8/BOK/NUPR1	37
BP	GO:0031122	cytoplasmic microtubule organization	35/7481	57/18800	0.000782539	0.0084973	0.00615915	MAPT/CLIP1/TRDN/DST/CLASP1/CAMSAP1/PCM1/CLIP4/SLAIN2/PAFAH1B1/TUBGCP4/DVL1/HOOK3/CHP1/HOOK2/MAP10/TUBGCP6/KPNB1/DLG1/DYNC1H1/TUBGCP5/IFT172/CCDC88A/TPPP/RAB11A/RHOA/CIB1/TUBG2/EZR/CLIP2/PLK3/CCDC88B/CEP126/CLIP3/STMN3	35
BP	GO:0001945	lymph vessel development	21/7481	30/18800	0.00078284	0.0084973	0.00615915	VEGFA/PROX1/PKD1/PTPN14/PPP3CB/KDR/EFNB2/ACVR2B/BMPR2/EPHA2/TMEM204/ACVRL1/CLEC14A/FOXC2/VEGFC/SVEP1/FOXC1/SOX18/SYK/CCBE1/LGALS12	21
BP	GO:0030316	osteoclast differentiation	54/7481	96/18800	0.000789391	0.00855376	0.00620007	TFRC/PPARGC1B/ESRRA/FBXW7/IREB2/MTOR/PAFAH1B1/MITF/NF1/FARP2/GLO1/TMEM64/SH3PXD2A/TOB2/MAPK14/TLR3/TMEM178A/EPHA2/BGLAP/GPR137/NOTCH2/GAB2/UBASH3B/INPP5D/LRRK1/SLC9B2/GPR68/RASSF2/TLR4/TCIRG1/CD109/FBN1/SRC/LILRB3/FOXP1/CSF1/FSTL3/LRRC17/CCR1/TNFAIP6/TF/CD81/SNX10/LILRB1/TNFRSF11A/CSF1R/GPR137B/ANXA2/SFRP1/GPR183/GPC3/LILRB4/TYROBP/JUNB	54
BP	GO:0045088	regulation of innate immune response	116/7481	231/18800	0.000791316	0.00855999	0.00620459	CEACAM1/PAK1/EP300/MAVS/TOMM70/HSP90AA1/DUSP10/PVR/PRKDC/USP15/CNOT7/PTPN11/APPL1/CREBBP/TIRAP/XIAP/YTHDF3/HSP90AB1/POLR3B/RIOK3/AKIRIN2/POLR3D/NLRX1/AP1G1/MED1/PTPN1/NLRC3/STAT5B/LSM14A/PAK2/UBE2K/MAP3K7/TRIM41/SLC15A4/PTPN2/HMGB2/TRIM5/A2M/PLCG2/GFER/TRAFD1/FADD/PQBP1/PLSCR1/SOCS1/LAMP1/IRF1/CASP6/IRF3/TRIM21/SAMHD1/NECTIN2/MICA/RAET1E/CASP8/CR1/FGR/KLRC4-KLRK1/TLR4/IRF7/KLRK1/CLEC7A/MNDA/HLA-A…	116
BP	GO:0018205	peptidyl-lysine modification	187/7481	392/18800	0.000795968	0.00859564	0.00623043	NOS1/PPARGC1A/METTL21EP/KMT2D/SMYD1/RIF1/EYA1/KMT2C/PRKAA2/ASH1L/HDAC4/EP300/KAT6B/NCOA3/ATXN7/RASD2/KAT2B/TRRAP/ATRX/NAA50/SIRT5/RANBP2/CTH/CAPN3/AUTS2/SETD7/CLOCK/BRPF3/SRCAP/EP400/NSD1/JARID2/NCOA1/KAT6A/CREBBP/DIP2A/PIAS2/MLLT6/SENP2/RTF1/ESCO1/PHF20/TAF1/SETD3/TAF4/DOT1L/GNL3L/TADA2B/BRD4/NSD2/RPS6KA5/N6AMT1/HCFC1/PHF20L1/MED24/BCOR/TET2/SMYD2/SIRT2/PIWIL2/KANSL3/HMG20A/USP22/KAT7/KMT2A/KMT2…	187
BP	GO:0060249	anatomical structure homeostasis	155/7481	319/18800	0.00080748	0.00870513	0.00630979	LARGE2/TFRC/TP53INP2/DMD/VEGFA/ESRRB/GCNT2/PPARGC1B/BAG3/HOMER1/ATP2B2/HOMER2/ITGB6/SLC22A5/CFL2/PRKN/CD38/P2RY1/PRKCA/TAOK1/CAPN3/PTPN11/MBP/CLDN12/VCL/ILDR2/CLCN3/FH/PFKM/PROM1/GIGYF2/TSPOAP1/CRB1/SLC12A2/NF1/LAMP2/LARGE1/BCL2/KDR/ERCC6/USP45/MTF1/ADGRF5/BBS2/SOX9/RB1/NKIRAS2/RAB7A/MTM1/APBB2/STRAP/TJP1/TMEM64/ANGPT1/ACACA/ATP2B1/SRF/CDH5/YAP1/AKT3/NOS3/CDK5/ESAM/SCX/NPHP4/LDB2/SPATA7/TPP1/GATA…	155
BP	GO:0008654	phospholipid biosynthetic process	128/7481	258/18800	0.000810913	0.00872729	0.00632586	EFR3B/SMG1/GPAT3/INPP5J/DGKD/SOCS7/IDI2/IDI1/EFR3A/AGPAT3/PIGF/LPIN1/SOCS6/MTMR3/PIP5K1A/PIP4K2B/PCYT1A/PIKFYVE/FABP3/INPPL1/TMEM38B/HMGCS1/FITM2/ATM/PPARD/PIK3CB/DGKH/DGKZ/IMPA1/SYNJ2/SELENOI/PITPNM2/PIGN/CHP1/TTC7B/PIGW/INPP4A/GNPAT/INPP4B/OSBP/ADGRF5/LPCAT3/PITPNM1/MTMR1/ACSL3/SAMD8/PLA2G4C/PGAP4/ABHD5/SYNJ1/MTM1/IMPA2/SERINC4/CHKA/FITM1/PIK3C2B/SERAC1/ABHD3/PIK3C2A/HDHD5/IP6K3/BPNT2/MTMR7/MTM…	128
BP	GO:0002832	negative regulation of response to biotic stimulus	62/7481	113/18800	0.00081535	0.00876017	0.00634969	PPM1B/TRIB1/CEACAM1/DUSP10/USP15/CNOT7/YTHDF3/ILRUN/NPLOC4/SIRT2/RIOK3/TRAF3IP1/SEC14L1/ITCH/NLRX1/NLRC3/CARD8/MAPKBP1/PRDX2/C1QBP/PTPN2/A2M/GFER/TRAFD1/GPATCH3/TSPAN6/RNF26/NFKBIL1/TRIM21/SAMHD1/MICA/CR1/MICB/HLA-A/DHX58/HLA-E/RPS19/NMI/FGL2/CD96/HLA-F/SUSD4/HLA-B/AHR/IFI16/HLA-G/TREX1/NR1H3/ARRB2/SIGIRR/CARD16/TYRO3/GRN/OAS1/LGALS9/SERPING1/LILRB1/ISG15/PPARG/HAVCR2/VSIG4/HTRA1	62
BP	GO:0021915	neural tube development	81/7481	154/18800	0.000835613	0.0089627	0.00649649	PROX1/HECTD1/SDC4/OPA1/PKD1/COBL/PRKACA/TGFB2/NF1/DVL1/ARHGAP35/MTHFD1/FZD3/MED12/TSC1/PHACTR4/SETD2/RGMA/DVL3/LIAS/SCRIB/SEC24B/KDM2B/PLXNA2/IFT172/KIF20B/CBY1/DEAF1/PSEN1/PRICKLE1/RARA/GORAB/CDK20/EPHA2/TCTN1/SOX4/GPR161/FKBP8/BMP4/PKD2/LMO4/DZIP1L/ALDH1A2/SEMA4C/ITPK1/TEAD2/RPS7/VASP/PLOD3/DACT1/BCL10/CC2D2A/ZFP36L1/CHRD/PFN1/IFT122/RARG/IFT57/FZD1/BMP5/ATP6AP2/HES1/PLXNB2/TGFB1/PTK7/IFT52/CEL…	81
BP	GO:0045927	positive regulation of growth	127/7481	256/18800	0.000850247	0.00910425	0.00659909	HBEGF/VEGFA/MAPT/PROX1/AKAP6/GOLGA4/ERBB4/TEAD1/CDH4/PRKN/FGF9/CHD7/RPS6KA3/RNF157/PLCB1/MEF2C/MIR17HG/CD38/SPTBN4/CAPN3/EIF4G1/ARX/TGFB2/FXN/BDNF/USP47/EIF4G2/SYT2/PAFAH1B1/RPTOR/SEMA4D/CSNK2A1/ZFPM2/NIPBL/INSR/N6AMT1/PPARD/EXTL3/BCL2/GHR/DDX3X/NCBP1/MYOD1/PLAA/ACACB/RPS6KB1/PLS1/CDKL5/MTM1/YBX3/STAT5B/PEX5/BMPR1A/CEP43/KDM2B/INO80/SRF/SUPV3L1/YAP1/BMPR2/MAPK14/ADNP/HDGFL2/PPM1F/ZPR1/RAB11A/DDX4…	127
BP	GO:0071706	tumor necrosis factor superfamily cytokine production	96/7481	187/18800	0.000860798	0.00918616	0.00665846	JAK2/MIR27B/MAVS/ARFGEF2/POMC/PTPN11/DICER1/TIRAP/CD274/MAPKAPK2/ZBTB20/ILRUN/FZD5/NLRC3/STAT3/ANGPT1/SELENOS/PSEN1/FRMD8/RARA/PLCG2/SYT11/IFNGR1/TLR3/AGER/APP/AKAP12/GAS6/FADD/NOD1/DDT/ARHGEF2/IFIH1/PTPRJ/PTPRC/CLEC4A/NFKBIL1/CX3CL1/OAS2/GSTP1/BCL10/CD34/MYD88/TLR4/CLEC7A/VSIR/SPON2/NFATC4/IL33/HLA-E/TNFRSF8/TSPO/SIRPA/AXL/CD2/MIF/TMEM106A/RIPK2/TREX1/BCL3/TLR1/IGF1/PTPN22/FOXP1/TLR2/MC1R/ARRB2/…	96
BP	GO:1903555	regulation of tumor necrosis factor superfamily cytokine production	96/7481	187/18800	0.000860798	0.00918616	0.00665846	JAK2/MIR27B/MAVS/ARFGEF2/POMC/PTPN11/DICER1/TIRAP/CD274/MAPKAPK2/ZBTB20/ILRUN/FZD5/NLRC3/STAT3/ANGPT1/SELENOS/PSEN1/FRMD8/RARA/PLCG2/SYT11/IFNGR1/TLR3/AGER/APP/AKAP12/GAS6/FADD/NOD1/DDT/ARHGEF2/IFIH1/PTPRJ/PTPRC/CLEC4A/NFKBIL1/CX3CL1/OAS2/GSTP1/BCL10/CD34/MYD88/TLR4/CLEC7A/VSIR/SPON2/NFATC4/IL33/HLA-E/TNFRSF8/TSPO/SIRPA/AXL/CD2/MIF/TMEM106A/RIPK2/TREX1/BCL3/TLR1/IGF1/PTPN22/FOXP1/TLR2/MC1R/ARRB2/…	96
BP	GO:0002221	pattern recognition receptor signaling pathway	91/7481	176/18800	0.000862244	0.00918616	0.00665846	MAP2K6/OTUD4/RPS6KA3/PDPK1/ANKRD17/EPG5/USP15/APPL1/TIRAP/MAPKAPK3/XIAP/DAB2IP/HSPD1/ERBIN/RTN4/MAPKAPK2/NPLOC4/UBQLN1/DDX3X/RIOK3/PUM1/ZDHHC5/LGR4/SEC14L1/CYLD/ITCH/NLRX1/PRKCE/PJA2/LSM14A/C1QBP/CLPB/MAP3K7/SLC15A4/PLCG2/TLR3/GPATCH3/TNIP2/NOD1/GPR108/TSPAN6/CD40/TLR5/IFIH1/NR1D1/IRAK4/CAV1/PTPRS/NFKBIL1/IRF1/IRF3/BCL10/MYD88/ALPK1/MFHAS1/TLR4/IRF7/NFKBIA/CLEC7A/DHX58/TLR6/NOP53/LACC1/RAB7B/NMI/…	91
BP	GO:0046320	regulation of fatty acid oxidation	22/7481	32/18800	0.000864208	0.00919164	0.00666243	NR4A3/PPARGC1A/PPARA/IRS2/IRS1/PLIN5/FABP3/LONP2/ACADVL/PPARD/ACACB/MLYCD/SOX9/AKT2/ETFBKMT/ACADL/CPT1A/TYSND1/CNR1/ABCD2/DGAT2/TWIST1	22
BP	GO:0001843	neural tube closure	51/7481	90/18800	0.000868	0.00920109	0.00666928	HECTD1/SDC4/OPA1/COBL/PRKACA/TGFB2/DVL1/ARHGAP35/MTHFD1/FZD3/MED12/TSC1/PHACTR4/SETD2/RGMA/DVL3/LIAS/SCRIB/SEC24B/KDM2B/IFT172/KIF20B/DEAF1/PRICKLE1/RARA/CDK20/BMP4/LMO4/SEMA4C/TEAD2/RPS7/VASP/BCL10/CC2D2A/PFN1/IFT122/RARG/IFT57/FZD1/PLXNB2/TGFB1/PTK7/CELSR1/ADM/CTHRC1/MTHFD1L/SPINT2/SFRP1/SFRP2/TWIST1/ST14	51
BP	GO:0061097	regulation of protein tyrosine kinase activity	51/7481	90/18800	0.000868	0.00920109	0.00666928	HBEGF/IBTK/DLG4/DOK7/NEURL1/FBXW7/DOCK3/GPRC5B/RAP2C/ERCC6/CBL/SH3BP5L/PTPN1/CEP43/PAK2/AGT/SOCS5/PTPN2/AFAP1L2/PRNP/PSEN1/SH3BP5/CBLB/APP/ZGPAT/GAS6/RACK1/CAV1/HYAL2/PTPRC/UNC119/DLG3/IL34/EFNA1/ADRA1A/RELN/LRP8/BTC/SRC/ADORA1/RAP2B/MVP/CCL5/ALKAL2/NCF1/CSF1R/GPRC5A/NOX4/ADRA2A/LILRB4/THY1	51
BP	GO:0030833	regulation of actin filament polymerization	74/7481	139/18800	0.000877565	0.00923198	0.00669167	SVIL/FHOD3/LMOD2/SPTB/RDX/C15orf62/LMOD3/SPTBN4/GBA2/PFN2/NCKAP1/TMOD1/MTOR/RICTOR/SPTBN5/ARFGEF1/SSH2/FLII/SSH1/DMTN/CAPZA2/PRKCE/LATS1/DLG1/RASA1/TMOD4/KANK1/TENM1/ESAM/CYFIP1/RHOA/CAPZA1/CDC42EP4/SPTAN1/SNX9/ARPC1A/TRIOBP/KANK3/KIRREL1/CYRIA/TWF1/SSH3/PTK2B/MYADM/VASP/FCHSD1/CDC42EP1/PFN1/ADD3/ARPC4/DBN1/CSF3/VILL/CDC42EP2/ARPC3/BAIAP2/ELN/HCLS1/PRKCD/ARPC5/CARMIL1/CORO1A/COTL1/ARPC1B/GSN/CCL2…	74
BP	GO:0098876	vesicle-mediated transport to the plasma membrane	74/7481	139/18800	0.000877565	0.00923198	0.00669167	PLA2G4E/ACTN2/RSC1A1/BVES/GOLGA4/RAB26/PREPL/DENND1B/ARFGEF2/LMTK2/RAB10/GRIP2/RABEP1/EPG5/KIF13A/ANK3/ZDHHC2/LYPLA1/SNX27/EXOC6/EXOC8/OPTN/CNST/ACSL3/BBS2/DNM2/CCDC93/EXOC6B/VPS26C/NSF/RAB7A/EPS15/SCRIB/SEC16A/VPS50/EXOC5/VPS52/RAB11FIP3/ARHGAP44/MICALL1/PKDCC/RAB11A/ARFRP1/WASH3P/SNF8/SNX17/RAB35/SORL1/VAMP5/OSBPL5/STXBP6/CPLX1/CSK/EHD2/RACK1/AMN/NSG1/CMTM6/MICALL2/ARHGAP1/CLN3/ARL3/EHD4/RAB8A/…	74
BP	GO:0010632	regulation of epithelial cell migration	142/7481	290/18800	0.000878025	0.00923198	0.00669167	MIR133B/DNAJA4/HBEGF/VEGFA/PROX1/ROCK2/MIR22/SYNJ2BP/MIR27B/CEACAM1/CLASP1/ATP5F1A/PDPK1/ATP5F1B/MEF2C/PRKCA/DUSP10/FBXW7/CLASP2/TGFB2/PFN2/MTOR/GPLD1/MIR24-1/EMC10/DAB2IP/MAP2K3/CAPN7/NF1/RTN4/KRIT1/PIK3CB/MAPRE2/KDR/JUP/GLUL/RREB1/SIRT1/SOX9/HDAC9/PRKCE/ADAMTS9/GPI/HDAC5/ADIPOR1/PTPRM/ANGPT1/EPB41L5/IQSEC1/PIK3C2A/HDAC6/AGT/BMPR2/MCC/AKT3/PPM1F/RAB11A/NOS3/CSNK2B/RHOA/HDAC7/GFUS/PLCG2/CIB1/ANGP…	142
BP	GO:0051607	defense response to virus	142/7481	290/18800	0.000878025	0.00923198	0.00669167	IFNLR1/PPM1B/MAVS/TOMM70/HSP90AA1/ABCC9/ANKRD17/AKAP1/USP15/CNOT7/POLR3H/ILRUN/NPLOC4/POLR3A/BCL2/DHX36/POLR3B/POLR3E/DDX21/RIOK3/PUM1/MID2/NCBP1/NT5C3A/TRAF3IP1/SETD2/SEC14L1/DDX1/G3BP1/NDUFAF4/ITCH/POLR3D/NLRX1/ZMYND11/CARD8/ABCF3/NCBP3/PDE12/SENP7/LSM14A/C1QBP/CLPB/TRIM41/CCDC92/NLRP1/SLFN11/TRIM5/GBP1/KCNJ8/DDX60L/RNASEL/IFNGR1/TLR3/PRF1/ELMOD2/TRIM22/ZC3HAV1/ATG7/IFIT2/PML/IFI44L/GPATCH3/FAD…	142
BP	GO:0042407	cristae formation	13/7481	16/18800	0.000881109	0.00923198	0.00669167	APOOL/IMMT/CHCHD3/APOO/AFG3L2/DNAJC11/OMA1/LETM1/ADCK1/PINK1/MICOS13/UQCC3/CHCHD6	13
BP	GO:2001044	regulation of integrin-mediated signaling pathway	13/7481	16/18800	0.000881109	0.00923198	0.00669167	LIMS1/DMTN/PHACTR4/LIMS2/PRKD1/FLNA/ITGB1BP1/EMP2/LOXL3/SLC2A10/CD63/BST1/TIMP1	13
BP	GO:2001224	positive regulation of neuron migration	13/7481	16/18800	0.000881109	0.00923198	0.00669167	WDR62/NIPBL/DAB2IP/RAPGEF2/PLAA/ZNF609/KIF20B/NSMF/SRGAP2C/ARHGEF2/RELN/SHTN1/MDK	13
BP	GO:0010976	positive regulation of neuron projection development	79/7481	150/18800	0.000914162	0.0095625	0.00693125	MIR133B/LRRC7/STAU2/VLDLR/RET/COBL/EP300/RAPGEF1/CAMK2B/BDNF/PAFAH1B1/TENM3/CFLAR/DAB2IP/ATF1/DVL1/ARHGAP35/RAPGEF2/DHX36/AMIGO1/CBFA2T2/KIDINS220/EEF2K/SETX/SCN1B/TMEM106B/FBXO38/MARK2/ARMCX5-GPRASP2/AGT/ADNP/ENC1/SF3A2/CYFIP1/CREB3L2/RETREG3/SERPINF1/DISC1/SERPINI1/PLXNB3/NTRK1/PRKD1/FLNA/TWF1/ITGA3/PTK2B/CX3CL1/CNR1/FZD1/FKBP1B/ZDHHC15/EPHA3/RELN/BMP5/DBN1/LRP8/PLXNB2/FES/LYN/HGF/P3H1/NEGR1/FY…	79
BP	GO:1901214	regulation of neuron death	152/7481	313/18800	0.000928605	0.00969757	0.00702915	NR4A3/PPARGC1A/GDNF/CPEB4/HIPK2/MAPT/PPARA/JAK2/PRKN/DHCR24/NMNAT1/SOD2/MEF2C/GCLM/SIX4/EIF4G1/FBXW7/TGFB2/PARP1/BDNF/OXR1/AIFM1/KCNB1/RRAS2/AGAP2/NF1/MAP2K4/NTF4/ATM/GSK3B/HSP90AB1/BCL2/LIG4/GHR/TIGAR/GBE1/CHP1/TSC1/INPP5A/PINK1/FZD9/EGLN3/RILPL1/LANCL1/BCL2L11/SIRT1/CBL/RETREG1/EFNB2/ITGA1/GPI/CASP9/RASA1/ANGPT1/ARMCX5-GPRASP2/KDM2B/ELK1/UBB/AIMP2/HSF1/ADNP/ZPR1/HTRA2/PRNP/CDK5/RHOA/PSEN1/TRAF2…	152
BP	GO:0032743	positive regulation of interleukin-2 production	23/7481	34/18800	0.000937023	0.00975335	0.00706958	PDE4D/PRKCQ/PDE4B/MALT1/STAT5B/MAP3K7/TRAF2/PLCG2/PTPRC/CD3E/PRKD2/RPS3/CLEC7A/RIPK2/RUNX1/PNP/CARD11/CD83/SASH3/ANXA1/CD4/CD86/CD28	23
BP	GO:0086004	regulation of cardiac muscle cell contraction	23/7481	34/18800	0.000937023	0.00975335	0.00706958	ATP2A2/CTNNA3/PDE4D/PLN/PKP2/KCNJ2/AKAP9/ATP1A2/CAMK2D/PDE4B/ANK2/JUP/FGF13/DLG1/TRPM4/GJA5/RANGRF/CAV1/SRI/DSP/DSC2/ADORA1/STC1	23
BP	GO:0030510	regulation of BMP signaling pathway	58/7481	105/18800	0.000948685	0.0098213	0.00711884	HIPK2/TOB1/NEO1/UBE2D1/XIAP/UBE2O/PPM1A/SKIL/TRIM33/KDR/RGMA/HJV/CRIM1/ZNF423/LEMD3/UBE2D3/SMAD4/CDH5/BMPR2/LEMD2/ILK/SORL1/RBPJ/NOTCH2/FKBP8/BMP4/ACVRL1/HTRA3/TWSG1/RBPMS2/FBXL15/ITGA3/BMPER/SMAD6/CHRD/PCSK6/FZD1/CRB2/SULF1/HES1/MICOS10-NBL1/FBN1/MSX1/GATA6/FSTL3/CHRDL1/GREM2/TNFAIP6/FST/FSTL1/PPARG/NBL1/FOXD1/SFRP1/SFRP4/GPC3/SFRP2/HTRA1	58
BP	GO:0018279	protein N-linked glycosylation via asparagine	17/7481	23/18800	0.000949749	0.0098213	0.00711884	UGGT1/STT3B/DDOST/RPN2/MGAT2/RPN1/UGGT2/MGAT5/NUDT14/DERL3/STT3A/DAD1/ALG8/MGAT1/FUT8/ALG5/OSTC	17
BP	GO:0036303	lymph vessel morphogenesis	17/7481	23/18800	0.000949749	0.0098213	0.00711884	VEGFA/PROX1/PKD1/PTPN14/PPP3CB/ACVR2B/BMPR2/EPHA2/ACVRL1/CLEC14A/FOXC2/VEGFC/SVEP1/FOXC1/SOX18/CCBE1/LGALS12	17
BP	GO:1900120	regulation of receptor binding	17/7481	23/18800	0.000949749	0.0098213	0.00711884	ATP2A2/PLCL1/MIR27B/BDNF/PLCL2/RGMA/ADAM15/ATP2A3/HFE/B2M/LDOC1/GREM2/PHLDA2/LOX/ANXA2/PTPRF/ADIPOQ	17
BP	GO:0008589	regulation of smoothened signaling pathway	47/7481	82/18800	0.000974793	0.0100639	0.00729465	FGF9/FBXL17/PRKACA/UCHL5/TTC21B/MGRN1/CREBBP/RORA/BTRC/TTC23/IFT81/NDST1/MOSMO/RB1/VCP/DLG5/IFT172/INTU/ULK3/GORAB/CDK20/DYNC2H1/CHSY1/GLIS2/TCTN1/PDCL/GPR161/GLI1/RACK1/EVC/RUNX2/CD3E/ENPP1/IFT122/SERPINE2/SHOX2/TEDC1/GPR37L1/ARMC9/KIF7/GAS1/HHIP/GLI3/RAB34/SFRP1/GPC3/SCUBE1	47
BP	GO:1903076	regulation of protein localization to plasma membrane	57/7481	103/18800	0.000984431	0.0101304	0.00734286	HECTD1/RSC1A1/PDPK1/APPL1/SORBS1/ZDHHC2/LYPLA1/CSRP3/KIF5B/RHOQ/CNST/ZDHHC5/PLS1/ACSL3/PPFIA1/PRKCE/DLG1/ZDHHC7/ARHGAP44/PKDCC/RER1/PRNP/CDK5/GBP1/CIB1/EPHA2/PPP1R9B/STX4/CSK/STX8/BCL2L1/RACK1/PTPN9/EZR/RANGRF/ITGA3/CLN3/PGRMC1/MRAP/RHOG/EPHA3/PID1/LRP1/TGFB1/ACTB/TAMALIN/CLIP3/GPER1/CNPY4/ABI3/DAB2/MRAP2/RAMP3/LGALS3/VAMP8/MMP14/LRRC15	57
BP	GO:1905477	positive regulation of protein localization to membrane	57/7481	103/18800	0.000984431	0.0101304	0.00734286	PRKN/PDPK1/DLG4/LRP4/ANK3/SORBS1/MTCL1/ZDHHC2/MIEF2/KCNB1/KIF5B/CNST/CHP1/ZDHHC5/PLS1/ACSL3/AKT2/PRKCE/DLG1/MAPK8/MIEF1/RER1/PRNP/CDK5/FIS1/NLGN2/CIB1/EPHA2/PPP1R9B/STX4/HRAS/SLC51B/MESD/RACK1/PTPN9/EZR/ITGB1BP1/RANGRF/ITGA3/CLN3/GZMB/PGRMC1/EFCAB7/RHOG/EPHA3/LRP1/FYN/CLIP3/GPER1/CNPY4/BBC3/ITGAM/RAMP3/TNFAIP6/CD81/LGALS3/ITGB2	57
BP	GO:0034101	erythrocyte homeostasis	71/7481	133/18800	0.000999705	0.0102201	0.00740788	VEGFA/HIPK2/JAK2/ALAS1/HSPA9/BCL6/PRKDC/IREB2/CDIN1/MB/UFL1/RCOR1/KAT7/DMTN/JMJD6/ADGRF5/UBA5/SLC11A2/FAM210B/RB1/MED1/KMT2E/GPI/STAT3/ABCB10/SFXN1/ACVR1B/STAT5B/SMAD5/BRD1/SRF/BPGM/ARNT/MAPK14/PTPN2/HMGB2/CDK5RAP3/PTBP3/ZFPM1/GATA2/KIT/BMP4/RPS14/HOXB6/INPP5D/RPS6/RPS24/DYRK3/ZFP36L1/SLC25A5/MFHAS1/RPS17/DNASE2/IKZF1/B2M/RPS19/AXL/TGFBR3/LYN/JAK3/HMOX1/G6PD/HCLS1/ID2/KCNQ1/ISG15/NCKAP1L/SPI1/ZFP…	71
BP	GO:0046718	viral entry into host cell	77/7481	146/18800	0.000999907	0.0102201	0.00740788	TFRC/ITGB6/WWP1/KPNA3/HS3ST5/PVR/SLC20A2/NUP153/IDE/DAG1/PIKFYVE/INSR/MID2/ITCH/EFNB2/EPS15/TPCN1/XPR1/P4HB/TRIM5/CDHR3/EPHA2/TRIM22/CAV2/RNASEK/GAS6/PLSCR1/SLC3A2/NCAM1/F11R/ITGB7/RPSA/LAMP1/CAV1/HYAL2/TRIM21/NECTIN2/TNFRSF4/AGTR1/SLC52A2/CR1/CTSL/ITGA5/TRIM34/CLDN1/SCARB1/TRIM11/LGALS1/AXL/CTSB/CXCR4/TRIM6/TNFRSF14/ITGB5/HLA-DRB1/CXADR/TRIM14/TYRO3/IFITM2/ICAM1/IFITM3/LGALS9/LY6E/CD81/IFITM1/VA…	77
BP	GO:0001941	postsynaptic membrane organization	24/7481	36/18800	0.00100103	0.0102201	0.00740788	GDNF/DLG4/CHRNB1/LRP4/DNAJA3/ZDHHC2/CRKL/DVL1/SHISA6/COLQ/FZD9/GLRB/GPHN/SHANK3/RER1/NLGN2/MESD/CDH2/NLGN4Y/LRRC4/NLGN3/NRXN2/RELN/APOE	24
BP	GO:0002504	antigen processing and presentation of peptide or polysaccharide antigen via MHC class II	24/7481	36/18800	0.00100103	0.0102201	0.00740788	PIKFYVE/DNM2/CTSF/CTSL/B2M/MARCHF1/CTSD/HLA-DQB1/HLA-DQA1/HLA-DPA1/HLA-DOA/HLA-DRB1/HLA-DRA/HLA-DMB/HLA-DMA/LGMN/HLA-DQB2/CTSS/HLA-DPB1/FCGR2B/HLA-DQA2/FCER1G/PYCARD/IFI30	24
BP	GO:0003151	outflow tract morphogenesis	46/7481	80/18800	0.00100121	0.0102201	0.00740788	RYR1/VEGFA/EYA1/MEF2C/MIR17HG/TGFB2/HEYL/CRKL/ZFPM2/NIPBL/TBX3/BMPR1A/SEC24B/SMAD4/PITX2/BMPR2/ZFPM1/ILK/TBX2/EDN1/RBPJ/GJA5/BMP4/PLXND1/ROBO1/SMAD6/WNT11/DHRS3/FZD1/FOXC2/TGFBR2/NRP2/PARVA/HES1/TGFBR3/NPY1R/FOXC1/SOX18/FOXH1/ELN/GATA6/CLDN5/SOX17/BMP7/SFRP2/TWIST1	46
BP	GO:0002285	lymphocyte activation involved in immune response	102/7481	201/18800	0.00101043	0.0102976	0.00746411	TFRC/RIF1/ST3GAL1/CRACR2A/CEACAM1/BCL6/RORA/MTOR/RORC/IL6R/HSPD1/NSD2/PLCL2/LIG4/NBN/MLH1/UNG/TSC1/RC3H2/RNF168/AP1G1/TP53BP1/MALT1/STAT3/RC3H1/ATP7A/SLC15A4/SOCS5/SHLD3/PAXIP1/EXOSC3/PSEN1/RARA/PLCG2/ZFPM1/PTGER4/DLL1/SWAP70/MAD2L2/NOTCH2/IL18R1/CD40/RAB27A/NFKBIZ/TP53/LAMP1/ADA/PTPRC/PTK2B/ITM2A/PRKCZ/RPS6/IL4R/MFNG/RELB/CR1/HLX/TLR4/STAT6/CD1C/LOXL3/FGL2/CLCF1/HLA-F/LGALS1/TGFB1/LFNG/RIPK2/NFK…	102
BP	GO:0009755	hormone-mediated signaling pathway	97/7481	190/18800	0.00102837	0.0104636	0.00758441	NR4A3/ESRRG/KMT2D/ESRRB/PPARA/PPARGC1B/NEDD4/PADI2/JAK2/LGR5/PAK1/EP300/UBE3A/ESRRA/NCOR1/CLOCK/NCOA1/PTPN11/ARID1A/STRN3/PARP1/APPL1/HEYL/CNOT1/NCOR2/NCOA4/CARM1/PIAS2/UBR5/ACSL1/LATS2/PPARD/NKX3-1/UFL1/GHR/CRY2/ZNF366/BRCA1/THRB/LGR4/RXRA/KDM5D/TMF1/UBA5/SIRT1/RNF6/CRY1/RARB/RXRG/MED1/LATS1/NR3C1/ADIPOR2/CNOT9/ADIPOR1/HDAC6/CALCOCO1/YAP1/NR3C2/TP63/FKBP4/PKN1/CSNK2B/RHOA/RARA/PLPP1/PGRMC2/DAXX/…	97
BP	GO:1903038	negative regulation of leukocyte cell-cell adhesion	76/7481	144/18800	0.00104567	0.0106226	0.00769965	PPARA/SDC4/RIPOR2/WNK1/CEACAM1/DUSP3/BCL6/SOCS6/ILDR2/IDO1/CD274/ZC3H8/TMEM131L/RC3H2/ITCH/DLG1/TIGIT/DLG5/SCRIB/PRDX2/PRKAR1A/RC3H1/MARCHF7/SOCS5/PTPN2/PAWR/PRNP/CBLB/MAD1L1/BMP4/TWSG1/SOCS1/BTN2A2/CXCL12/IRF1/TNFRSF21/IL4R/ASS1/HFE/CR1/HLX/NRARP/VSIR/PDCD1LG2/LOXL3/FGL2/RUNX3/HLA-G/JAK3/IL20RB/LILRB2/TNFRSF14/PTPN22/HLA-DRB1/RUNX1/GLI3/CD300A/LGALS9/LGALS3/PTPN6/LILRB1/MDK/NCKAP1L/GPNMB/ANXA1/K…	76
BP	GO:0140546	defense response to symbiont	142/7481	291/18800	0.00104826	0.0106319	0.00770638	IFNLR1/PPM1B/MAVS/TOMM70/HSP90AA1/ABCC9/ANKRD17/AKAP1/USP15/CNOT7/POLR3H/ILRUN/NPLOC4/POLR3A/BCL2/DHX36/POLR3B/POLR3E/DDX21/RIOK3/PUM1/MID2/NCBP1/NT5C3A/TRAF3IP1/SETD2/SEC14L1/DDX1/G3BP1/NDUFAF4/ITCH/POLR3D/NLRX1/ZMYND11/CARD8/ABCF3/NCBP3/PDE12/SENP7/LSM14A/C1QBP/CLPB/TRIM41/CCDC92/NLRP1/SLFN11/TRIM5/GBP1/KCNJ8/DDX60L/RNASEL/IFNGR1/TLR3/PRF1/ELMOD2/TRIM22/ZC3HAV1/ATG7/IFIT2/PML/IFI44L/GPATCH3/FAD…	142
BP	GO:0043299	leukocyte degranulation	44/7481	76/18800	0.0010528	0.0106608	0.00772735	NR4A3/CEACAM1/PDPK1/CBL/AP1G1/GATA2/STX4/KIT/GAB2/PTGDR/RAB27A/LAMP1/S100A13/PRAM1/LAT/IL4R/FGR/BCR/LAT2/PIK3CD/HLA-F/FES/PIK3CG/RAC2/MILR1/LYN/PTGDS/NKG7/HMOX1/ITGAM/CD300A/CORO1A/PTAFR/CD84/BTK/LGALS9/VAMP8/SYK/ITGB2/HCK/NCKAP1L/STXBP2/SPI1/FCGR2B	44
BP	GO:0035337	fatty-acyl-CoA metabolic process	25/7481	38/18800	0.00105628	0.010679	0.00774055	HTD2/ACSL6/ACSL1/FITM2/HACD1/ACSBG1/ACSL3/GCDH/NUDT19/HSD17B4/ACACA/NUDT8/HACD2/NUDT7/FAR2/ACSL5/ELOVL5/ELOVL6/ELOVL1/PPT1/SLC25A1/ACOT7/ELOVL4/ELOVL7/DGAT2	25
BP	GO:0001701	in utero embryonic development	184/7481	387/18800	0.00106107	0.0107104	0.00776326	ZBED6/MYH6/VEGFA/MFN2/E2F8/AMOT/HECTD1/ND4/ARNT2/RSPO3/CHD7/WDTC1/PKD1/MYO18B/BIRC6/ATP11A/CUL4A/ADCY9/NCOA1/TET1/DNAJB6/SMAD3/CNOT1/ALS2/SENP2/RTF1/ZFPM2/MAFG/RTN4/ZFAND5/NXN/BPTF/OTUD7B/BCOR/MBNL1/LIG4/MAP2K1/PLCD3/NBN/SKIL/FZD5/CUL3/CPT2/FLCN/SLC35E2B/KIFBP/SETD2/BCL2L11/CTR9/TBX3/SBDS/ENDOG/MED1/PHF6/KIDINS220/CERT1/LATS1/NSUN2/GPI/HS6ST1/YBX3/ACVR1B/COPS2/APBA1/BMPR1A/ANGPT1/EPB41L5/MAPK1/N4…	184
BP	GO:0007033	vacuole organization	96/7481	188/18800	0.00107805	0.0108645	0.00787498	TP53INP2/ATP2A2/SYNPO2/MFN2/BAG3/MTMR3/PIP4K2B/RB1CC1/TRAPPC8/MTOR/LRBA/PIKFYVE/STX17/GABARAPL1/SPG11/WIPI1/GNPTAB/ATG2B/LAPTM4B/HOOK3/MAP1LC3B2/RAB3GAP2/UBQLN1/TBC1D14/FEZ2/HOOK2/PINK1/SH3GLB1/ULK2/UBXN2A/ATG2A/AKTIP/MOAP1/RAB3GAP1/SMCR8/RAB7A/MTM1/MAP1LC3B/C9orf72/TMEM106B/ATG4D/ULK1/UBXN2B/PACS2/UBQLN2/ULK3/GABARAP/PHF23/PSEN1/CLN6/SNX30/RAB43/TPP1/ARFIP2/ATG7/RALB/ATG101/EHMT2/NAGPA/IFT20/TME…	96
BP	GO:0070588	calcium ion transmembrane transport	152/7481	314/18800	0.00109991	0.0110459	0.00800648	NOS1/ATP2A2/RYR3/DMD/RYR1/ATP1B1/JPH1/AKAP6/ATP2B2/PDE4D/PLN/CACNA2D1/TRDN/CUL5/NIPSNAP2/IBTK/CRACR2A/CHD7/VDAC1/ATP1A2/PKD1/GP1BA/PDPK1/CHRNA10/PRKACA/SLC8A3/JPH2/MCU/HSPA2/CAPN3/CACNA1S/CASQ1/CACNA2D3/MICU3/HTT/AFG3L2/TMEM38B/STIM1/CAMK2D/PDE4B/DIAPH1/LETM1/ANK2/UBQLN1/SLC25A23/CACNG6/CATSPER3/STRIT1/TMEM38A/ANO6/HRC/MICU2/PRKCE/MICU1/TRPM7/RGN/TRPM4/YWHAE/TPCN1/SLC24A3/PMPCB/ATP2B1/MAIP1/TRPV1…	152
BP	GO:1901880	negative regulation of protein depolymerization	42/7481	72/18800	0.0011016	0.0110459	0.00800648	SVIL/LMOD2/SPTB/RDX/CLASP1/LMOD3/ATXN7/CAMSAP1/SPTBN4/TAOK1/MAP6D1/TTBK2/CLASP2/TMOD1/SPTBN5/APC/FLII/DMTN/CAPZA2/FGF13/TMOD4/MID1IP1/HDAC6/TRIM54/CAPZA1/SPTAN1/CIB1/TRIOBP/SWAP70/LIMA1/ARHGEF2/NAV3/TWF1/APC2/MAP1B/ADD3/PLEKHH2/MID1/VILL/CARMIL1/GSN/CAPG	42
BP	GO:0000266	mitochondrial fission	26/7481	40/18800	0.00110302	0.0110459	0.00800648	AURKA/MAPT/COX10/OPA1/PRKN/DNM1L/MCU/SLC25A46/MTFR1L/MIEF2/MYO19/PGAM5/KDR/PINK1/MARCHF5/DDHD2/MTFR1/MIEF1/MTFP1/SPIRE1/FIS1/TMEM135/INF2/MTFR2/DCN/PPARG	26
BP	GO:0031111	negative regulation of microtubule polymerization or depolymerization	26/7481	40/18800	0.00110302	0.0110459	0.00800648	INPP5J/CLASP1/ATXN7/CAMSAP1/TAOK1/MAP6D1/TTBK2/CLASP2/DYRK1A/APC/FGF13/ARHGEF7/MID1IP1/HDAC6/CDH5/TRIM54/FKBP4/CIB1/ARHGEF2/NAV3/STMN1/APC2/MAP1B/MID1/CLIP3/SNCA	26
BP	GO:0044409	entry into host	80/7481	153/18800	0.00112438	0.011225	0.00813631	TFRC/ITGB6/WWP1/KPNA3/HS3ST5/PVR/SLC20A2/NUP153/IDE/DAG1/PIKFYVE/INSR/MID2/ITCH/CBL/EFNB2/EPS15/TPCN1/XPR1/P4HB/TRIM5/CDHR3/EPHA2/TRIM22/CAV2/RNASEK/GAS6/PLSCR1/SLC3A2/NCAM1/F11R/ITGB7/RPSA/LAMP1/CAV1/HYAL2/TRIM21/NECTIN2/TNFRSF4/AGTR1/SLC52A2/CR1/CTSL/ITGA5/TRIM34/CLDN1/SCARB1/TRIM11/FUCA2/LGALS1/AXL/CTSB/CXCR4/TRIM6/SRC/TNFRSF14/ITGB5/HLA-DRB1/CXADR/TRIM14/TYRO3/IFITM2/ICAM1/IFITM3/LGALS9/LY6E/…	80
BP	GO:0061035	regulation of cartilage development	41/7481	70/18800	0.00112445	0.011225	0.00813631	ZNF664-RFLNA/ZBTB16/WNT9A/RFLNA/PTPN11/SMAD3/TAPT1/SOX6/AXIN2/BMPR1B/SOX9/RARB/PKDCC/BMPR2/RARA/SCX/CHADL/TRPS1/SMPD3/BMP4/ACVRL1/BMP2/RUNX2/LTBP3/BMP1/WNT11/MBOAT2/SNAI2/RARG/SHOX2/LOXL2/SOX5/ADAMTS7/CCN2/GLI3/PTHLH/FGF18/MDK/CTSK/EFEMP1/LEP	41
BP	GO:0009615	response to virus	186/7481	392/18800	0.00112653	0.0112281	0.00813854	ITGB6/IFNLR1/PPM1B/MAVS/TOMM70/HSP90AA1/ABCC9/ANKRD17/AKAP1/USP15/CNOT7/SMAD3/GBF1/POLR3H/ILRUN/NPLOC4/POLR3A/BCL2/DHX36/POLR3B/POLR3E/DDX21/DDX3X/RIOK3/PUM1/MID2/NCBP1/NT5C3A/TRAF3IP1/SETD2/SEC14L1/DDX1/G3BP1/PRKRA/NDUFAF4/ODC1/ITCH/POLR3D/NLRX1/ZMYND11/CARD8/CHUK/ABCF3/NCBP3/PDE12/SENP7/LSM14A/C1QBP/CLPB/TRIM41/CCDC92/XPR1/MAPK14/NLRP1/SLFN11/TRIM5/GBP1/KCNJ8/DDX60L/RNASEL/IFNGR1/TLR3/SAP30BP/P…	186
BP	GO:0048762	mesenchymal cell differentiation	121/7481	244/18800	0.00113013	0.0112463	0.00815176	KBTBD8/GDNF/ZNF750/ROCK2/GCNT2/USF3/ERBB4/RET/CLASP1/SEMA6C/MEF2C/FBXL17/AMER1/CLASP2/TGFB2/SMAD3/TAPT1/HEYL/LRP6/MTOR/DAG1/SEMA4D/PPP2CA/BCL9L/DAB2IP/RTN4/GSK3B/BCL2/AXIN2/SEMA6D/PHACTR4/NOTCH4/SOX9/TBX3/NOLC1/DLG5/ADIPOR1/BMPR1A/EPB41L5/MAPK1/SMAD4/PITX2/POLR1B/MARK1/RADIL/SPRY1/SEMA3F/SPRED1/MAD2L2/SDCBP/EDN1/RBPJ/FAM172A/BMP4/TCF7L2/WWTR1/PHLDB2/CORO1C/ALDH1A2/SEMA4C/CDH2/PEF1/FLNA/RGCC/BMP2/…	121
BP	GO:0001764	neuron migration	85/7481	164/18800	0.00113915	0.0113078	0.00819631	PRKG1/POMK/VEGFA/CELSR2/CAMK2A/WDR62/MEF2C/LRP12/AUTS2/USP9X/PCM1/ARX/CAMK2B/FBXO45/NEO1/CRKL/PAFAH1B1/CEP85L/NIPBL/DAB2IP/PEX13/FZD3/RAPGEF2/FLRT2/PLAA/CDKL5/LRIG2/ZNF609/FGF13/STAT3/YWHAE/PEX5/MARK2/SRF/TOP2B/ELP3/ADGRG1/MARK1/KIF20B/CDK5/NAV1/PSEN1/LHX6/NSMF/GATA2/TUBB2A/DISC1/GAS6/PHACTR1/SRGAP2/GNRH1/SRGAP2C/ARHGEF2/GJA1/TUBB2B/ITGA3/FGFR1/CXCL12/MDGA1/CX3CL1/MAP1B/GPR173/NTNG2/DDIT4/SEPTIN4…	85
BP	GO:0007254	JNK cascade	90/7481	175/18800	0.00114029	0.0113078	0.00819631	HIPK2/KLHL31/MAP3K20/TRIB1/CRACR2A/PRKN/ARHGEF6/DUSP3/PLCB1/TNIK/TAOK1/STRADB/NCOR1/DUSP10/DUSP16/MAP4K3/SH2D3A/HIPK3/SMAD3/RB1CC1/TIRAP/CRKL/PAFAH1B1/XIAP/MAPK9/DAB2IP/FZD7/MAP2K4/TPD52L1/FKTN/PINK1/ERCC6/DUSP19/CYLD/MAP3K10/ITCH/ZMYND11/MAPKBP1/MAPK8/PJA2/MAP3K7/COPS5/MEN1/TRAF5/TRAF2/ZNF622/PTGER4/TLR3/DAXX/AGER/APP/SDCBP/HRAS/HACD3/NOD1/MAP3K12/MBIP/MAPK10/MAP3K11/SERPINF2/IRAK4/PTK2B/GSTP1/D…	90
BP	GO:0030890	positive regulation of B cell proliferation	27/7481	42/18800	0.00114166	0.0113078	0.00819631	TFRC/IRS2/MEF2C/CD38/BCL6/TIRAP/BCL2/SLC39A10/CHRNB2/CD40/NFATC2/ADA/PTPRC/TNFRSF4/TLR4/CD320/CLCF1/MIF/BST1/IL7/CARD11/SASH3/CD81/TNFSF13B/CDKN1A/NCKAP1L/GPR183	27
BP	GO:0016570	histone modification	230/7481	494/18800	0.00115838	0.0114555	0.00830339	NOS1/PPARGC1A/AURKA/VEGFA/KMT2D/SMYD1/RIF1/EYA1/PADI2/KMT2C/EYA4/PRKAA2/ASH1L/JAK2/HDAC4/HUWE1/EP300/UBR2/KAT6B/NCOA3/ATXN7/KAT2B/TRRAP/ATRX/MYSM1/PRKCA/NAA50/BCL6/AUTS2/SETD7/CLOCK/BRPF3/SRCAP/EP400/NSD1/HLCS/JARID2/USP15/NCOA1/TET1/KAT6A/CREBBP/KDM7A/CARM1/MLLT6/RTF1/PHF20/TAF1/SETD3/UBR5/TAF4/DOT1L/TADA2B/NIPBL/BRD4/KDM4B/KDM6B/CAMK2D/NSD2/PHF2/PARG/RPS6KA5/BAZ2A/N6AMT1/KDM3B/HCFC1/ATM/PHF20L1…	230
BP	GO:0033173	calcineurin-NFAT signaling cascade	28/7481	44/18800	0.00117269	0.0115789	0.0083928	C10orf71/AKAP6/HOMER2/LMCD1/PPP3CB/MTOR/MYOZ2/GSK3B/DYRK2/CHP1/NFATC3/PPP3CC/NFAT5/NFATC1/MYOZ1/CHERP/STIMATE/PRNP/PLCG2/CIB1/TBC1D10C/SPPL3/NFATC2/CLEC7A/MAPK7/NFATC4/ADGRB2/IGF1	28
BP	GO:0032507	maintenance of protein location in cell	38/7481	64/18800	0.00118388	0.0116712	0.00845974	VPS13A/HK2/VPS13D/VPS13C/TAPT1/ANK3/HK1/PINK1/SUN1/HNRNPU/SYNE1/MORC3/TAF3/CCDC88A/RER1/GPAA1/CDK5/ARL2BP/ARL2/SORL1/PML/TWF1/CAV1/INSIG1/KDELR1/SP100/KDELR2/SRGN/GRIK5/DBN1/TSPO/OS9/TXN/KDELR3/GSN/TMSB4X/TMSB10/CD4	38
BP	GO:0030148	sphingolipid biosynthetic process	60/7481	110/18800	0.00119176	0.0116995	0.00848021	B3GALT1/ST8SIA5/ST3GAL1/B4GALT5/ASAH2/LARGE1/ST3GAL3/PRKD3/OSBP/CERS6/HACD1/SAMD8/SIRT3/ASAH2B/B4GALT6/ST3GAL2/DEGS1/SPNS2/HACD2/PLPP1/TM9SF2/UGCG/SGPP1/PEMT/SPTLC1/ABCA8/HACD3/CERS2/ST8SIA4/ORMDL3/PRKD1/B4GALT4/ELOVL5/KDSR/PLPP3/PRKD2/ST6GALNAC6/ACER3/GAL3ST1/DEGS2/CERKL/ELOVL6/ORMDL2/ELOVL1/SPTLC3/HACD4/CERS5/B3GALT4/P2RX7/P2RX1/ST8SIA1/SMPD2/A4GALT/PRKCD/ELOVL4/ELOVL7/ALDH3B1/SPHK1/CERS4/PLPP2	60
BP	GO:0071772	response to BMP	89/7481	173/18800	0.00119504	0.0116995	0.00848021	HIPK2/USP9X/USP15/TOB1/TGFB2/USP9Y/SMAD3/HEYL/NEO1/UBE2D1/XIAP/UBE2O/PPM1A/SKIL/TRIM33/KDR/BMPR1B/RGMA/SOX9/HJV/GDF1/CRIM1/ZNF423/BMPR1A/SMAD5/LEMD3/UBE2D3/ACVR2B/SMAD4/CDH5/BMPR2/LEMD2/SCX/ILK/SORL1/RBPJ/NOTCH2/SMPD3/FKBP8/BMP4/ACVRL1/HTRA3/TWSG1/RBPMS2/BMP2/FBXL15/RUNX2/ITGA3/BMPER/MAPK3/SMAD6/CHRD/HFE/PCSK6/FZD1/PDCD4/TMEM100/EXT1/CRB2/BMP5/BMP8B/SULF1/HES1/TGFBR3/TGFB1/MICOS10-NBL1/FBN1/MSX1/…	89
BP	GO:0071773	cellular response to BMP stimulus	89/7481	173/18800	0.00119504	0.0116995	0.00848021	HIPK2/USP9X/USP15/TOB1/TGFB2/USP9Y/SMAD3/HEYL/NEO1/UBE2D1/XIAP/UBE2O/PPM1A/SKIL/TRIM33/KDR/BMPR1B/RGMA/SOX9/HJV/GDF1/CRIM1/ZNF423/BMPR1A/SMAD5/LEMD3/UBE2D3/ACVR2B/SMAD4/CDH5/BMPR2/LEMD2/SCX/ILK/SORL1/RBPJ/NOTCH2/SMPD3/FKBP8/BMP4/ACVRL1/HTRA3/TWSG1/RBPMS2/BMP2/FBXL15/RUNX2/ITGA3/BMPER/MAPK3/SMAD6/CHRD/HFE/PCSK6/FZD1/PDCD4/TMEM100/EXT1/CRB2/BMP5/BMP8B/SULF1/HES1/TGFBR3/TGFB1/MICOS10-NBL1/FBN1/MSX1/…	89
BP	GO:0002693	positive regulation of cellular extravasation	14/7481	18/18800	0.00119828	0.0116995	0.00848021	RIPOR2/IL1R1/AGER/FADD/JAM3/CD99/PLVAP/PTAFR/ICAM1/PDGFD/LYVE1/MDK/XG/THY1	14
BP	GO:0030206	chondroitin sulfate biosynthetic process	14/7481	18/18800	0.00119828	0.0116995	0.00848021	CHST9/CHSY3/XYLT2/CHST15/CHSY1/CSGALNACT1/DSE/CHPF2/CHST7/B3GALT6/CHPF/UGDH/CHST11/XYLT1	14
BP	GO:0031663	lipopolysaccharide-mediated signaling pathway	37/7481	62/18800	0.00119966	0.0116995	0.00848021	TRIB1/PRKCA/PRKCE/CARD8/MALT1/PRDX2/MAPK1/MAPK14/NOS3/TRIM5/PLCG2/NFKBIL1/CX3CL1/IRF3/MAPK3/BCL10/MYD88/TLR4/NFKBIA/SCARB1/LYN/TGFB1/MIF/CD6/RIPK2/PTPN22/TLR2/CCL5/SIGIRR/CARD16/PTAFR/HCK/SPI1/CD180/CCL2/LY96/CD14	37
BP	GO:2000736	regulation of stem cell differentiation	37/7481	62/18800	0.00119966	0.0116995	0.00848021	GDNF/ESRRB/RBM24/HSPA9/PRKDC/TGFB2/SOX6/GSK3B/DHX36/MTCH2/HNRNPU/SOX9/ITCH/PUS7/NSUN2/STAT3/SLC4A11/N4BP2L2/YAP1/HOXB4/NELFB/PRICKLE1/PWP1/TCF15/LBH/TEAD2/LTBP3/PDGFRA/ZFP36L2/HES1/TRIM6/FOXC1/SOX5/GATA6/TBX5/PTN/TACSTD2	37
BP	GO:0006893	Golgi to plasma membrane transport	36/7481	60/18800	0.00121287	0.011767	0.00852911	RSC1A1/GOLGA4/RAB26/PREPL/ARFGEF2/RAB10/RABEP1/KIF13A/ANK3/LYPLA1/EXOC6/EXOC8/OPTN/CNST/ACSL3/BBS2/DNM2/CCDC93/EXOC6B/NSF/SEC16A/EXOC5/PKDCC/ARFRP1/VAMP5/OSBPL5/STXBP6/CSK/RACK1/AMN/CLN3/ARL3/RAB31/STEAP2/RAB34/KRT18	36
BP	GO:0043407	negative regulation of MAP kinase activity	36/7481	60/18800	0.00121287	0.011767	0.00852911	DUSP10/DUSP16/HIPK3/SPRY4/SPRY3/DAB2IP/NF1/PIK3CB/DUSP19/PTPN1/PAQR3/AGT/CDK5RAP3/SPRY1/SORL1/BMP4/BMP2/CAV1/PTPRJ/HYAL2/GSTP1/PDCD4/DUSP1/MAPK8IP1/LYN/PTPN22/RGS2/PRKCD/CD300A/BMP7/PTPN6/PPARG/SFRP1/SFRP2/ADIPOQ/APOE	36
BP	GO:0010761	fibroblast migration	30/7481	48/18800	0.00121407	0.011767	0.00852911	ARID5B/PLEC/SDC4/TMEM201/PIP5K1A/APPL1/ZFAND5/DMTN/PDLIM1/PRKCE/ARHGEF7/RFFL/TNS1/ILK/MTA2/PML/RCC2/AKAP12/FGF2/CORO1C/ITGB1BP1/LAMTOR2/HYAL2/CYGB/CLN3/ACTA2/DDR2/TGFB1/ARHGAP4/PRR5L	30
BP	GO:0032527	protein exit from endoplasmic reticulum	30/7481	48/18800	0.00121407	0.011767	0.00852911	SAR1B/NPLOC4/TECPR2/GCC2/CRYZL2P-SEC16B/VCP/SVIP/SEC16A/UBE2G2/SEC16B/YOD1/RHBDD1/SELENOS/AUP1/SORL1/SLC51B/DERL2/TMEM30B/DERL3/RANGRF/INSIG1/BCAP31/HSP90B1/MMP24-AS1-EDEM2/OS9/HM13/EDEM2/SEC61B/MAP1LC3C/CD81	30
BP	GO:0060606	tube closure	51/7481	91/18800	0.00121772	0.011767	0.00852911	HECTD1/SDC4/OPA1/COBL/PRKACA/TGFB2/DVL1/ARHGAP35/MTHFD1/FZD3/MED12/TSC1/PHACTR4/SETD2/RGMA/DVL3/LIAS/SCRIB/SEC24B/KDM2B/IFT172/KIF20B/DEAF1/PRICKLE1/RARA/CDK20/BMP4/LMO4/SEMA4C/TEAD2/RPS7/VASP/BCL10/CC2D2A/PFN1/IFT122/RARG/IFT57/FZD1/PLXNB2/TGFB1/PTK7/CELSR1/ADM/CTHRC1/MTHFD1L/SPINT2/SFRP1/SFRP2/TWIST1/ST14	51
BP	GO:0060996	dendritic spine development	51/7481	91/18800	0.00121772	0.011767	0.00852911	CAMK2A/STAU2/CPEB3/MAPK6/UBE3A/MEF2C/DLG4/NEURL1/PDLIM5/CAMK2B/EIF4G2/DIP2A/PAFAH1B1/DVL1/DHX36/LZTS3/EEF2K/DLG5/SHANK3/IQSEC1/ARMCX5-GPRASP2/PAK2/HDAC6/UBA6/ARHGAP44/WASL/ARF4/CDK5/PSEN1/NLGN2/DNM3/SIPA1L1/DISC1/DTNBP1/SRGAP2/SRGAP2C/PTPRS/CFL1/ZDHHC15/EFNA1/RELN/DBN1/LRP8/SDK1/NGEF/BAIAP2/CAMK1/EPHB3/ABI3/ITPKA/APOE	51
BP	GO:0086065	cell communication involved in cardiac conduction	35/7481	58/18800	0.00122311	0.0117776	0.00853686	CTNNA3/ATP1B1/PDE4D/CACNA2D1/TRDN/PKP2/KCNN2/SCN3B/ATP1A2/PRKACA/RNF207/KCNA5/CAMK2D/ANK2/JUP/HRC/TNNI3K/SCN1B/TRPM4/ATP1A1/CALM2/GJA5/GJA1/FLNA/RANGRF/CAV1/SRI/FKBP1B/DSP/DSC2/TBX18/CXADR/KCNQ1/TBX5/KCNJ5	35
BP	GO:0046580	negative regulation of Ras protein signal transduction	31/7481	50/18800	0.00122558	0.0117776	0.00853686	MFN2/RIPOR2/BCL6/TGFB2/SPRY4/SPRY3/DAB2IP/NF1/ARHGAP35/CUL3/FLCN/RASA4/MAPKAP1/SCAI/RASA1/PPP2CB/KANK1/TNFAIP1/ARHGAP44/RASA3/SPRY1/KCTD10/RASAL3/STMN1/RASIP1/ITGA3/ADRA1A/STMN3/MYOC/RASAL1/FBP1	31
BP	GO:0072523	purine-containing compound catabolic process	31/7481	50/18800	0.00122558	0.0117776	0.00853686	NT5C1A/PDE4D/NT5C2/NUDT4/ADAL/NUDT4B/PDE7A/NUDT3/PDE4A/ENPP4/ACAT1/PDE4C/FITM2/PDE4B/ENTPD4/MLYCD/NUDT19/NUDT8/NUDT7/ITPA/ADA/NT5C/SAMHD1/PDE8B/ADA2/PDE9A/NUDT1/ACOT7/PNP/NUDT18/NT5E	31
BP	GO:0018208	peptidyl-proline modification	34/7481	56/18800	0.00122997	0.0117776	0.00853686	EGLN1/PPIF/FKBP5/OGFOD1/RANBP2/P4HA1/PPID/NKTR/FKBP3/EGLN3/PTPA/FKBP4/P4HB/FKBP9/PIN4/PPIH/FKBP8/PPIC/EGLN2/P3H2/FKBP1A/FKBP7/AIP/FKBP1B/CRTAP/P3H1/PRDX4/FKBP2/PPIA/FKBP11/FKBP10/P3H3/PPIB/P4HA3	34
BP	GO:0031529	ruffle organization	34/7481	56/18800	0.00122997	0.0117776	0.00853686	RDX/COBL/PFN2/PIP5K1A/MTOR/FAM98A/INPPL1/MTSS2/PLEKHA1/KANK1/AIF1L/CYFIP1/CSPG4/ARFIP2/LIMA1/HRAS/RCC2/EPS8L1/CORO1C/CAV1/PFN1/RHOG/TCIRG1/CORO1B/ABI3/CARMIL1/ICAM1/SNX10/TACSTD2/CSF1R/PLEK/EPS8L2/CCL21/AIF1	34
BP	GO:0048016	inositol phosphate-mediated signaling	34/7481	56/18800	0.00122997	0.0117776	0.00853686	C10orf71/AKAP6/HOMER2/LMCD1/PPP3CB/MTOR/MYOZ2/GSK3B/DYRK2/CHP1/INPP5A/NFATC3/PPP3CC/NFAT5/NFATC1/MYOZ1/CHERP/STIMATE/PRNP/PLCG2/CIB1/PLCE1/TBC1D10C/ITPR1/EDN1/SPPL3/NFATC2/CLEC7A/MAPK7/NFATC4/ADGRB2/IGF1/NMUR1/HRH1	34
BP	GO:0007173	epidermal growth factor receptor signaling pathway	59/7481	108/18800	0.00124013	0.0117824	0.0085403	FAM83B/HBEGF/PTPN3/DGKD/CEACAM1/DUSP3/PDPK1/NEU3/RNF115/NEURL1/FBXW7/PTPN11/MVB12B/GAREM1/DAB2IP/ERBIN/RPS6KA5/KIF16B/BCAR3/SOS1/SOX9/CBL/RAB7A/ITGA1/CNOT9/CDH13/PIK3C2A/CCDC88A/AGT/BRAF/SOCS5/PTPN2/AFAP1L2/CAMLG/PSEN1/PLCE1/CBLB/ZGPAT/SHC3/PTPRJ/PTK2B/MVB12A/RASSF2/REPS2/SHKBP1/BTC/TGFB1/SRC/ADORA1/MVP/GPER1/WDR54/IFI6/NCF1/GPRC5A/PLAUR/GRB7/EFEMP1/ADRA2A	59
BP	GO:0032640	tumor necrosis factor production	93/7481	182/18800	0.00124208	0.0117824	0.0085403	JAK2/MIR27B/MAVS/ARFGEF2/POMC/PTPN11/DICER1/TIRAP/MAPKAPK2/ZBTB20/ILRUN/FZD5/NLRC3/STAT3/ANGPT1/SELENOS/PSEN1/FRMD8/RARA/PLCG2/SYT11/IFNGR1/TLR3/AGER/APP/AKAP12/GAS6/FADD/NOD1/DDT/ARHGEF2/IFIH1/PTPRJ/PTPRC/CLEC4A/NFKBIL1/CX3CL1/OAS2/GSTP1/CD34/MYD88/TLR4/CLEC7A/VSIR/SPON2/NFATC4/IL33/HLA-E/TNFRSF8/TSPO/SIRPA/AXL/CD2/MIF/TMEM106A/RIPK2/TREX1/BCL3/TLR1/IGF1/PTPN22/FOXP1/TLR2/MC1R/ARRB2/PTAFR/OAS1/C…	93
BP	GO:0032680	regulation of tumor necrosis factor production	93/7481	182/18800	0.00124208	0.0117824	0.0085403	JAK2/MIR27B/MAVS/ARFGEF2/POMC/PTPN11/DICER1/TIRAP/MAPKAPK2/ZBTB20/ILRUN/FZD5/NLRC3/STAT3/ANGPT1/SELENOS/PSEN1/FRMD8/RARA/PLCG2/SYT11/IFNGR1/TLR3/AGER/APP/AKAP12/GAS6/FADD/NOD1/DDT/ARHGEF2/IFIH1/PTPRJ/PTPRC/CLEC4A/NFKBIL1/CX3CL1/OAS2/GSTP1/CD34/MYD88/TLR4/CLEC7A/VSIR/SPON2/NFATC4/IL33/HLA-E/TNFRSF8/TSPO/SIRPA/AXL/CD2/MIF/TMEM106A/RIPK2/TREX1/BCL3/TLR1/IGF1/PTPN22/FOXP1/TLR2/MC1R/ARRB2/PTAFR/OAS1/C…	93
BP	GO:0032496	response to lipopolysaccharide	160/7481	333/18800	0.00124388	0.0117824	0.0085403	ANKRD1/NOS1/NOCT/TRIB1/JAK2/RPS6KA3/SOD2/MEF2C/MAOB/PRKCA/DUSP10/PRDX3/IDO1/TIRAP/MAPKAPK3/CD274/DAB2IP/MAP2K3/ERBIN/TAB2/MAPKAPK2/PDE4B/PPARD/PRPF8/AKIRIN2/PLAA/RPS6KB1/CTR9/ADAMTS13/MPO/LIAS/PRKCE/EFNB2/CARD8/IL12RB2/CASP9/MALT1/MAPK8/PRDX2/MAPK1/SRR/HSF1/TRIM41/CDC73/MAPK14/HMGB2/NOS3/SELENOS/TRIM5/RHOA/KCNJ8/RARA/PLCG2/CNP/PTGER4/ADH5/IL18BP/GFER/CDK4/WDR83/TBXA2R/EDN1/AKAP12/TNIP2/ALPL/DIO2/…	160
BP	GO:0010771	negative regulation of cell morphogenesis involved in differentiation	11/7481	13/18800	0.00124534	0.0117824	0.0085403	SPRY4/DMTN/KANK1/GBP1/RCC2/CORO1C/ITGB1BP1/MELTF/TACSTD2/FBLN1/EFNA5	11
BP	GO:0060213	positive regulation of nuclear-transcribed mRNA poly(A) tail shortening	11/7481	13/18800	0.00124534	0.0117824	0.0085403	CPEB3/AGO2/TOB1/CNOT7/TNRC6B/CNOT1/TNRC6A/TNRC6C/POLR2G/PABPC1/ZFP36	11
BP	GO:0070486	leukocyte aggregation	11/7481	13/18800	0.00124534	0.0117824	0.0085403	NR4A3/SEMA4D/STK10/MSN/JAM2/RAC2/HAS2/S100A9/S100A8/BMP7/CD44	11
BP	GO:1900025	negative regulation of substrate adhesion-dependent cell spreading	11/7481	13/18800	0.00124534	0.0117824	0.0085403	SPRY4/DMTN/KANK1/GBP1/RCC2/CORO1C/ITGB1BP1/MELTF/TACSTD2/FBLN1/EFNA5	11
BP	GO:0035966	response to topologically incorrect protein	83/7481	160/18800	0.00124994	0.011796	0.0085502	ATF3/DNAJB4/MFN2/DNAJB5/HSPB7/BAG3/HSPB8/PRKN/ERMP1/EP300/HSPA9/HSP90AA1/VAPB/HSPA2/CTH/HSPH1/PACRG/HSPA8/TMTC4/HSPA4L/UGGT1/DAB2IP/HSPD1/OPTN/KLHL15/HSP90AB1/HSPA4/UFL1/MBTPS2/CUL3/UBXN4/BCL2L11/VCP/EDEM3/NGLY1/PTPN1/UBE2W/ABCB10/YOD1/HDAC6/STT3B/FBXO6/HSF1/BAG6/COPS5/RHBDD1/PTPN2/SELENOS/CDK5RAP3/WFS1/DAXX/CREB3L2/CREB3L4/AUP1/CREB3/TOR1A/UGGT2/ERP44/PIGBOS1/DERL2/SERPINH1/TBL2/DDIT3/DERL3/RACK…	83
BP	GO:1902115	regulation of organelle assembly	102/7481	202/18800	0.0012505	0.011796	0.0085502	G3BP2/SDC4/PRKAA2/RDX/KAT2B/MPHOSPH9/MAP4/SYNE2/SAXO1/MTMR3/VDAC3/PIP4K2B/TAPT1/HTT/CNOT1/PIKFYVE/CEP97/MAPK9/WIPI1/EVI5L/ARHGAP35/GSK3B/RAB3GAP2/TBC1D14/FEZ2/BRCA1/PINK1/HNRNPU/SH3GLB1/CDKL1/CYLD/G3BP1/STAM/PAN2/CDKL5/DNM2/ATG2A/MOAP1/RAB3GAP1/CHMP1B/SMCR8/TRIM37/MTM1/CDK5RAP2/C9orf72/DYNC1H1/SENP6/ULK1/SPICE1/SMAD4/YAP1/CCDC88A/UBQLN2/WRAP73/ODAD3/CNTROB/PHF23/CDK10/RHOA/MNS1/SNX30/VPS4B/SASS6/…	102
BP	GO:0032607	interferon-alpha production	19/7481	27/18800	0.00126489	0.0118787	0.00861012	MAVS/HSPD1/DHX36/DDX3X/SETD2/NLRC3/CHUK/TLR3/IFIH1/PTPRS/IRF3/TLR4/IRF7/NMI/RIPK2/TLR8/IRF5/HAVCR2/TLR7	19
BP	GO:0032647	regulation of interferon-alpha production	19/7481	27/18800	0.00126489	0.0118787	0.00861012	MAVS/HSPD1/DHX36/DDX3X/SETD2/NLRC3/CHUK/TLR3/IFIH1/PTPRS/IRF3/TLR4/IRF7/NMI/RIPK2/TLR8/IRF5/HAVCR2/TLR7	19
BP	GO:0034063	stress granule assembly	19/7481	27/18800	0.00126489	0.0118787	0.00861012	MAPT/G3BP2/PRKAA2/CSDE1/OGFOD1/YTHDF3/PRRC2C/DDX3X/ATXN2/UBAP2L/G3BP1/DDX6/C9orf72/DYNC1H1/ATXN2L/LSM14A/TIA1/RPS23/GRB7	19
BP	GO:0060047	heart contraction	122/7481	247/18800	0.0013032	0.0122204	0.00885776	NOS1/MYH6/MYH7/SCN2B/ATP2A2/CTNNA3/HBEGF/TTN/DMD/GPD1L/MAP2K6/HSPB7/ATP1B1/ATP2B2/PDE4D/PLN/BVES/CACNA2D1/TRDN/PKP2/KCNJ2/AKAP9/APLN/KCNN2/JAK2/MYL3/SCN3B/DNM1L/ATP1A2/KCNJ12/MYLK2/SGCD/TMEM65/TNNI1/PRKACA/SLC8A3/SPTBN4/ABCC9/MEF2A/TGFB2/RNF207/MYL2/MTOR/CYP2J2/KCNA5/TMEM38B/MAP2K3/TNNI3/CAMK2D/PDE4B/CSRP3/RNLS/ANK2/SPX/TNNC1/JUP/THRB/TMEM38A/HRC/FGF13/DLG1/TNNI3K/TMEM161B/SCN1B/TRPM4/YWHAE/SMAD5…	122
BP	GO:0006892	post-Golgi vesicle-mediated transport	57/7481	104/18800	0.00134172	0.0125627	0.00910587	DOP1B/RSC1A1/VPS13A/GOLGA4/RAB26/PREPL/ARFGEF2/RAB10/RABEP1/KIF13A/VPS13C/ANK3/GBF1/DOP1A/LYPLA1/EXOC6/CCDC91/WIPI1/EXOC8/OPTN/KIF16B/CNST/AP3S2/KLHL20/ACSL3/BBS2/DNM2/CCDC93/AP1G1/EXOC6B/NSF/EPS15/SEC16A/EXOC5/VPS52/PKDCC/ARFRP1/SORL1/VAMP5/OSBPL5/STXBP6/CSK/RACK1/AMN/LAMP1/CLN3/AP1G2/RNF215/SCAMP2/ARL3/AP3S1/CORO7/RAB31/STEAP2/RAB34/KRT18/LAPTM5	57
BP	GO:2000106	regulation of leukocyte apoptotic process	48/7481	85/18800	0.00134435	0.0125627	0.00910587	IRS2/ST3GAL1/MEF2C/MIR17HG/PRKCQ/BCL6/IDO1/CD274/ZC3H8/RAPGEF2/PIK3CB/SIRT1/FNIP1/TCP1/SELENOS/SLC39A10/GAS6/FADD/ORMDL3/BMP4/GPAM/TP53/CXCL12/ADA/BCL10/IRF7/EFNA1/PIK3CD/TSC22D3/RIPK3/MERTK/PRELID1/AXL/LYN/MIF/JAK3/P2RX7/BAX/FOXP1/CCL5/HCLS1/BTK/LGALS9/LGALS3/LILRB1/ANXA1/CCL21/HCAR2	48
BP	GO:0010720	positive regulation of cell development	144/7481	297/18800	0.00134832	0.0125627	0.00910587	AURKA/VEGFA/MAPT/GOLGA4/SPEN/STAU2/TRIB1/WDR62/CDH4/RET/LMOD3/RAB21/TIAM2/LIMS1/NEURL1/PRKDC/ASPA/CAMK2B/DICER1/BDNF/MTOR/CDKL3/DAG1/EIF4G2/CRKL/SS18L1/PAFAH1B1/SEMA4D/PDE3A/FZD3/SIRT2/BCL2/UFL1/DHX36/LIG4/MAP2K1/SKIL/AMIGO1/NIN/MYOD1/DMTN/RREB1/CDKL5/DNM2/EEF2K/SYNJ1/PLXNA1/CUX1/PREX1/STK25/ARHGEF7/SHANK3/ARMCX5-GPRASP2/C1QBP/PLXNA2/SRF/CDH5/BMPR2/ADNP/P4HB/RAB11A/CYFIP1/PLXNA3/CIB1/ILK/TRIOBP/D…	144
BP	GO:0048511	rhythmic process	144/7481	297/18800	0.00134832	0.0125627	0.00910587	PPARGC1A/MAP2K6/NOCT/PROX1/PPARA/ROCK2/USP2/NFIL3/HOMER1/PRKAA2/DNM1L/HUWE1/CIPC/GAS2/EP300/UBE3A/CUL4A/PPP1CB/KAT2B/FBXL17/NCOR1/USP9X/CLOCK/NAMPT/PRKDC/FBXW7/TGFB2/GPR157/DYRK1A/CREBBP/RORA/MTOR/ADCY1/NDUFA9/NCOR2/BTBD9/OPN4/RORC/MAPK9/CSNK2A1/BTRC/RAI1/GSK3B/FBXW11/KDM5C/PIWIL2/KMT2A/CRY2/BMPR1B/KDM2A/THRAP3/HNRNPU/LGR4/USP7/DDB1/MYBBP1A/SIRT1/ZFHX3/KDM5A/CRY1/NRIP1/SETX/SUV39H2/NCOA2/MYCBP2/O…	144
BP	GO:0031333	negative regulation of protein-containing complex assembly	76/7481	145/18800	0.00134961	0.0125627	0.00910587	SVIL/FHOD3/LMOD2/INPP5J/SPTB/RDX/LMOD3/ZNF827/EP300/SPTBN4/PFN2/TMOD1/DYRK1A/RAF1/CRYAB/SPTBN5/ARFGEF1/SSH2/FLII/GSK3B/VDAC2/PPM1A/SIRT2/SSH1/DDX3X/RIOK3/CPTP/DMTN/TRAF3IP1/SOX9/CAPZA2/SVIP/NLRC3/CARD8/ARHGEF7/TMOD4/PEX5/ULK1/KANK1/HDAC6/CDH5/CRBN/HSF1/FKBP4/CAPZA1/PTGER4/SPTAN1/TRIOBP/PRRT2/SORL1/KANK3/LMO4/TWF1/STMN1/SSH3/TMC8/MYADM/PRKCZ/SMAD6/DACT1/RPL13A/JAM3/PFN1/ADD3/NOP53/VILL/SRC/CLIP3/P…	76
BP	GO:0048588	developmental cell growth	113/7481	227/18800	0.0013619	0.0126584	0.00917529	AURKA/FLRT3/FLRT1/VEGFA/KMT2D/MAPT/PPARA/AKAP6/GOLGA4/CDH4/PRKN/RNF157/COBL/SEMA6C/TOMM70/HSP90AA1/RAB21/AUTS2/USP9X/PPP3CB/PDLIM5/VCL/BDNF/CDKL3/EIF4G2/SYT2/ARIH2/PAFAH1B1/SEMA4D/MIR24-1/TMEM108/SPG11/RTN4/PAK6/DVL1/GSK3B/HSP90AB1/SPAG9/TTL/NIN/SEMA6D/PLAA/ULK2/CDKL5/DNM2/SOX9/RNF6/DIP2B/AKAP13/FGF13/PLXNA1/C9orf72/DDR1/ULK1/HDAC6/SRF/AGT/BMPR2/ADNP/RAB11A/CDK5/CYFIP1/ITGA4/PLXNA3/SEMA3F/LAMB2/A…	113
BP	GO:0031668	cellular response to extracellular stimulus	121/7481	245/18800	0.00136654	0.0126663	0.00918102	ATF3/CPEB4/SLC38A2/PPARA/PLEC/MN1/PRKAB2/SLC38A3/PRKAA2/EIF4G1/NCOA1/PDK2/MTMR3/MTOR/HSPA8/RPTOR/AIFM1/KCNB1/SESN1/GABARAPL1/WIPI1/RRAGD/LARS1/ARHGAP35/LAMP2/MIOS/MAP1LC3B2/SIK2/BCL2/GCN1/TNRC6A/FLCN/TSC1/JMY/MYOD1/SREBF2/ERCC6/CLEC16A/GLUL/SH3GLB1/RXRA/FBXO22/MYBBP1A/SIRT1/CBL/FNIP1/TRIM24/MED1/MAP1LC3B/MAPK8/ULK1/MAPK1/ATP2B1/SRF/XPR1/BMPR2/ADNP/FAM107A/GABARAP/NDOR1/ITGA4/PPP1R9B/PIM1/RRAGC/AT…	121
BP	GO:0002703	regulation of leukocyte mediated immunity	117/7481	236/18800	0.00136674	0.0126663	0.00918102	TFRC/RIF1/CEACAM1/MAVS/PDPK1/DENND1B/BCL6/PVR/PPP3CB/HSPD1/NSD2/DHX36/FZD5/DDX21/MLH1/DDX1/AP1G1/TP53BP1/MALT1/TRPM4/STAT5B/FBXO38/MAP3K7/SLC15A4/SHLD3/PAXIP1/EXOSC3/TRAF2/PLCG2/IL1R1/GFER/TLR3/AGER/GATA2/MAD2L2/STX4/KIT/FADD/GAB2/IL18R1/CD40/LAMP1/PTPRC/TNFRSF1B/PRKCZ/PRAM1/NECTIN2/IL4R/MICA/RAET1E/HFE/CR1/FGR/KLRC4-KLRK1/BCR/TLR4/KLRK1/CLEC7A/STAT6/MR1/HLA-A/B2M/CD1C/HLA-E/CLCF1/CD96/HLA-F/RIPK…	117
BP	GO:0019674	NAD metabolic process	20/7481	29/18800	0.00140011	0.0129378	0.00937776	GPD1L/SLC25A12/HK2/CD38/PFKM/HK1/TIGAR/GPD2/FOXK1/NADK2/FOXK2/NADK/TP53/PFKL/ENO1/PFKP/ENO2/NQO1/HK3/PCK2	20
BP	GO:0061082	myeloid leukocyte cytokine production	20/7481	29/18800	0.00140011	0.0129378	0.00937776	NR4A3/MAVS/BCL6/TGFB2/GPRC5B/DHX36/DDX21/DDX1/SIRT1/PLCG2/KIT/BCL10/TLR4/SPON2/TGFB1/MIF/HLA-G/HMOX1/LILRB1/LAPTM5	20
BP	GO:0032946	positive regulation of mononuclear cell proliferation	75/7481	143/18800	0.00141254	0.0130336	0.00944721	TFRC/IRS2/JAK2/MEF2C/CD38/PRKCQ/BCL6/DNAJA3/TIRAP/CD274/BCL2/STAT5B/SLC39A10/AGER/FADD/CHRNB2/GPAM/CD40/RASAL3/NFATC2/IGFBP2/EFNB1/SLC7A1/ADA/PTPRC/CD3E/TNFRSF4/RPS3/MYD88/TLR4/TGFBR2/HLA-A/CD320/PDCD1LG2/HLA-E/CCDC88B/CLCF1/HES1/HLA-DPA1/MIF/CD6/RIPK2/JAK3/IGF1/LILRB2/BST1/PTPN22/IL7/CSF1/CD276/PNP/CCL5/CARD11/HLA-DMB/CORO1A/LGALS9/SASH3/CD81/TNFSF13B/HLA-DPB1/CDKN1A/SYK/CD209/NCKAP1L/TNFSF9/ANX…	75
BP	GO:0046209	nitric oxide metabolic process	46/7481	81/18800	0.00143096	0.0131844	0.00955653	NOS1/ROCK2/JAK2/SOD2/HSP90AA1/SMAD3/RORA/INSR/HSP90AB1/DNM2/RGN/MTARC2/TRPV1/AGT/NOS3/SELENOS/EDN1/CYB5R3/PKD2/GLA/CAV1/PTGIS/PTK2B/ASS1/CD34/KLRC4-KLRK1/TLR4/KLRK1/CLEC7A/MTARC1/TLR6/TSPO/SIRPA/NQO1/TMEM106A/CYP1B1/TLR2/P2RX4/DDAH2/GCHFR/KLF4/KLF2/PTGS2/CLU/AIF1/ACP5	46
BP	GO:0007411	axon guidance	116/7481	234/18800	0.00143334	0.0131871	0.00955849	ENAH/FLRT3/GDNF/VEGFA/MYOT/KALRN/NEXN/MYPN/CDH4/RET/LHX4/SEMA6C/PRKCQ/PALLD/ARX/BDNF/NEO1/DAG1/SEMA4D/RPS6KA5/DVL1/ARHGAP35/FZD3/TRIO/FLRT2/KIF5B/GBX1/CRPPA/FEZ2/SEMA6D/BMPR1B/SOS1/NFASC/ANOS1/EFNB2/PLXNA1/MYCBP2/OPHN1/SCN1B/PTPRM/PLXNA2/SMAD4/BMPR2/CDK5/CYFIP1/PLXNA3/SEMA3F/NFIB/ETV1/EPHA2/LAMB2/APP/EPHB6/EDN1/PLXNB3/NOTCH2/KIF5C/NTRK1/ARHGEF25/NCAM1/SEMA4C/PLXND1/PLXNB1/ECE1/TUBB2B/EPHB4/ROBO1/…	116
BP	GO:0051100	negative regulation of binding	85/7481	165/18800	0.0014417	0.0132449	0.00960035	XIRP1/AURKA/ATP2A2/PPARA/CYP2D6/PLN/JAK2/MIR27B/P2RY1/TTBK2/FBXW7/GTPBP4/SENP2/TAF1/GNL3L/TNKS/ILRUN/DVL1/GSK3B/STYX/MYOD1/BTAF1/WAPL/ERCC4/RGMA/ZNF462/C9orf72/MAPK8/EPB41L5/PEX19/GOLGA2/ADNP/PSEN1/LRPAP1/ITGA4/ZFPM1/C4orf3/MAD2L2/SORL1/IFIT2/RALB/DISC1/GTF2F1/DTNBP1/DDIT3/RACK1/HABP4/ITGB1BP1/TMC8/ADAM15/CAV1/E2F1/SRI/MITD1/TFAP4/SP100/ZNF593/ATP2A3/MAPK3/DACT1/HFE/NFKBIA/NFATC4/CRMP1/B2M/ID1/IF…	85
BP	GO:0044772	mitotic cell cycle phase transition	206/7481	440/18800	0.00145717	0.0133676	0.00968932	AURKA/MIR133B/ESRRB/PKIA/CAMK2A/CDC25C/CUL5/FHL1/RDX/RBL1/PKD1/CLASP1/CUL4A/PLCB1/FBXL17/TAOK1/HSPA2/ANKRD17/EIF4G1/ANAPC1/FOXN3/PRKDC/RRM2B/USP37/CLASP2/APPL1/USP47/PBX1/GIGYF2/APC/RPTOR/CUL2/KCNA5/FOXO4/PPP6C/PPP2CA/GSPT1/DBF4B/SENP2/ARPP19/BACH1/LATS2/TFDP1/BRD4/HUS1/TPD52L1/PKMYT1/ATM/PHF8/SIRT2/BCL2/CCNG1/RINT1/NBN/RBL2/DDX3X/CUL3/BRCC3/BRCA1/EIF4E/SDE2/POLE/CUL1/WEE1/RPS6KB1/E2F6/CACUL1/E2F…	206
BP	GO:0002821	positive regulation of adaptive immune response	62/7481	115/18800	0.00146865	0.013434	0.00973748	TFRC/RIF1/DENND1B/PRKCQ/PVR/CD274/HSPD1/NSD2/FZD5/MLH1/SIRT1/TP53BP1/MALT1/FBXO38/MAP3K7/SHLD3/PAXIP1/EXOSC3/TRAF2/IL1R1/MAD2L2/FADD/IL18R1/CD40/NFKBIZ/ADA/PTPRC/PRKCZ/NECTIN2/CLEC7A/STAT6/MR1/HLA-A/B2M/CD1C/HLA-E/CLCF1/HLA-F/HLA-B/HLA-H/TGFB1/HLA-G/RIPK2/NFKBID/NLRP3/P2RX7/PLA2G4A/TNFSF13/HLA-DRB1/SKAP1/HLA-DRA/SLC11A1/CARD9/BTK/SASH3/CD81/C3/TNFSF13B/CD4/CD28/PYCARD/AZGP1	62
BP	GO:0030518	intracellular steroid hormone receptor signaling pathway	62/7481	115/18800	0.00146865	0.013434	0.00973748	KMT2D/PPARGC1B/NEDD4/PADI2/JAK2/PAK1/EP300/UBE3A/NCOR1/CLOCK/ARID1A/STRN3/PARP1/HEYL/CNOT1/NCOR2/NCOA4/CARM1/PIAS2/UBR5/NKX3-1/UFL1/CRY2/ZNF366/BRCA1/KDM5D/TMF1/UBA5/SIRT1/RNF6/CRY1/MED1/LATS1/NR3C1/CNOT9/HDAC6/CALCOCO1/YAP1/NR3C2/TP63/FKBP4/PKN1/RHOA/PLPP1/DAXX/YWHAH/TRERF1/TRIP4/PRMT2/DDRGK1/EGLN2/LBH/KANK2/CALR/TCF21/SRC/FOXH1/FOXP1/GPER1/DAB2/SFRP1/LMO3	62
BP	GO:0034637	cellular carbohydrate biosynthetic process	45/7481	79/18800	0.00147454	0.0134684	0.00976241	AGL/GOT1/PPP1R3A/ACADM/IRS2/GYS1/PPP1R3C/PPP1R3B/B4GALT5/PPP1CB/EPM2AIP1/IRS1/SORBS1/UGP2/INSR/PPP1R3F/GSK3B/GYG1/DYRK2/IMPA1/GBE1/NDST1/AKT2/IMPA2/PHKG1/SELENOS/PHKG2/EXT2/CSGALNACT1/ISYNA1/NR1D1/ENPP1/B3GNT2/EXT1/B3GNT8/B3GNT9/PPP1R3G/IGF1/HAS2/B3GNT7/PCK2/FBP1/LEP/GYG2/PCK1	45
BP	GO:0050671	positive regulation of lymphocyte proliferation	74/7481	141/18800	0.00147835	0.0134838	0.00977356	TFRC/IRS2/JAK2/MEF2C/CD38/PRKCQ/BCL6/DNAJA3/TIRAP/CD274/BCL2/STAT5B/SLC39A10/AGER/FADD/CHRNB2/GPAM/CD40/RASAL3/NFATC2/IGFBP2/EFNB1/SLC7A1/ADA/PTPRC/CD3E/TNFRSF4/RPS3/MYD88/TLR4/TGFBR2/HLA-A/CD320/PDCD1LG2/HLA-E/CCDC88B/CLCF1/HES1/HLA-DPA1/MIF/CD6/RIPK2/JAK3/IGF1/LILRB2/BST1/PTPN22/IL7/CD276/PNP/CCL5/CARD11/HLA-DMB/CORO1A/LGALS9/SASH3/CD81/TNFSF13B/HLA-DPB1/CDKN1A/SYK/CD209/NCKAP1L/TNFSF9/ANXA1/GP…	74
BP	GO:0006007	glucose catabolic process	15/7481	20/18800	0.00150571	0.0136744	0.00991167	PFKFB2/SLC25A12/HK2/PFKM/HK1/TIGAR/FOXK1/FOXK2/TP53/PFKL/ENO1/BAD/PFKP/ENO2/HK3	15
BP	GO:0006607	NLS-bearing protein import into nucleus	15/7481	20/18800	0.00150571	0.0136744	0.00991167	KPNA4/RGPD3/KPNA3/RGPD2/KPNA1/RANBP2/RGPD1/KPNA6/IPO5/RGPD4/KPNB1/RGPD6/RGPD8/RGPD5/CBLB	15
BP	GO:0070584	mitochondrion morphogenesis	15/7481	20/18800	0.00150571	0.0136744	0.00991167	PLEC/DNM1L/MYH14/PNPT1/POLDIP2/NUBPL/CERT1/MTM1/SUPV3L1/FIS1/BCL2L1/PID1/WASF1/BAX/FEZ1	15
BP	GO:0099173	postsynapse organization	84/7481	163/18800	0.00151098	0.0136909	0.00992364	GDNF/HOMER1/STAU2/UBE3A/DLG4/CHRNB1/LRP4/DNAJA3/PDLIM5/CAMK2B/HSPA8/ZDHHC2/DIP2A/CRKL/PAFAH1B1/TMEM108/DVL1/INSR/SHISA6/DHX36/COLQ/FZD9/GLRB/CDKL5/GPHN/LZTS3/EEF2K/DLG1/TNNI3K/OPHN1/ABHD17B/SHANK3/ARMCX5-GPRASP2/HDAC6/ARHGAP44/WASL/RER1/ARF4/PRNP/CDK5/NLGN2/SEMA3F/WASF2/DNM3/SIPA1L1/FARP1/MESD/DTNBP1/CDH2/NLGN4Y/LRRC4/ITGA3/NLGN3/CFL1/SRGN/NTNG2/LRFN4/ACTN1/PTPRD/ZDHHC15/ABHD17C/NRXN2/EFNA1/ACTG1…	84
BP	GO:0048732	gland development	202/7481	431/18800	0.00151185	0.0136909	0.00992364	AURKA/VEGFA/ARID5B/E2F8/PROX1/PTPN3/ACADM/ACO2/IRS2/ERBB4/APLN/ASH1L/IGF2R/JAK2/CEACAM1/PKD1/HK2/COBL/UBE3A/SOD2/SIX4/PTCD2/NEURL1/JARID2/FBXW7/TGFB2/SLC29A2/SMAD3/RAF1/RB1CC1/PBX1/DAG1/ACAT1/NCOR2/CRKL/CFLAR/PNPT1/COX2/NF1/ATP7B/RTN4/PHF2/BTRC/INSR/ARHGAP35/ATM/NKX3-1/BCL2/MAP2K1/CUL3/NOTCH4/BCL2L11/RREB1/SOX9/ZDHHC21/AKT2/UPRT/TBX3/MED1/LATS1/BTBD7/PLXNA1/UPF2/DDR1/RGN/SCRIB/STAT5B/FRS2/BMPR1A/…	202
BP	GO:0055117	regulation of cardiac muscle contraction	44/7481	77/18800	0.00151807	0.0137158	0.00994171	NOS1/ATP2A2/CTNNA3/DMD/ATP1B1/PDE4D/PLN/PKP2/KCNJ2/AKAP9/ATP1A2/PRKACA/RNF207/TMEM38B/TNNI3/CAMK2D/PDE4B/ANK2/JUP/TMEM38A/HRC/FGF13/DLG1/TNNI3K/TRPM4/GSTO1/CALM2/GJA5/RANGRF/CAV1/SRI/FKBP1B/ADRA1A/ADRA1B/DSP/PIK3CG/DSC2/CLIC2/ADORA1/RGS2/CCN2/KCNQ1/STC1/P2RX4	44
BP	GO:1902042	negative regulation of extrinsic apoptotic signaling pathway via death domain receptors	21/7481	31/18800	0.00151893	0.0137158	0.00994171	RNF34/RAF1/CFLAR/GSK3B/DDX3X/BRCA1/RFFL/HMGB2/NOS3/PEA15/BCL2L1/ARHGEF2/FAIM2/FAIM/GPX1/BMP5/HGF/HMOX1/SERPINE1/ICAM1/SFRP2	21
BP	GO:0022904	respiratory electron transport chain	61/7481	113/18800	0.00153166	0.0138111	0.0100108	PPARGC1A/ND4L/ND5/NDUFS1/PLEC/ND4/CYCS/DLD/SLC25A12/ETFDH/COX1/CYTB/SDHC/NDUFS2/SOD2/COQ9/SDHA/ND6/COX15/SDHD/NDUFA5/ND2/GHITM/NDUFA9/ND1/SDHB/ETFA/COX3/COX2/NDUFA10/UQCRFS1/ETFRF1/NDUFC1/NDUFV3/PINK1/CYC1/MYBBP1A/SLC25A51/COX5A/GPD2/AFG1L/NDUFB5/NDUFB3/NDUFV1/NDUFB4/NDUFS7/NDUFA8/NDUFV2/UQCRHL/NDUFA12/SLC25A18/UQCC3/CCNB1/SLC25A22/BID/DGUOK/AIFM2/COX4I2/SCO2/COX6A1/SNCA	61
BP	GO:0006809	nitric oxide biosynthetic process	43/7481	75/18800	0.00156137	0.014059	0.0101905	NOS1/ROCK2/JAK2/SOD2/HSP90AA1/SMAD3/RORA/INSR/HSP90AB1/DNM2/RGN/MTARC2/TRPV1/AGT/NOS3/EDN1/CYB5R3/PKD2/GLA/CAV1/PTGIS/PTK2B/ASS1/CD34/KLRC4-KLRK1/TLR4/KLRK1/CLEC7A/MTARC1/TLR6/TSPO/SIRPA/NQO1/CYP1B1/P2RX4/DDAH2/GCHFR/KLF4/KLF2/PTGS2/CLU/AIF1/ACP5	43
BP	GO:0014020	primary neural tube formation	53/7481	96/18800	0.00156456	0.0140677	0.0101968	HECTD1/SDC4/OPA1/COBL/PRKACA/TGFB2/DVL1/ARHGAP35/MTHFD1/FZD3/MED12/TSC1/PHACTR4/SETD2/RGMA/DVL3/LIAS/SCRIB/SEC24B/KDM2B/IFT172/KIF20B/DEAF1/PRICKLE1/RARA/CDK20/BMP4/LMO4/SEMA4C/TEAD2/RPS7/VASP/BCL10/CC2D2A/PFN1/IFT122/RARG/IFT57/FZD1/BMP5/PLXNB2/TGFB1/PTK7/CELSR1/ADM/CTHRC1/BMP7/MTHFD1L/SPINT2/SFRP1/SFRP2/TWIST1/ST14	53
BP	GO:1905037	autophagosome organization	60/7481	111/18800	0.00159708	0.01428	0.0103507	TP53INP2/ATP2A2/SYNPO2/MFN2/BAG3/MTMR3/PIP4K2B/RB1CC1/TRAPPC8/LRBA/PIKFYVE/STX17/GABARAPL1/WIPI1/ATG2B/MAP1LC3B2/RAB3GAP2/UBQLN1/TBC1D14/FEZ2/PINK1/SH3GLB1/ULK2/UBXN2A/ATG2A/MOAP1/RAB3GAP1/SMCR8/RAB7A/MTM1/MAP1LC3B/C9orf72/ATG4D/ULK1/UBXN2B/PACS2/UBQLN2/ULK3/GABARAP/PHF23/PSEN1/SNX30/RAB43/ARFIP2/ATG7/RALB/ATG101/EHMT2/IFT20/CLN3/TCIRG1/ATG9B/VMP1/PIP4K2A/CHMP4A/STING1/MAP1LC3C/FEZ1/SNX7/NUPR1	60
BP	GO:0002291	T cell activation via T cell receptor contact with antigen bound to MHC molecule on antigen presenting cell	9/7481	10/18800	0.00160169	0.01428	0.0103507	FGL2/HLA-DMB/ICAM1/LGALS9/CD81/LGALS3/LILRB1/HAVCR2/APBB1IP	9
BP	GO:0044351	macropinocytosis	9/7481	10/18800	0.00160169	0.01428	0.0103507	APPL1/MAPKAPK3/MAPKAPK2/DNM2/SNX33/STX1B/DOCK2/CARMIL1/PYCARD	9
BP	GO:1901203	positive regulation of extracellular matrix assembly	9/7481	10/18800	0.00160169	0.01428	0.0103507	CLASP1/CLASP2/SMAD3/DAG1/SOX9/PHLDB2/RGCC/TGFB1/EMILIN1	9
BP	GO:1904181	positive regulation of membrane depolarization	9/7481	10/18800	0.00160169	0.01428	0.0103507	ANK3/PARP1/KDR/TRPM4/RACK1/TSPO/P2RX7/MYOC/DCN	9
BP	GO:2001269	positive regulation of cysteine-type endopeptidase activity involved in apoptotic signaling pathway	9/7481	10/18800	0.00160169	0.01428	0.0103507	JAK2/SMAD3/HTRA2/TFAP4/FAS/PRR7/BAX/LGALS9/GSN	9
BP	GO:0002697	regulation of immune effector process	168/7481	353/18800	0.00161398	0.0143694	0.0104155	NR4A3/TFRC/SLC7A5/RIF1/MYO18A/CEACAM1/MAVS/PDPK1/DENND1B/BCL6/ANKRD17/DUSP10/PVR/PPP3CB/TGFB2/GPRC5B/APPL1/HSPD1/NSD2/HK1/DHX36/FZD5/DDX21/MLH1/DDX1/RC3H2/SIRT1/AP1G1/TP53BP1/GPI/MALT1/TRPM4/STAT5B/FBXO38/ANGPT1/C1QBP/RC3H1/MAP3K7/SLC15A4/SOCS5/SHLD3/PAXIP1/EXOSC3/PKN1/A2M/RARA/TRAF2/PLCG2/IL1R1/GFER/TLR3/AGER/GATA2/MAD2L2/STX4/KIT/FADD/GAB2/IL18R1/CD40/NFKBIZ/LAMP1/PTPRJ/PTPRC/TNFRSF1B/PRKCZ/PRA…	168
BP	GO:0001738	morphogenesis of a polarized epithelium	52/7481	94/18800	0.00162433	0.014421	0.0104529	CELSR2/ERBB4/RSPO3/MYO9A/RAB10/NPHP1/PAFAH1B1/FZD7/DVL1/FZD3/MED12/TRAF3IP1/DVL3/DLG5/OPHN1/SCRIB/EXOC5/SEC24B/ZDHHC7/ZNRF3/TP63/RHOA/PRICKLE1/DAAM1/TCF15/MSN/VANGL1/FAT1/IFT20/FOXF2/NKD1/TTC8/DLG3/DACT1/WNT11/ARHGEF19/FZD1/ACTG1/PRICKLE2/ACTB/PTK7/PLEKHA4/CELSR1/SH3BP1/JHY/TIAM1/DAB2/CTHRC1/GPC6/SFRP1/GPC3/SFRP2	52
BP	GO:0002690	positive regulation of leukocyte chemotaxis	52/7481	94/18800	0.00162433	0.014421	0.0104529	VEGFA/RIPOR2/WNK1/DNM1L/MCU/DAPK2/OXSR1/TIRAP/IL6R/AKIRIN1/ANO6/MAPK1/C1QBP/VEGFD/MOSPD2/SWAP70/CREB3/EDN1/GAS6/CXCL10/CXCL12/PTK2B/MAPK3/PLA2G7/STK39/CALR/ZNF580/IL34/GPSM3/VEGFC/RAC2/PGF/CSF1/CCL5/SERPINE1/CAMK1D/CCR1/LGALS9/PTN/LGMN/CMKLR1/C5AR1/MDK/CSF1R/NCKAP1L/SPI1/THBS4/C3AR1/CCL21/RARRES2/AIF1/CCL4	52
BP	GO:0006898	receptor-mediated endocytosis	121/7481	246/18800	0.00164611	0.0145939	0.0105782	TFRC/VEGFA/NEDD4/DGKD/ACHE/APLN/VLDLR/LRP1B/IGF2R/MIR27B/CEACAM1/NEU3/RAB21/DLG4/AP4E1/CLTCL1/LRP6/PIKFYVE/TMEM108/FNBP1L/TNK2/ATAD1/SCYL2/INSR/PIK3CB/MKLN1/AAK1/ATXN2/DNM2/CBL/HSPG2/AP1G1/EFNB2/SYNJ1/EPS15/OPHN1/SCRIB/ANGPT1/WASL/UBQLN2/MICALL1/SNX17/LRPAP1/ITGA4/PLCG2/DLL1/ARHGAP27/SNX9/DNM3/SORL1/RABEPK/SDCBP/CAV2/RNASEK/DTNBP1/AP2A2/AMN/CALCRL/EZR/AP2S1/CAP1/CAV1/RIN3/UNC119/SLC9B2/CLN3/NLGN3…	121
BP	GO:0046635	positive regulation of alpha-beta T cell activation	40/7481	69/18800	0.00168743	0.0149394	0.0108286	JAK2/PRKCQ/ZBTB16/HSPH1/MALT1/SOCS5/RHOA/RARA/RASAL3/SOCS1/NFKBIZ/ADA/PTPRC/CD3E/PRKCZ/IL4R/HLX/TGFBR2/HLA-A/HLA-E/RUNX3/RIPK2/NFKBID/NLRP3/PTPN22/HLA-DRB1/RUNX1/HLA-DRA/PNP/GLI3/CD83/LGALS9/SASH3/CD81/SYK/NCKAP1L/ANXA1/CD86/CD28/LILRB4	40
BP	GO:0014902	myotube differentiation	65/7481	122/18800	0.00170336	0.015055	0.0109124	ERVW-1/NOS1/MIR133B/KLHL40/RYR1/MYORG/SMYD1/HOMER1/PLEC/RBM24/RIPOR2/HDAC4/LMOD3/ATP11A/MEF2C/SIX4/TMEM182/NLN/XK/TRIM72/BDNF/MTOR/KLHL41/BCL9/CFLAR/ACTA1/RBM38/DYRK1B/BCL2/MYOD1/MAML1/FBXO22/HDAC9/MAMSTR/HDAC5/PLPP7/BHLHE41/DMPK/MAPK14/CAV2/PLEKHO1/EHD2/CXCL10/NFATC2/ADAMTS5/JAM2/BIN3/PLD3/ADAMTS15/IL4R/NIBAN2/GPX1/PIEZO1/SHOX2/PTGFRN/WNT10B/CYP26B1/MYOF/IGF1/CD9/CD81/MMP14/CD53/TMEM119/GDF15	65
BP	GO:0000038	very long-chain fatty acid metabolic process	23/7481	35/18800	0.00170761	0.015055	0.0109124	TECRL/ACSL6/ACSL1/ABCD3/ACOX1/ACOT2/HACD1/ACSBG1/PEX5/HSD17B4/ACOT1/HACD2/HACD3/ELOVL5/CYP4F12/SLC27A5/ACOT4/ELOVL6/ELOVL1/HACD4/ELOVL4/ELOVL7/ABCD2	23
BP	GO:0034260	negative regulation of GTPase activity	23/7481	35/18800	0.00170761	0.015055	0.0109124	AMOT/RDX/WNK1/ARFGEF1/DAB2IP/TSC1/RASA4/RGN/LRCH1/SPRY1/SH3BP4/ARL2/HRAS/PLXNB3/RCC2/F11R/TTC8/FZD10/KLRC4-KLRK1/KLRK1/GPSM1/GMIP/ARRB2	23
BP	GO:0016032	viral process	196/7481	418/18800	0.00171106	0.0150644	0.0109192	TFRC/PROX1/PPARA/ROCK2/NEDD4/CXCR6/ITGB6/ST3GAL1/WWP1/IGF2R/PRKN/EP300/CSDE1/MAVS/KPNA3/HS3ST5/VAPB/PVR/SLC20A2/CNOT7/YTHDC2/LARP1/NUP153/MVB12B/IDE/HSPA8/KPNA6/DAG1/PPID/PIKFYVE/VPS37A/EIF3A/INSR/HCFC1/GSK3B/HSP90AB1/BCL2/LIG4/HTATSF1/ST3GAL3/SRPK1/HCFC2/CCNK/DDX3X/ST6GALNAC2/DENR/MID2/EEA1/NUCKS1/ZBED1/DDB1/CCNT2/ITCH/DDX6/CHMP1B/VCP/VTA1/CHD1/EFNB2/RAD23A/RAB7A/PCBP1/EPS15/PDE12/TPCN1/XPR1/STA…	196
BP	GO:0097485	neuron projection guidance	116/7481	235/18800	0.00173308	0.0152093	0.0110243	ENAH/FLRT3/GDNF/VEGFA/MYOT/KALRN/NEXN/MYPN/CDH4/RET/LHX4/SEMA6C/PRKCQ/PALLD/ARX/BDNF/NEO1/DAG1/SEMA4D/RPS6KA5/DVL1/ARHGAP35/FZD3/TRIO/FLRT2/KIF5B/GBX1/CRPPA/FEZ2/SEMA6D/BMPR1B/SOS1/NFASC/ANOS1/EFNB2/PLXNA1/MYCBP2/OPHN1/SCN1B/PTPRM/PLXNA2/SMAD4/BMPR2/CDK5/CYFIP1/PLXNA3/SEMA3F/NFIB/ETV1/EPHA2/LAMB2/APP/EPHB6/EDN1/PLXNB3/NOTCH2/KIF5C/NTRK1/ARHGEF25/NCAM1/SEMA4C/PLXND1/PLXNB1/ECE1/TUBB2B/EPHB4/ROBO1/…	116
BP	GO:0000045	autophagosome assembly	58/7481	107/18800	0.00173542	0.0152093	0.0110243	TP53INP2/ATP2A2/SYNPO2/MFN2/BAG3/MTMR3/PIP4K2B/RB1CC1/TRAPPC8/LRBA/PIKFYVE/STX17/GABARAPL1/WIPI1/ATG2B/MAP1LC3B2/RAB3GAP2/UBQLN1/TBC1D14/FEZ2/PINK1/SH3GLB1/ULK2/UBXN2A/ATG2A/MOAP1/RAB3GAP1/SMCR8/RAB7A/MTM1/MAP1LC3B/C9orf72/ATG4D/ULK1/UBXN2B/PACS2/UBQLN2/GABARAP/PHF23/PSEN1/SNX30/RAB43/ARFIP2/ATG7/RALB/ATG101/EHMT2/IFT20/TCIRG1/ATG9B/VMP1/PIP4K2A/CHMP4A/STING1/MAP1LC3C/FEZ1/SNX7/NUPR1	58
BP	GO:0046434	organophosphate catabolic process	81/7481	157/18800	0.00173951	0.0152093	0.0110243	NT5C1A/GPD1L/PLA2G4E/NUDT13/INPP5J/PDE4D/NT5C2/NUDT4/PLCB1/NUDT4B/PDE7A/NUDT3/PDE4A/PNPLA8/ACAT1/PDE4C/ENTPD5/FITM2/PDE4B/ENTPD4/IMPA1/SYNJ2/SMPDL3A/UNG/INPP5A/INPP4B/MLYCD/VCP/PLA2G4C/SYNJ1/NAPEPLD/IMPA2/GDE1/NUDT19/NUDT8/NUDT12/PNPLA7/BPNT2/MTMR7/IDH1/PLBD2/ENTPD1/NEIL1/ABHD6/PLCG2/CNP/NUDT7/DUT/OGG1/ENTPD3/PGM2/SMPD3/UPP1/ITPA/ABHD16B/PLA2G15/ADA/NT5C/PLPP6/NUDT5/SAMHD1/ENPP1/PLBD1/PDE8B/PLA2G…	81
BP	GO:1902107	positive regulation of leukocyte differentiation	81/7481	157/18800	0.00173951	0.0152093	0.0110243	PPARGC1B/TRIB1/PRKCA/BCL6/ZBTB16/DUSP10/PRKDC/RB1/MALT1/STAT5B/TMEM64/HSF1/SOCS5/SOX13/RHOA/RARA/TESPA1/SART1/AGER/SOX4/IL15RA/NOTCH2/GAS6/FADD/TESC/SOCS1/INPP5D/BTN2A2/NFKBIZ/ADA/PTPRC/PRKCZ/SLC9B2/GPR68/ZFP36L1/IL4R/CASP8/CR1/HLX/VSIR/TGFBR2/SOX12/IL34/RUNX3/BAD/FES/LIF/AXL/TGFB1/HLA-G/RIPK2/NFKBID/NLRP3/LILRB2/IL7/HLA-DRB1/RUNX1/HLA-DRA/CSF1/PNP/GLI3/HCLS1/CD83/ID2/EVI2B/CCR1/BTK/LGALS9/SASH3/…	81
BP	GO:1903708	positive regulation of hemopoiesis	81/7481	157/18800	0.00173951	0.0152093	0.0110243	PPARGC1B/TRIB1/PRKCA/BCL6/ZBTB16/DUSP10/PRKDC/RB1/MALT1/STAT5B/TMEM64/HSF1/SOCS5/SOX13/RHOA/RARA/TESPA1/SART1/AGER/SOX4/IL15RA/NOTCH2/GAS6/FADD/TESC/SOCS1/INPP5D/BTN2A2/NFKBIZ/ADA/PTPRC/PRKCZ/SLC9B2/GPR68/ZFP36L1/IL4R/CASP8/CR1/HLX/VSIR/TGFBR2/SOX12/IL34/RUNX3/BAD/FES/LIF/AXL/TGFB1/HLA-G/RIPK2/NFKBID/NLRP3/LILRB2/IL7/HLA-DRB1/RUNX1/HLA-DRA/CSF1/PNP/GLI3/HCLS1/CD83/ID2/EVI2B/CCR1/BTK/LGALS9/SASH3/…	81
BP	GO:0031667	response to nutrient levels	208/7481	446/18800	0.0017509	0.0152878	0.0110812	ATF3/TFRC/PPARGC1A/CPEB4/SLC38A2/AGL/PROX1/PPARA/ACADM/PLEC/MN1/PRKAB2/SLC38A3/PRKAA2/SLC16A1/SOD2/GCLM/SLC22A3/SIRT5/EIF4G1/GPT/HLCS/PFKFB1/DNMT3A/NCOA1/POMC/PDK2/MTMR3/LARP1/MTOR/HSPA8/ACAT1/RPTOR/FOXO4/AIFM1/KCNB1/SESN1/ACSL1/GABARAPL1/WIPI1/OMA1/RRAGD/LARS1/RMI1/LAMP2/MIOS/PPARD/MAP1LC3B2/SIRT2/SIK2/BCL2/GHR/GCN1/TNRC6A/FLCN/TSC1/JMY/SPX/MYOD1/GNPAT/SREBF2/CLEC16A/GLUL/ZEB1/SH3GLB1/ACACB/ULK2…	208
BP	GO:0003158	endothelium development	70/7481	133/18800	0.00177308	0.0154602	0.0112061	VEGFA/PROX1/ROCK2/PDE4D/RDX/CEACAM1/PLCB1/RAPGEF1/VCL/KDM6B/RAP2C/RAPGEF2/KDR/ZEB1/NOTCH4/FOXJ2/ZDHHC21/TJP1/AFDN/ACVR2B/SMAD4/CDH5/BMPR2/CCM2/CLIC4/CSNK2B/RHOA/DLL1/MSN/RBPJ/GJA5/APOLD1/BMP4/ACVRL1/MESP1/F11R/EZR/CXCL10/HAPLN2/RAPGEF3/RAP1B/MYADM/EDF1/PLOD3/PRKD2/CD34/PECAM1/MYD88/TNFRSF1A/COL18A1/GJA4/FASN/FOXC2/GPX1/TMEM100/CLDN1/ID1/BTG1/RHOB/S1PR2/CXCR4/SOX18/FOXP1/CLDN5/HOXB5/SOX17/ICAM1/ST…	70
BP	GO:0006739	NADP metabolic process	24/7481	37/18800	0.00177874	0.0154882	0.0112264	NNT/NOCT/NUDT13/IDH2/ME2/ALDH1L1/TIGAR/ME1/NADK2/NUDT12/RPIA/IDH1/NADK/TALDO1/PGAM1/ALDH1L2/TP53/PGD/NQO1/KCNAB2/G6PD/TP53I3/TKT/PGLS	24
BP	GO:0061081	positive regulation of myeloid leukocyte cytokine production involved in immune response	16/7481	22/18800	0.00179166	0.0155545	0.0112745	NR4A3/MAVS/GPRC5B/DHX36/DDX21/DDX1/SIRT1/PLCG2/KIT/BCL10/TLR4/SPON2/MIF/HLA-G/LILRB1/LAPTM5	16
BP	GO:0046634	regulation of alpha-beta T cell activation	57/7481	105/18800	0.00180846	0.0155545	0.0112745	JAK2/PRKCQ/BCL6/ZBTB16/HSPH1/CD274/RC3H2/ITCH/MALT1/RC3H1/SOCS5/RHOA/RARA/AGER/CBLB/TWSG1/RASAL3/SOCS1/NFKBIZ/ADA/PTPRC/CD3E/PRKCZ/IRF1/IL4R/HFE/HLX/VSIR/TGFBR2/HLA-A/LOXL3/HLA-E/RUNX3/MAPK8IP1/RIPK2/NFKBID/NLRP3/JAK3/TNFRSF14/PTPN22/HLA-DRB1/RUNX1/HLA-DRA/PNP/GLI3/CD83/CD300A/LGALS9/SASH3/CD81/LILRB1/SYK/NCKAP1L/ANXA1/CD86/CD28/LILRB4	57
BP	GO:0000422	autophagy of mitochondrion	49/7481	88/18800	0.00181287	0.0155545	0.0112745	MFN2/PRKN/DNM1L/VDAC1/HUWE1/HK2/SLC25A4/VPS13D/SLC25A46/FBXW7/VPS13C/RB1CC1/LRBA/HTT/GABARAPL1/WIPI1/OPTN/ATG2B/MAP1LC3B2/TIGAR/FZD5/PINK1/SREBF2/ULK2/ATG2A/RETREG1/MAP1LC3B/FUNDC2/ATG4D/ULK1/MARK2/HDAC6/HTRA2/GABARAP/CISD2/FIS1/TOMM7/ARFIP2/ATG7/CAMKK2/FBXO7/TP53/SPATA18/SLC25A5/BNIP3L/ATG9B/TSPO/MAP1LC3C/CTSK	49
BP	GO:0006140	regulation of nucleotide metabolic process	49/7481	88/18800	0.00181287	0.0155545	0.0112745	NOS1/PPARGC1A/PPARA/SLC25A12/PRKAA2/HDAC4/EP300/NCOR1/PDK1/PDK2/PARP1/ENTPD5/COX2/ZBTB20/INSR/SLC4A4/TIGAR/FLCN/PINK1/VCP/OGT/STAT3/ARNT/NOS3/PSEN1/GUCA1B/ANTKMT/APP/ARL2/JMJD8/SLC2A6/PGAM1/PRXL2C/SIRT6/DDIT4/ENO1/EIF6/PID1/PDK3/LACC1/AK4/TREX1/P2RX7/IGF1/CDA/TMSB4X/NUPR1/SNCA/FBP1	49
BP	GO:0061726	mitochondrion disassembly	49/7481	88/18800	0.00181287	0.0155545	0.0112745	MFN2/PRKN/DNM1L/VDAC1/HUWE1/HK2/SLC25A4/VPS13D/SLC25A46/FBXW7/VPS13C/RB1CC1/LRBA/HTT/GABARAPL1/WIPI1/OPTN/ATG2B/MAP1LC3B2/TIGAR/FZD5/PINK1/SREBF2/ULK2/ATG2A/RETREG1/MAP1LC3B/FUNDC2/ATG4D/ULK1/MARK2/HDAC6/HTRA2/GABARAP/CISD2/FIS1/TOMM7/ARFIP2/ATG7/CAMKK2/FBXO7/TP53/SPATA18/SLC25A5/BNIP3L/ATG9B/TSPO/MAP1LC3C/CTSK	49
BP	GO:1903510	mucopolysaccharide metabolic process	49/7481	88/18800	0.00181287	0.0155545	0.0112745	HYAL4/ITIH6/ST3GAL1/ABCC5/CHST9/EGFLAM/CEMIP2/ST3GAL3/NDST1/ANGPT1/BPNT2/ST3GAL2/GNS/CHSY3/XYLT2/CHST15/EXT2/CHSY1/SMPD3/FGF2/B4GALT4/CSGALNACT1/GLB1/HYAL2/DSE/CHPF2/ST3GAL4/CHST14/DSEL/ITIH5/CHST2/CHST7/B3GNT2/B3GALT6/IDUA/EXT1/SLC35D2/UST/TGFB1/CHPF/UGDH/HAS2/CHST11/XYLT1/TNFAIP6/CD44/DCN/B3GNT7/BGN	49
BP	GO:0006402	mRNA catabolic process	115/7481	233/18800	0.00181754	0.0155545	0.0112745	GDNF/NOCT/ROCK2/SMG1/TUT4/BOLL/RBM24/CPEB3/FASTKD1/SAMD4A/CSDE1/AGO2/PATL1/FXR1/PRKCA/FASTKD5/ALKBH5/PLEKHN1/TOB1/CNOT7/TNRC6B/LARP1/XRN1/FASTKD2/CNOT1/TIRAP/GIGYF2/GSPT1/ZHX2/PCBP4/LARP4B/PNPT1/YTHDF3/MAPKAPK2/FXR2/ATM/PABPC4/PKP1/SERBP1/DHX36/AGO4/AXIN2/TNRC6A/MLH1/PUM1/NCBP1/THRAP3/HNRNPU/RC3H2/PAN2/POLR2D/DCP1A/MEIOC/MTPAP/CELF1/SMG5/ETF1/FTO/SMG7/UPF2/PDE12/YBX3/CNOT11/PAIP1/SYNCRIP/RC3H1/NU…	115
BP	GO:0010452	histone H3-K36 methylation	12/7481	15/18800	0.00182071	0.0155545	0.0112745	ASH1L/NSD1/SETD3/BRD4/NSD2/BCOR/SMYD2/SETD2/SETD5/IWS1/PAXIP1/SETMAR	12
BP	GO:0019511	peptidyl-proline hydroxylation	12/7481	15/18800	0.00182071	0.0155545	0.0112745	EGLN1/OGFOD1/P4HA1/EGLN3/P4HB/EGLN2/P3H2/CRTAP/P3H1/PRDX4/P3H3/P4HA3	12
BP	GO:0046321	positive regulation of fatty acid oxidation	12/7481	15/18800	0.00182071	0.0155545	0.0112745	NR4A3/PPARGC1A/PPARA/IRS2/IRS1/PLIN5/PPARD/MLYCD/AKT2/CPT1A/ABCD2/TWIST1	12
BP	GO:0070207	protein homotrimerization	12/7481	15/18800	0.00182071	0.0155545	0.0112745	P2RX3/PNPT1/CLYBL/STEAP4/SIGMAR1/MLKL/MIF/HLA-G/ASIC1/SCARA5/SLC1A5/ALOX5AP	12
BP	GO:0086069	bundle of His cell to Purkinje myocyte communication	12/7481	15/18800	0.00182071	0.0155545	0.0112745	CTNNA3/CACNA2D1/PKP2/KCNA5/JUP/TNNI3K/TRPM4/GJA5/RANGRF/DSP/DSC2/TBX5	12
BP	GO:1900153	positive regulation of nuclear-transcribed mRNA catabolic process, deadenylation-dependent decay	12/7481	15/18800	0.00182071	0.0155545	0.0112745	CPEB3/AGO2/TOB1/CNOT7/TNRC6B/CNOT1/DHX36/TNRC6C/ZFP36L1/PABPC1/ZFP36L2/ZFP36	12
BP	GO:1902563	regulation of neutrophil activation	12/7481	15/18800	0.00182071	0.0155545	0.0112745	PLPP6/PRAM1/BCR/ITGAM/GRN/CD300A/PTAFR/SYK/ITGB2/SPI1/FCGR2B/PLA2G2A	12
BP	GO:0034113	heterotypic cell-cell adhesion	36/7481	61/18800	0.00183458	0.0156402	0.0113366	CTNNA3/GCNT2/PKP2/WNK1/MBP/ITGA7/JUP/ITGA4/AGER/CD200/LCK/ITGB7/PTPRC/MYADM/JAM3/ITGA5/MAPK7/CD58/DSP/PARVA/SIRPA/DSC2/CD2/LILRB2/SKAP1/CXADR/NINJ1/BMP7/GLDN/CD200R1/CD44/ITGB2/PERP/KLF4/THY1/ADIPOQ	36
BP	GO:0071470	cellular response to osmotic stress	25/7481	39/18800	0.00183567	0.0156402	0.0113366	CAB39/CAPN3/OXSR1/SLC2A4/RCSD1/LETM1/SLC25A23/DDX3X/MICU1/SLC4A11/YBX3/LRRC8D/EFHD1/AQP1/PKD2/ARHGEF2/CLN3/ZFP36L1/RELB/STK39/SLC2A1/BAD/TSPO/BDKRB2/PTGS2	25
BP	GO:1900542	regulation of purine nucleotide metabolic process	48/7481	86/18800	0.0018786	0.0159708	0.0115762	NOS1/PPARGC1A/PPARA/SLC25A12/PRKAA2/HDAC4/EP300/NCOR1/PDK1/PDK2/PARP1/ENTPD5/COX2/ZBTB20/INSR/SLC4A4/TIGAR/FLCN/PINK1/VCP/OGT/STAT3/ARNT/NOS3/PSEN1/GUCA1B/ANTKMT/APP/ARL2/JMJD8/SLC2A6/PGAM1/PRXL2C/SIRT6/DDIT4/ENO1/EIF6/PID1/PDK3/LACC1/AK4/TREX1/P2RX7/IGF1/TMSB4X/NUPR1/SNCA/FBP1	48
BP	GO:0009154	purine ribonucleotide catabolic process	26/7481	41/18800	0.00187952	0.0159708	0.0115762	NT5C1A/PDE4D/NT5C2/NUDT4/NUDT4B/PDE7A/NUDT3/PDE4A/ACAT1/PDE4C/FITM2/PDE4B/ENTPD4/MLYCD/NUDT19/NUDT8/NUDT7/ITPA/ADA/NT5C/PDE8B/PDE9A/ACOT7/PNP/NUDT18/NT5E	26
BP	GO:0010522	regulation of calcium ion transport into cytosol	56/7481	103/18800	0.00188414	0.0159887	0.0115892	NOS1/P2RX3/DMD/JPH1/AKAP6/PDE4D/PLN/TRDN/CHD7/ATP1A2/PDPK1/PRKACA/JPH2/CAPN3/CASQ1/HTT/P2RX5/TMEM38B/CAMK2D/DIAPH1/BCL2/ANK2/TMEM38A/HRC/PRKCE/PRNP/GSTO1/CALM2/APLNR/PML/TRPC1/PKD2/UBASH3B/PRKD1/CXCL10/FKBP1A/CAV1/SRI/LIME1/PTK2B/CX3CL1/FKBP1B/LYN/CLIC2/P2RX7/FYN/P2RX1/BAX/GPER1/CORO1A/RAMP3/PTPN6/P2RX4/CYBA/SNCA/THY1	56
BP	GO:0051058	negative regulation of small GTPase mediated signal transduction	34/7481	57/18800	0.0018914	0.0160288	0.0116183	MFN2/RIPOR2/BCL6/TGFB2/SPRY4/SPRY3/DAB2IP/NF1/ARHGAP35/CUL3/FLCN/RASA4/MAPKAP1/SCAI/RASA1/PPP2CB/KANK1/TNFAIP1/ARHGAP44/RASA3/SPRY1/KCTD10/ARHGAP25/RASAL3/STMN1/RASIP1/ITGA3/ADRA1A/SH3BP1/STMN3/CGNL1/MYOC/RASAL1/FBP1	34
BP	GO:0051147	regulation of muscle cell differentiation	79/7481	153/18800	0.00191083	0.0161504	0.0117064	ZBED6/MIR133B/PROX1/PPARA/MYLK3/SMYD1/AKAP6/MIR22/RBM24/HDAC4/FGF9/LMOD3/ATP11A/SOD2/MEF2C/TOMM70/ANKRD17/CTH/NLN/TRIM72/BDNF/MTOR/SOX6/FOXO4/SETD3/FZD7/RBM38/BCL2/MYOD1/ZEB1/MAML1/FBXO22/SIRT1/HDAC9/NFATC3/MAMSTR/EFNB2/HDAC5/FRS2/BMPR1A/PLPP7/MORF4L2/MAPK12/NFATC1/BHLHE41/DMPK/SRF/SMAD4/BMPR2/MAPK14/DLL1/EDN1/KIT/BMP4/MESP1/RBPMS2/NFATC2/BMP2/MAPK11/CDK9/EFEMP2/NIBAN2/OLFM2/PDCD4/PIEZO1/SHOX2/TG…	79
BP	GO:1903825	organic acid transmembrane transport	79/7481	153/18800	0.00191083	0.0161504	0.0117064	SLC7A5/SLC38A2/SLC38A1/SLC25A30/IRS2/SLC7A2/SLC38A3/SLC25A12/SLC7A5P2/ATP1A2/SLC16A1/ABCC5/SLC47A1/SLC36A2/SLC16A3/MPC1/SLC25A15/ACSL1/MPC2/ABCD3/SLC25A11/SLC1A4/CPT1B/SLC38A4/CPT2/SLC16A10/ABCC1/SLC36A1/AKT2/SLC22A4/SLC6A6/SLC3A1/SLC5A6/SLC1A3/SFXN1/SLC25A20/SLC15A4/AGT/SLC25A18/SLC36A4/PSEN1/LRRC8D/SLC25A14/CPT1A/SLC46A1/SLC43A2/ARL6IP1/SLC43A1/SLC3A2/SLC16A11/SLC16A2/ACSL5/SLC25A10/SLC7A1/SLC2…	79
BP	GO:0043470	regulation of carbohydrate catabolic process	33/7481	55/18800	0.00191364	0.0161525	0.0117079	PPARA/PPP1R3B/SLC25A12/PRKAA2/HDAC4/EP300/PPP1CB/NCOR1/ENTPD5/ZBTB20/INSR/SLC4A4/TIGAR/OGT/STAT3/ARNT/PSEN1/PHKG2/APP/ARL2/JMJD8/SLC2A6/PGAM1/PRXL2C/SIRT6/TP53/DDIT4/EIF6/TREX1/P2RX7/IGF1/NUPR1/FBP1	33
BP	GO:0006110	regulation of glycolytic process	28/7481	45/18800	0.00193257	0.0162604	0.0117861	PPARA/PRKAA2/HDAC4/EP300/NCOR1/ENTPD5/ZBTB20/INSR/SLC4A4/TIGAR/OGT/STAT3/ARNT/PSEN1/APP/ARL2/JMJD8/SLC2A6/PGAM1/PRXL2C/SIRT6/DDIT4/EIF6/TREX1/P2RX7/IGF1/NUPR1/FBP1	28
BP	GO:0008347	glial cell migration	31/7481	51/18800	0.00194222	0.0162604	0.0117861	P2RY1/SYNE2/TGFB2/CRKL/PAFAH1B1/DAB2IP/RTN4/SUN1/SCRIB/ADGRG1/CDK5/LAMB1/CSPG4/DISC1/CERS2/SRGAP2/SRGAP2C/CX3CL1/RELN/LRP8/TSPO/NDN/HEXB/APCDD1/CSF1/CD9/GLI3/MMP14/P2RX4/CCL2/GPR183	31
BP	GO:0032330	regulation of chondrocyte differentiation	31/7481	51/18800	0.00194222	0.0162604	0.0117861	ZNF664-RFLNA/ZBTB16/WNT9A/RFLNA/PTPN11/SMAD3/SOX6/AXIN2/BMPR1B/SOX9/RARB/PKDCC/CHADL/TRPS1/BMP4/ACVRL1/RUNX2/LTBP3/MBOAT2/SNAI2/RARG/SHOX2/LOXL2/SOX5/ADAMTS7/CCN2/GLI3/PTHLH/FGF18/MDK/EFEMP1	31
BP	GO:0010921	regulation of phosphatase activity	47/7481	84/18800	0.00194563	0.0162604	0.0117861	ROCK2/PPARGC1B/JAK2/MEF2C/PPP1R2B/LPIN1/TGFB2/SMAD3/MTOR/HTT/GPLD1/SEMA4D/MTMR9/BOD1L1/GSK3B/HSP90AB1/CRY2/CHP1/TSC1/PPP1R2/ITGA1/RGN/PPP1R12A/PTPA/PPP6R3/CDK5RAP3/CSNK2B/SLC39A10/PPP1R9B/CALM2/MGAT5/BMP2/FKBP1A/PTPRC/GNAI2/FKBP1B/NPNT/HSP90B1/PPP1R35/RIPK3/PPP1R36/CD300A/LGALS3/NCKAP1L/PLEK/CD33/PPP1R1B	47
BP	GO:0046785	microtubule polymerization	47/7481	84/18800	0.00194563	0.0162604	0.0117861	MAPT/CLIP1/INPP5J/TPPP2/AKAP9/PAK1/CLASP1/CAMSAP1/NEDD1/GBA2/TOGARAM1/CKAP5/CLASP2/DYRK1A/SLAIN2/TUBGCP4/CEP192/NIN/RANBP9/TUBGCP6/FGF13/CDK5RAP2/ZNF207/ARHGEF7/TUBGCP5/PRUNE1/CDH5/TPPP/GOLGA2/FKBP4/TUBG2/ARL2/FBXO5/CCDC57/MAP7D3/PSRC1/NAV3/RANGRF/STMN1/MAP1B/OCLN/RPS3/ARL3/FES/CLIP3/TPPP3/SNCA	47
BP	GO:0002762	negative regulation of myeloid leukocyte differentiation	30/7481	49/18800	0.00194694	0.0162604	0.0117861	TRIB1/CEACAM1/CUL4A/FBXW7/NF1/HOXA7/TOB2/PTPN2/RARA/ZFPM1/TLR3/TMEM178A/GATA2/GPR137/UBASH3B/INPP5D/GPR68/TLR4/LYN/FBN1/LILRB3/FSTL3/LRRC17/TNFAIP6/LILRB1/GPR137B/SFRP1/C1QC/LILRB4/ADIPOQ	30
BP	GO:0050873	brown fat cell differentiation	30/7481	49/18800	0.00194694	0.0162604	0.0117861	PPARGC1A/FNDC5/ALDH6A1/DUSP10/SLC2A4/ZNF516/FABP3/MB/FLCN/HNRNPU/RREB1/SIRT1/NAPEPLD/FTO/MAPK14/SOX13/NUDT7/PIM1/EBF2/DIO2/PLAC8/RGS2/BMP7/METRNL/ARL4A/PTGS2/CEBPA/FABP4/ADIPOQ/LEP	30
BP	GO:0097300	programmed necrotic cell death	30/7481	49/18800	0.00194694	0.0162604	0.0117861	MIR22/PPIF/DNM1L/SLC25A4/CFLAR/PGAM5/FZD9/CYLD/SPATA2/TRPM7/OGT/YBX3/RBCK1/TRAF2/TLR3/FADD/ARHGEF2/ITPK1/TP53/CAV1/CASP6/IRF3/FAS/CASP8/MLKL/RIPK3/BAX/PYGL/BOK/NUPR1	30
BP	GO:0048638	regulation of developmental growth	157/7481	329/18800	0.00195687	0.0163218	0.0118307	MYH6/VEGFA/MAPT/PROX1/PPARA/AKAP6/GOLGA4/ERBB4/CDH4/PRKN/FGF9/CHD7/TNKS2/RNF157/PLCB1/SEMA6C/MEF2C/MIR17HG/TOMM70/SPTBN4/RAB21/SIX4/CAPN3/DUSP10/JARID2/ARX/FXN/BDNF/CDKL3/MBD5/EIF4G2/AFG3L2/SYT2/PAFAH1B1/SEMA4D/TLL2/ZFPM2/NIPBL/LATS2/RTN4/RAI1/INSR/GSK3B/PPARD/BCL2/GHR/SPAG9/TTL/COLQ/SEMA6D/MYOD1/PLAA/ACACB/ULK2/RPS6KB1/PLS1/BCL2L11/BBS2/CDKL5/DNM2/RNF6/DIP2B/FGF13/LATS1/MTM1/FTO/STAT3/YBX3/STAT5…	157
BP	GO:1904062	regulation of cation transmembrane transport	167/7481	352/18800	0.00196324	0.0163534	0.0118536	NOS1/LRRC52/SCN2B/DMD/GPD1L/PTPN3/ATP1B1/HOMER1/JPH1/NEDD4/ACTN2/AKAP6/WNK2/PDE4D/PLN/SLMAP/CACNA2D1/TRDN/KCNJ2/NIPSNAP2/FHL1/AKAP9/KLHL24/CRACR2A/PPIF/KCNN2/WNK1/CHD7/SCN3B/VDAC1/ATP1A2/PDPK1/MEF2C/CAB39/PRKACA/JPH2/DLG4/HSPA2/CAPN3/NETO2/CASQ1/OXSR1/RNF207/ANK3/HTT/LRRC55/MIR24-1/TMEM38B/STIM1/CAMK2D/PDE4B/FGF11/DIAPH1/SHISA6/ANK2/UBQLN1/AMIGO1/CHP1/PINK1/CACNG6/STRIT1/TMEM38A/ANO6/HRC/DNM2/TAC…	167
BP	GO:0050921	positive regulation of chemotaxis	73/7481	140/18800	0.00198713	0.0165307	0.011982	VEGFA/RIPOR2/WNK1/DNM1L/MCU/DAPK2/OXSR1/SMAD3/TIRAP/IL6R/AKIRIN1/KDR/ANO6/CDH13/MAPK1/C1QBP/BMPR2/PPM1F/VEGFD/MOSPD2/AGER/SWAP70/CREB3/STX4/EDN1/SMOC2/GAS6/FGF2/PRKD1/CXCL10/FGFR1/TPBG/CXCL12/PTK2B/MAPK3/PRKD2/PLA2G7/STK39/CALR/ZNF580/IL34/GPSM3/VEGFC/RAC2/TGFB1/IL16/CXCR4/PGF/CSF1/CCL5/SERPINE1/F3/CAMK1D/CCR1/FGF18/LGALS9/PTN/PDGFD/LGMN/CMKLR1/C5AR1/MDK/P2RX4/CSF1R/NCKAP1L/TMSB4X/SPI1/THBS4/C3AR…	73
BP	GO:0043242	negative regulation of protein-containing complex disassembly	46/7481	82/18800	0.00201384	0.0167091	0.0121114	SVIL/LMOD2/SPTB/RDX/CLASP1/LMOD3/ATXN7/CAMSAP1/SPTBN4/TAOK1/MAP6D1/TTBK2/CLASP2/TMOD1/SPTBN5/APC/FLII/SCAF8/DMTN/CLEC16A/CAPZA2/FGF13/UBQLN4/TMOD4/MID1IP1/HDAC6/TRIM54/PHF23/CAPZA1/SPTAN1/CIB1/TRIOBP/SWAP70/LIMA1/ARHGEF2/NAV3/TWF1/APC2/MAP1B/ADD3/PLEKHH2/MID1/VILL/CARMIL1/GSN/CAPG	46
BP	GO:2001057	reactive nitrogen species metabolic process	46/7481	82/18800	0.00201384	0.0167091	0.0121114	NOS1/ROCK2/JAK2/SOD2/HSP90AA1/SMAD3/RORA/INSR/HSP90AB1/DNM2/RGN/MTARC2/TRPV1/AGT/NOS3/SELENOS/EDN1/CYB5R3/PKD2/GLA/CAV1/PTGIS/PTK2B/ASS1/CD34/KLRC4-KLRK1/TLR4/KLRK1/CLEC7A/MTARC1/TLR6/TSPO/SIRPA/NQO1/TMEM106A/CYP1B1/TLR2/P2RX4/DDAH2/GCHFR/KLF4/KLF2/PTGS2/CLU/AIF1/ACP5	46
BP	GO:0043542	endothelial cell migration	135/7481	279/18800	0.00205213	0.0170045	0.0123255	MIR133B/DNAJA4/VEGFA/AMOT/PROX1/ROCK2/MIR22/SYNJ2BP/MIR27B/CEACAM1/ATP5F1A/PDPK1/ATP5F1B/MEF2C/PRKCA/FBXW7/GPLD1/MIR24-1/EMC10/DAB2IP/MAP2K3/NF1/KRIT1/PIK3CB/KDR/JUP/GLUL/PTP4A3/PXN/SIRT1/HDAC9/ADAMTS9/EFNB2/GPI/HDAC5/CDH13/PTPRM/ANGPT1/PIK3C2A/SRF/CDH5/AGT/BMPR2/PAXIP1/AKT3/NOS3/CSNK2B/RHOA/HDAC7/GFUS/CIB1/ANGPT2/MIR939/RHOJ/EPHA2/CARD10/GATA2/SPRED1/SERPINF1/TBXA2R/EDN1/VSTM4/SMOC2/ADGRA2/FUT1/…	135
BP	GO:0045926	negative regulation of growth	120/7481	245/18800	0.00207124	0.0171405	0.012424	PPARA/FHL1/SEMA6C/MIR17HG/TOMM70/BCL6/DUSP10/JARID2/TGFB2/FXN/SMAD3/MYL2/CRYAB/CDKL3/SEMA4D/TLL2/PPP2CA/PNPT1/RTN4/RAI1/PPARD/BCL2/SPAG9/DDX3X/FLCN/SEMA6D/ULK2/BBS2/SIRT1/RNF6/DIP2B/RB1/FGF13/SMARCA2/PRDM11/ACVR1B/ADIPOR1/ULK1/MYOZ1/SMAD4/OSGIN2/AGT/BMPR2/CDKN2C/ING1/CDK5/CDKN2D/IP6K2/PLXNA3/SEMA3F/SH3BP4/PPP1R9B/DCUN1D3/PML/NAIF1/PSRC1/BMP4/ACVRL1/SIPA1/RACK1/NPR1/SEMA4C/GJA1/ING4/RTN4R/MAPK11/T…	120
BP	GO:0006887	exocytosis	169/7481	357/18800	0.00208163	0.0171491	0.0124303	NR4A3/ATP2A2/RAB15/RSC1A1/SDC4/ANK1/RAB3A/PRKN/VSNL1/RAB26/CEACAM1/PAK1/CLASP1/PREPL/PDPK1/P2RY1/RAB21/ARFGEF2/RAB10/TRIM72/PPP3CB/CLASP2/UNC13C/PFN2/UNC13B/MICAL3/ADCY1/EXOC6/STX17/SYT2/ARFGEF1/KCNB1/STXBP5/SNX19/EXOC8/DVL1/GSK3B/TRAPPC11/DMTN/RAB12/STAM/CDK16/CBL/RAB3GAP1/RAB3IP/AP1G1/EXOC6B/ABCC4/NSF/SYNJ1/RAB7A/SCRIB/APBA1/EXOC5/PIK3C2A/ARHGAP44/COPS5/BAIAP3/RAB11A/CDK5/WASH3P/SNF8/DOC2B/PSEN…	169
BP	GO:0001570	vasculogenesis	45/7481	80/18800	0.0020831	0.0171491	0.0124303	VEGFA/AMOT/QKI/CEACAM1/HIF1AN/MYO18B/FBXW7/ZFPM2/TNNI3/RAPGEF2/KDR/SETD2/ASB4/RASA1/AGGF1/YAP1/PAXIP1/CCM2/HDAC7/EPHA2/SPRED1/APLNR/FZD4/RASIP1/TEAD2/CAV1/ZFP36L1/EMP2/CD34/RIN2/TGFBR2/TMEM100/TGFBR3/TGFB1/RRAS/SOX18/HAS2/EGFL7/RAMP2/ACKR3/NTRK2/ADM/SOX17/TBX5/JUNB	45
BP	GO:0006029	proteoglycan metabolic process	45/7481	80/18800	0.0020831	0.0171491	0.0124303	HYAL4/HS3ST5/CHST9/EGFLAM/GPC1/PPARD/EXTL3/BMPR1B/NDST1/HS6ST1/BPNT2/BMPR2/CHSY3/TM9SF2/XYLT2/CHST15/EXT2/CHSY1/SGSH/TCF7L2/PXYLP1/CSGALNACT1/BMP2/DSE/CHPF2/CHST14/DSEL/SULF2/CHST7/B3GALT6/IDUA/EXT1/SLC2A10/B3GAT3/SULF1/UST/IGF1/CHPF/UGDH/CHST11/ADAMTS7/XYLT1/DCN/GAL3ST4/BGN	45
BP	GO:0051279	regulation of release of sequestered calcium ion into cytosol	45/7481	80/18800	0.0020831	0.0171491	0.0124303	NOS1/DMD/JPH1/AKAP6/PDE4D/PLN/TRDN/CHD7/ATP1A2/PDPK1/PRKACA/JPH2/CAPN3/CASQ1/HTT/TMEM38B/CAMK2D/DIAPH1/ANK2/TMEM38A/HRC/PRKCE/GSTO1/CALM2/APLNR/TRPC1/PKD2/UBASH3B/PRKD1/CXCL10/FKBP1A/SRI/LIME1/PTK2B/CX3CL1/FKBP1B/LYN/CLIC2/BAX/GPER1/CORO1A/PTPN6/CYBA/SNCA/THY1	45
BP	GO:0002262	myeloid cell homeostasis	82/7481	160/18800	0.00209051	0.0171877	0.0124583	VEGFA/HIPK2/JAK2/ALAS1/HSPA9/BCL6/PRKDC/IREB2/CDIN1/MB/PDE4B/PIK3CB/UFL1/RCOR1/KAT7/DMTN/JMJD6/ADGRF5/BCL2L11/UBA5/SLC11A2/FAM210B/RB1/MED1/KMT2E/GPI/STAT3/ABCB10/SFXN1/ACVR1B/STAT5B/SMAD5/BRD1/SRF/BPGM/SLC15A4/ARNT/MAPK14/PTPN2/HMGB2/CDK5RAP3/PTBP3/ZFPM1/GATA2/KIT/BMP4/TRAF3IP2/RPS14/HOXB6/INPP5D/RPS6/RPS24/DYRK3/ZFP36L1/JAM3/SLC25A5/MFHAS1/RPS17/DNASE2/IKZF1/B2M/PIK3CD/RPS19/MERTK/AXL/TGFBR3/LY…	82
BP	GO:0002456	T cell mediated immunity	60/7481	112/18800	0.00211874	0.0173973	0.0126102	CEACAM1/DENND1B/PVR/PPP3CB/SCART1/HSPD1/FZD5/KDM5D/MALT1/TRPM4/FBXO38/MAP3K7/TRAF2/IL1R1/PRF1/AGER/BTN3A3/FADD/IL18R1/GNL1/RAB27A/CTSH/BTN3A2/PTPRC/TNFRSF1B/PRKCZ/NECTIN2/MICA/EMP2/HFE/MYO1G/MR1/HLA-A/B2M/CD1C/HLA-E/HLA-F/RIPK3/HLA-B/HLA-H/AHR/HLA-G/NLRP3/TREX1/P2RX7/IL20RB/HLA-DRB1/HLA-DRA/CTSC/ICAM1/SASH3/WAS/CD81/LILRB1/NCKAP1L/FCGR2B/LILRB4/CLEC4G/CD70/AZGP1	60
BP	GO:0048639	positive regulation of developmental growth	86/7481	169/18800	0.00216153	0.0177257	0.0128482	VEGFA/MAPT/PROX1/AKAP6/GOLGA4/ERBB4/CDH4/PRKN/FGF9/CHD7/RNF157/PLCB1/MEF2C/MIR17HG/SPTBN4/CAPN3/ARX/BDNF/EIF4G2/SYT2/PAFAH1B1/SEMA4D/ZFPM2/NIPBL/INSR/PPARD/BCL2/GHR/MYOD1/PLAA/ACACB/RPS6KB1/PLS1/CDKL5/MTM1/YBX3/STAT5B/PEX5/BMPR1A/SRF/YAP1/BMPR2/MAPK14/ADNP/RAB11A/CYFIP1/DLL1/PIM1/AGRN/TBX2/EDN1/DISC1/RBPJ/GLI1/GPAM/FGF2/EZR/CXCL12/MAP1B/HLX/SERP1/TRPV2/TGFBR2/NTN1/DBN1/L1CAM/TGFBR3/SHTN1/CXCR4/IG…	86
BP	GO:0010508	positive regulation of autophagy	71/7481	136/18800	0.0021799	0.0178532	0.0129406	TP53INP2/BAG3/FYCO1/HSPB8/PRKAA2/PRKN/VDAC1/EPM2A/SLC25A4/VPS13D/PIP4K2B/LARP1/HTT/SESN1/WIPI1/OPTN/GSK3B/PIK3CB/RAB3GAP2/UFL1/FLCN/TSC1/MID2/KDR/PINK1/SH3GLB1/ULK2/BCL2L11/ATG2A/SIRT1/MOAP1/RAB3GAP1/SMCR8/ENDOG/SVIP/C9orf72/ULK1/TPCN1/PIK3C2A/MAP3K7/TRIM5/SNX30/SH3BP4/TRIM22/RALB/SPTLC1/CAMKK2/FBXO7/ORMDL3/NOD1/SESN3/GNAI3/PRKD1/PIM2/PLK3/MAPK3/TRIM21/SLC25A5/TRIM34/BNIP3L/GPSM1/BAD/PIP4K2A/RIPK…	71
BP	GO:0060560	developmental growth involved in morphogenesis	115/7481	234/18800	0.00218883	0.0179032	0.0129769	AURKA/FLRT3/FLRT1/VEGFA/MAPT/GOLGA4/CDH4/PRKN/RNF157/COBL/SEMA6C/HSP90AA1/RAB21/ADPRHL1/SIX4/AUTS2/USP9X/PPP3CB/VCL/BDNF/CDKL3/EIF4G2/SYT2/PAFAH1B1/SEMA4D/TMEM108/SPG11/RTN4/PAK6/DVL1/GSK3B/HSP90AB1/MED12/SPAG9/TTL/NIN/SEMA6D/PLAA/ULK2/CDKL5/DNM2/SOX9/RNF6/DIP2B/MED1/FGF13/PLXNA1/C9orf72/DDR1/ULK1/EPB41L5/HDAC6/SRF/YAP1/BMPR2/ADNP/RAB11A/CDK5/CYFIP1/SPRY1/ITGA4/PLXNA3/SEMA3F/LAMB2/LZTS2/APP/TBX2/…	115
BP	GO:0043488	regulation of mRNA stability	81/7481	158/18800	0.00219208	0.0179067	0.0129794	GDNF/NOCT/ROCK2/TUT4/BOLL/RBM24/CPEB3/FASTKD1/SAMD4A/CSDE1/AGO2/PATL1/FXR1/PRKCA/FASTKD5/ALKBH5/PLEKHN1/TOB1/CNOT7/TNRC6B/LARP1/FASTKD2/CNOT1/TIRAP/GIGYF2/PCBP4/LARP4B/PNPT1/YTHDF3/MAPKAPK2/FXR2/PABPC4/SERBP1/DHX36/AXIN2/TNRC6A/MLH1/PUM1/THRAP3/HNRNPU/RC3H2/PAN2/POLR2D/DCP1A/MEIOC/CELF1/FTO/PDE12/YBX3/PAIP1/SYNCRIP/RC3H1/TUT7/TBRG4/MAPK14/TNRC6C/EXOSC3/TRAF5/TRAF2/DCP1B/RNASEL/CNOT8/TRAF3IP2/MEX3…	81
BP	GO:0002824	positive regulation of adaptive immune response based on somatic recombination of immune receptors built from immunoglobulin superfamily domains	59/7481	110/18800	0.00221244	0.0180498	0.0130831	TFRC/RIF1/DENND1B/PRKCQ/PVR/CD274/HSPD1/NSD2/FZD5/MLH1/TP53BP1/MALT1/FBXO38/MAP3K7/SHLD3/PAXIP1/EXOSC3/TRAF2/IL1R1/MAD2L2/FADD/IL18R1/CD40/NFKBIZ/ADA/PTPRC/PRKCZ/NECTIN2/CLEC7A/STAT6/MR1/HLA-A/B2M/CD1C/HLA-E/CLCF1/HLA-F/HLA-B/HLA-H/TGFB1/HLA-G/RIPK2/NFKBID/NLRP3/P2RX7/PLA2G4A/TNFSF13/HLA-DRB1/HLA-DRA/SLC11A1/CARD9/BTK/SASH3/CD81/C3/TNFSF13B/CD4/CD28/AZGP1	59
BP	GO:0033622	integrin activation	18/7481	26/18800	0.0022762	0.0185222	0.0134256	KRIT1/FARP2/PTGER4/ITGB1BP1/RASIP1/RAP1B/CXCL12/CX3CL1/JAM3/FBLIM1/PIEZO1/FERMT3/SRC/COL16A1/SKAP1/SELP/PLEK/FN1	18
BP	GO:0060314	regulation of ryanodine-sensitive calcium-release channel activity	18/7481	26/18800	0.0022762	0.0185222	0.0134256	NOS1/DMD/JPH1/AKAP6/PDE4D/PLN/TRDN/PRKACA/JPH2/CAMK2D/HRC/GSTO1/CALM2/PKD2/FKBP1A/SRI/FKBP1B/CLIC2	18
BP	GO:1903169	regulation of calcium ion transmembrane transport	80/7481	156/18800	0.00229862	0.0186807	0.0135405	NOS1/DMD/ATP1B1/JPH1/AKAP6/PDE4D/PLN/CACNA2D1/TRDN/NIPSNAP2/CRACR2A/CHD7/VDAC1/ATP1A2/PDPK1/PRKACA/JPH2/HSPA2/CAPN3/CASQ1/HTT/TMEM38B/STIM1/CAMK2D/PDE4B/DIAPH1/ANK2/UBQLN1/CACNG6/STRIT1/TMEM38A/HRC/PRKCE/RGN/YWHAE/STIMATE/PRNP/CDK5/PLCG2/GSTO1/THADA/C4orf3/SESTD1/CALM2/APLNR/TRPC1/PKD2/UBASH3B/PRKD1/CXCL10/CBARP/FKBP1A/SRI/LIME1/PTK2B/CX3CL1/GEM/DRD4/FKBP1B/GNB5/REM1/VMP1/PIK3CG/LYN/CLIC2/PLP1/FY…	80
BP	GO:0032273	positive regulation of protein polymerization	51/7481	93/18800	0.0023036	0.0186972	0.0135524	MAPT/LMOD2/CLIP1/TPPP2/AKAP9/PAK1/C15orf62/CLASP1/HSP90AA1/TOGARAM1/CKAP5/PFN2/NCKAP1/MTOR/SLAIN2/RICTOR/NIN/PINK1/PRKCE/DLG1/CDK5RAP2/TPPP/TENM1/RHOA/CDC42EP4/SNX9/ARL2/KIRREL1/PSRC1/NAV3/PTK2B/MAP1B/VASP/FCHSD1/OCLN/CDC42EP1/PFN1/RPS3/ARL3/CSF3/FES/CDC42EP2/BAIAP2/TPPP3/CARMIL1/CCL24/HCK/NCKAP1L/CDC42EP5/PYCARD/CCL21	51
BP	GO:0005976	polysaccharide metabolic process	58/7481	108/18800	0.00230997	0.0187249	0.0135725	AGL/PPP1R3A/ACADM/IRS2/GYS1/PPP1R3C/PPP1R3B/PHKA1/B4GALT5/PPP1CB/PHKB/PPP1R2B/EPM2AIP1/IRS1/POMC/PYGM/RB1CC1/SORBS1/PFKM/UGP2/INSR/PPP1R3F/GSK3B/GYG1/DYRK2/STK40/GBE1/PPP1R2/PHKA2/NDST1/AKT2/STBD1/PHKG1/SELENOS/PHKG2/EXT2/SMPD3/CSGALNACT1/NR1D1/PYGB/ENPP1/KHK/CHST7/B3GNT2/EXT1/AOAH/LEPR/B3GNT8/B3GNT9/TGFB1/PPP1R3G/IGF1/HAS2/PYGL/PHLDA2/RUBCNL/B3GNT7/GYG2	58
BP	GO:0048675	axon extension	64/7481	121/18800	0.0023257	0.0188283	0.0136475	VEGFA/MAPT/GOLGA4/CDH4/SEMA6C/HSP90AA1/RAB21/AUTS2/USP9X/PPP3CB/VCL/CDKL3/EIF4G2/PAFAH1B1/SEMA4D/SPG11/RTN4/DVL1/GSK3B/HSP90AB1/TTL/SEMA6D/ULK2/CDKL5/DNM2/RNF6/DIP2B/C9orf72/ULK1/SRF/BMPR2/ADNP/RAB11A/CDK5/CYFIP1/PLXNA3/SEMA3F/LAMB2/EDN1/DISC1/SEMA4C/RTN4R/PTPRS/CXCL12/MAP1B/NLGN3/SEMA3B/OLFM1/MT3/TRPV2/DPYSL2/NTN1/NRP2/DBN1/L1CAM/SHTN1/NDN/DCLK1/ALCAM/SLIT3/ARHGAP4/SEMA3E/FN1/APOE	64
BP	GO:0034976	response to endoplasmic reticulum stress	125/7481	257/18800	0.00233012	0.0188401	0.013656	ATF3/ATP2A2/USP13/OPA1/SEL1L2/PRKN/ERMP1/EP300/USP25/VAPB/CTH/EIF4G1/UBE4B/TMTC4/AIFM1/UGGT1/USP19/DAB2IP/ECPAS/NPLOC4/GSK3B/USP14/BCL2/MARCHF6/UFL1/MBTPS2/UBQLN1/DDX3X/UBXN4/LPCAT3/BCL2L11/UBA5/SIRT1/FAF1/VCP/EDEM3/SVIP/NGLY1/PTPN1/CERT1/CCDC47/SEC16A/UBE2G2/PPP2CB/YOD1/STT3B/FBXO6/FOXRED2/RNFT1/UBQLN2/BAG6/COPS5/RHBDD1/P4HB/PTPN2/SELENOS/CDK5RAP3/TMX1/TRAF2/WFS1/ERLIN1/TMCO1/CREB3L2/CREB3L4/AUP…	125
BP	GO:0033143	regulation of intracellular steroid hormone receptor signaling pathway	41/7481	72/18800	0.00236677	0.0191099	0.0138515	KMT2D/PAK1/EP300/NCOR1/CLOCK/STRN3/PARP1/HEYL/CNOT1/NCOR2/CARM1/PIAS2/UFL1/CRY2/ZNF366/BRCA1/KDM5D/UBA5/SIRT1/RNF6/CRY1/MED1/LATS1/CNOT9/HDAC6/YAP1/TP63/PKN1/RHOA/PRMT2/DDRGK1/LBH/KANK2/CALR/TCF21/SRC/FOXH1/FOXP1/DAB2/SFRP1/LMO3	41
BP	GO:0033631	cell-cell adhesion mediated by integrin	13/7481	17/18800	0.00237554	0.0191099	0.0138515	WNK1/ITGA4/SWAP70/ADA/CD3E/PLPP3/NPNT/ITGA5/PIEZO1/FERMT3/SKAP1/CCL5/DPP4	13
BP	GO:0070206	protein trimerization	13/7481	17/18800	0.00237554	0.0191099	0.0138515	P2RX3/PNPT1/CLYBL/STEAP4/SIGMAR1/MLKL/MIF/HLA-G/ASIC1/SCARA5/SLC1A5/COL1A2/ALOX5AP	13
BP	GO:1900034	regulation of cellular response to heat	13/7481	17/18800	0.00237554	0.0191099	0.0138515	MAPT/EP300/CHORDC1/DNAJB6/CREBBP/MTOR/MAPKAPK2/ATM/GSK3B/SIRT1/HSF1/DNAJB1/CD34	13
BP	GO:0097553	calcium ion transmembrane import into cytosol	79/7481	154/18800	0.0024104	0.0193656	0.0140369	NOS1/RYR3/DMD/RYR1/JPH1/AKAP6/PDE4D/PLN/CACNA2D1/TRDN/IBTK/CHD7/ATP1A2/GP1BA/PDPK1/PRKACA/SLC8A3/JPH2/CAPN3/CACNA1S/CASQ1/HTT/TMEM38B/CAMK2D/DIAPH1/LETM1/ANK2/TMEM38A/HRC/PRKCE/TPCN1/TRPV1/CHERP/NOL3/RASA3/SLC24A1/PRNP/PLCG2/GSTO1/CALM2/ITPR1/APLNR/SLC8B1/TRPC1/PKD2/DDIT3/FGF2/UBASH3B/LCK/PRKD1/MCOLN1/CXCL10/FKBP1A/SRI/LIME1/PTPRC/PTK2B/CX3CL1/SLC24A4/FKBP1B/TRPV2/CACNA1A/TRPM2/MCOLN3/LYN/CLIC2/P…	79
BP	GO:0001508	action potential	74/7481	143/18800	0.00241696	0.0193938	0.0140574	P2RX3/SCN2B/ATP2A2/CTNNA3/DMD/GPD1L/PTPN3/ATP1B1/AKAP6/SLMAP/CACNA2D1/PKP2/KCNJ2/AKAP9/KCNN2/SCN4A/SCN3B/CLCN1/ATP1A2/MYH14/RNF207/ANK3/MTOR/KCNA5/SCN7A/KCNB1/CAMK2D/ANK2/JUP/FGF13/DLG1/TMEM161B/SCN1B/TRPM4/YWHAE/GNA11/SNTA1/GNAQ/KCNMB4/ATP1A1/KCNJ8/YWHAH/GJA5/KCNMB3/CHRNB2/GJA1/FLNA/RANGRF/CAV1/CHRNA1/SRI/GNA14/CLN3/CNR1/FKBP1B/KCNE4/ADRA1A/KCND2/KCNE3/DSP/DSC2/TBX18/KCNAB2/P2RX1/GPER1/CXADR/SCN…	74
BP	GO:0006487	protein N-linked glycosylation	40/7481	70/18800	0.00243807	0.0195385	0.0141622	ST3GAL1/ENTPD5/MLEC/UGGT1/ALG11/GFPT1/STT3B/ALG10B/DDOST/RPN2/DHDDS/MGAT2/MGAT3/DOLK/EXT2/RPN1/UGGT2/MGAT5/NUDT14/DERL3/TMEM165/STT3A/DAD1/ALG8/SRD5A3/ALG1/MGAT1/MAN1C1/MPDU1/TMEM258/SLC39A8/FUT8/PMM1/ALG14/PMM2/GAL3ST1/ALG5/OSTC/KRTCAP2/GFPT2	40
BP	GO:0010971	positive regulation of G2/M transition of mitotic cell cycle	19/7481	28/18800	0.00247099	0.0197685	0.014329	CDC25C/HSPA2/RRM2B/PBX1/DBF4B/BRD4/RRM1/RAB11A/VPS4B/APP/FBXO5/CDK4/RAD51B/RCC2/CCNB1/CDC25B/WNT10B/CCND1/CDC7	19
BP	GO:0060284	regulation of cell development	230/7481	500/18800	0.00247302	0.0197685	0.014329	AURKA/VEGFA/MAPT/ROCK2/GOLGA4/SPEN/STAU2/TRIB1/WDR62/CDH4/RET/ZNF664-RFLNA/CHD7/LMOD3/PLCB1/SEMA6C/RAB21/TIAM2/DUSP10/CLOCK/LIMS1/NEURL1/PRKDC/LRP4/RFLNA/FBXW7/PCM1/ASPA/MBP/CAMK2B/DICER1/VCL/BDNF/HEYL/MTOR/CDKL3/RNF10/SPRY4/DAG1/EIF4G2/CRKL/SS18L1/PAFAH1B1/SEMA4D/NF1/RTN4/PDE3A/GSK3B/FZD3/RAPGEF2/HOOK3/SIRT2/BCL2/UFL1/DHX36/LIG4/MAP2K1/AXIN2/SKIL/AMIGO1/NIN/SEMA6D/MYOD1/DMTN/ULK2/RREB1/CDKL5/FBX…	230
BP	GO:0001776	leukocyte homeostasis	49/7481	89/18800	0.00249093	0.0198617	0.0143965	SOS2/MEF2C/MIR17HG/PPP3CB/DNAJA3/ZC3H8/PDE4B/PIK3CB/BCL2/SKIL/SOS1/BCL2L11/RC3H2/STAT5B/RC3H1/SLC15A4/SPNS2/CAMLG/PKN1/SLC39A3/FADD/TRAF3IP2/GPAM/ADA/PMAIP1/RPS6/LAT/FAS/BCL10/JAM3/TCIRG1/PIK3CD/TSC22D3/RIPK3/MERTK/AXL/LYN/MIF/JAK3/P2RX7/BAX/CORO1A/LGALS9/DOCK11/TNFSF13B/NCKAP1L/ANXA1/GPR183/HCAR2	49
BP	GO:0007589	body fluid secretion	49/7481	89/18800	0.00249093	0.0198617	0.0143965	VEGFA/P2RY2/CELSR2/ERBB4/APLN/WNK1/HK2/NEURL1/SLC29A2/NCOR2/COX2/ATP7B/SLC22A4/UPRT/PRKCE/MED1/SLC4A5/DDR1/COPA/STAT5B/ATP7A/UMPS/GUCA1B/EDN1/AQP1/TRAF3IP2/NPR1/GJA1/MTX1/CAV1/ADA/OAS2/STAT5A/STK39/VDR/SOCS2/NME1/SCT/APRT/CCND1/ADORA1/NR1H3/VAMP8/NPR3/CYBA/KCNN4/SCNN1B/TACR1/CDO1	49
BP	GO:0001841	neural tube formation	56/7481	104/18800	0.00251695	0.0200187	0.0145103	HECTD1/SDC4/OPA1/COBL/PRKACA/TGFB2/DVL1/ARHGAP35/MTHFD1/FZD3/MED12/TSC1/PHACTR4/SETD2/RGMA/DVL3/LIAS/SCRIB/SEC24B/KDM2B/IFT172/KIF20B/DEAF1/PRICKLE1/RARA/CDK20/TCTN1/SOX4/BMP4/LMO4/SEMA4C/TEAD2/RPS7/VASP/BCL10/CC2D2A/PFN1/IFT122/RARG/IFT57/FZD1/BMP5/PLXNB2/TGFB1/PTK7/IFT52/CELSR1/ADM/CTHRC1/BMP7/MTHFD1L/SPINT2/SFRP1/SFRP2/TWIST1/ST14	56
BP	GO:1903509	liposaccharide metabolic process	56/7481	104/18800	0.00251695	0.0200187	0.0145103	B3GNT5/B3GALT1/ST8SIA5/ST3GAL1/B4GALT5/NEU3/GBA2/PIGF/GPLD1/LARGE1/ST3GAL3/PIGN/PIGW/CPTP/PGAP4/SCCPDH/B4GALT6/ST3GAL2/GPAA1/GLTP/CLN6/PIGU/TM9SF2/UGCG/NEU1/PIGQ/KIT/PIGM/PGAP3/PIGC/NAGA/ST8SIA4/PIGB/B4GALT4/GLA/PIGT/GLB1/ST3GAL4/ST6GALNAC6/DPM3/B3GALNT1/GAL3ST1/AOAH/GM2A/DPM2/HEXA/B3GALT4/HEXB/FUCA1/ST8SIA1/GBGT1/BAX/A4GALT/SUMF1/PRKCD/GAL3ST4	56
BP	GO:1905039	carboxylic acid transmembrane transport	78/7481	152/18800	0.00252766	0.0200733	0.0145499	SLC7A5/SLC38A2/SLC38A1/SLC25A30/IRS2/SLC7A2/SLC38A3/SLC25A12/SLC7A5P2/ATP1A2/SLC16A1/ABCC5/SLC47A1/SLC36A2/SLC16A3/MPC1/SLC25A15/ACSL1/MPC2/ABCD3/SLC25A11/SLC1A4/CPT1B/SLC38A4/CPT2/SLC16A10/ABCC1/SLC36A1/AKT2/SLC22A4/SLC6A6/SLC3A1/SLC5A6/SLC1A3/SFXN1/SLC25A20/SLC15A4/AGT/SLC25A18/SLC36A4/PSEN1/LRRC8D/SLC25A14/CPT1A/SLC46A1/SLC43A2/ARL6IP1/SLC43A1/SLC3A2/SLC16A11/SLC16A2/ACSL5/SLC25A10/SLC7A1/SLC2…	78
BP	GO:0035296	regulation of tube diameter	73/7481	141/18800	0.00253331	0.0200733	0.0145499	NOS1/PRKG1/ROCK2/P2RY2/ATP1A2/SOD2/GCLM/CD38/P2RY1/GRIP2/KCNA5/PPARD/SMTNL1/ZDHHC21/DOCK4/ITGA1/TRPM4/SMTNL2/PIK3C2A/ATP2B1/SNTA1/AGT/BMPR2/ADCY6/NOS3/KCNMB4/RHOA/DOCK5/EXT2/TBXA2R/EDN1/VSTM4/GJA5/NPR1/ECE1/RAP1GDS1/ITGB1BP1/SERPINF2/CAV1/PLOD3/AGTR1/SCPEP1/FOXC2/GPX1/EXT1/ADRA1A/ACTA2/AVPR2/ADRA1B/ADRA2C/FOXC1/ADORA1/P2RX1/RGS2/HRH2/GPER1/KCNMB1/CYSLTR1/ADM/NPR3/HRH1/BDKRB2/MMP2/KLF2/TBXAS1/SOD3…	73
BP	GO:0097746	blood vessel diameter maintenance	73/7481	141/18800	0.00253331	0.0200733	0.0145499	NOS1/PRKG1/ROCK2/P2RY2/ATP1A2/SOD2/GCLM/CD38/P2RY1/GRIP2/KCNA5/PPARD/SMTNL1/ZDHHC21/DOCK4/ITGA1/TRPM4/SMTNL2/PIK3C2A/ATP2B1/SNTA1/AGT/BMPR2/ADCY6/NOS3/KCNMB4/RHOA/DOCK5/EXT2/TBXA2R/EDN1/VSTM4/GJA5/NPR1/ECE1/RAP1GDS1/ITGB1BP1/SERPINF2/CAV1/PLOD3/AGTR1/SCPEP1/FOXC2/GPX1/EXT1/ADRA1A/ACTA2/AVPR2/ADRA1B/ADRA2C/FOXC1/ADORA1/P2RX1/RGS2/HRH2/GPER1/KCNMB1/CYSLTR1/ADM/NPR3/HRH1/BDKRB2/MMP2/KLF2/TBXAS1/SOD3…	73
BP	GO:0045017	glycerolipid biosynthetic process	123/7481	253/18800	0.00256031	0.020262	0.0146866	EFR3B/SMG1/GPAT3/INPP5J/DGKD/SOCS7/EFR3A/AGPAT3/FBXW7/PIGF/LPIN1/SOCS6/MTMR3/PLIN5/PIP5K1A/PIP4K2B/PCYT1A/PIKFYVE/GPLD1/FABP3/INPPL1/ACSL1/FITM2/GK/ATM/PIK3CB/DGKH/DGKZ/IMPA1/SYNJ2/SELENOI/PITPNM2/PIGN/TTC7B/PIGW/INPP4A/GNPAT/INPP4B/LPCAT3/PITPNM1/MTMR1/ACSL3/PLA2G4C/PGAP4/ABHD5/SYNJ1/MTM1/IMPA2/CTDNEP1/CHKA/RGN/PIK3C2B/ABHD3/CNEP1R1/PIK3C2A/HDHD5/IP6K3/BPNT2/MTMR7/MTMR6/LPGAT1/SOCS5/GPAA1/PNPLA2…	123
BP	GO:0010812	negative regulation of cell-substrate adhesion	38/7481	66/18800	0.00257874	0.0203316	0.0147371	GCNT2/BCL6/CLASP2/SPRY4/FZD7/NF1/HOXA7/DMTN/NF2/RASA1/KANK1/MEN1/FAM107A/GBP1/RHOA/ANGPT2/MIR939/CORO2B/RCC2/ACVRL1/PHLDB2/CORO1C/FZD4/ITGB1BP1/ADAM15/CX3CL1/SRC/APOD/MELTF/SERPINE1/MYOC/MMP14/TACSTD2/PTPRO/FBLN1/COL1A1/SEMA3E/EFNA5	38
BP	GO:0046847	filopodium assembly	38/7481	66/18800	0.00257874	0.0203316	0.0147371	FGD6/STAU2/RIPOR2/FXR1/NEURL1/MYO10/FNBP1L/FXR2/RHOQ/FGD4/DMTN/RAB3IP/SRF/ARHGAP44/WASL/TENM1/FGD1/DNM3/PPP1R9B/AGRN/MIEN1/SRGAP2/SRGAP2C/EZR/ARAP1/FGD5/CLN3/FSCN1/FGD3/FGD2/TRPM2/S1PR2/GPM6A/PALM/PRKCD/ITGB4/DOCK11/CCL21	38
BP	GO:0070265	necrotic cell death	38/7481	66/18800	0.00257874	0.0203316	0.0147371	MIR22/PPIF/DNM1L/SLC25A4/CFLAR/COX2/PGAM5/FZD9/CYLD/SPATA2/SLC6A6/TRPM7/OGT/YBX3/NOL3/RBCK1/TMEM123/TRAF2/TLR3/FADD/ARHGEF2/ITPK1/TP53/CAV1/CASP6/IRF3/FAS/CASP8/MT3/ATG9B/MLKL/RIPK3/TSPO/BAX/PYGL/NINJ1/BOK/NUPR1	38
BP	GO:0048568	embryonic organ development	208/7481	449/18800	0.00259059	0.0203997	0.0147864	GDNF/VEGFA/HIPK2/E2F8/PROX1/HECTD1/EYA1/RSPO3/TEAD1/FGF9/CHD7/PKD1/COBL/BIRC6/HOXA6/MEF2C/CHRNA10/TBX15/SIX4/ALX4/NCOA1/TGFB2/DNAJB6/RNF207/TEAD3/SMAD3/PBX1/CCDC134/LBX1/SENP2/ZFPM2/NIPBL/LRIG1/ASB2/BPTF/DVL1/MTHFD1/FZD3/ARID2/HIPK1/MED12/MAP2K1/PLCD3/HOXA7/KMT2A/FZD5/KDR/PHACTR4/BBS5/POLE/SETD2/ZEB1/PLS1/PRKRA/NDST1/SOX9/TBX3/RARB/MED1/DYNC2I1/DLG1/HS6ST1/SCRIB/FRS2/BMPR1A/MAPK1/SEC24B/KDM2B/VPS…	208
BP	GO:0042542	response to hydrogen peroxide	67/7481	128/18800	0.00262281	0.0206278	0.0149518	NR4A3/ND5/PPIF/UBE3A/SOD2/ND6/FXN/PRDX3/CRYAB/KCNA5/AIFM1/KDM6B/BCL2/PINK1/SIRT1/ENDOG/SETX/STK25/PLEKHA1/TRAP1/PPP2CB/HDAC6/HSF1/OSER1/PAWR/APTX/ZNF277/PCNA/IL18BP/EDN1/AQP1/SMPD3/PCGF2/NET1/RACK1/STK26/SIGMAR1/PTK2B/RPS3/MAPK13/FKBP1B/STAT6/GPX1/MAPK7/ZNF580/RNF112/GPR37L1/RIPK3/BAD/SIRPA/TRPM2/AXL/RHOB/HGF/NQO1/FYN/SRC/CYP1B1/TXN/HMOX1/PRKCD/PDGFD/SPHK1/MMP2/COL1A1/ANXA1/KLF2	67
BP	GO:1903579	negative regulation of ATP metabolic process	20/7481	30/18800	0.00263466	0.0206953	0.0150007	PPARA/SLC25A12/PPIF/HDAC4/NCOR1/PARP1/TIGAR/FLCN/STAT3/PDE12/FIS1/RHOA/SIRT6/TP53/DDIT4/PID1/TSPO/NUPR1/SNCA/FBP1	20
BP	GO:0019229	regulation of vasoconstriction	37/7481	64/18800	0.0026472	0.0207681	0.0150534	ATP1A2/CD38/KCNA5/SMTNL1/ZDHHC21/DOCK4/TRPM4/SMTNL2/ATP2B1/SNTA1/AGT/BMPR2/KCNMB4/RHOA/DOCK5/TBXA2R/EDN1/GJA5/ECE1/CAV1/AGTR1/ADRA1A/AVPR2/ADRA1B/ADRA2C/P2RX1/HRH2/CYSLTR1/ADM/HRH1/BDKRB2/MMP2/TBXAS1/PTGS2/ADRA2A/TACR1/LEP	37
BP	GO:0007584	response to nutrient	77/7481	150/18800	0.00265068	0.0207696	0.0150546	TFRC/AGL/MN1/SLC16A1/SOD2/GCLM/HLCS/DNMT3A/NCOA1/PDK2/MTOR/ACSL1/PPARD/GNPAT/RPS6KB1/RXRA/BCKDHB/TRIM24/MED1/OXCT1/OGT/ENSA/ATP2B1/SRF/HSF1/ADSL/NDOR1/CDKN2D/A2M/RARA/BCHE/PIM1/BGLAP/TBXA2R/OGG1/GAS6/USF1/ALDH1A2/ALPL/DAD1/CXCL10/MGMT/IGFBP2/AQP3/TYMS/MAP1B/KANK2/SNAI2/ASS1/CNR1/VDR/GNAI2/FKBP1B/GPX1/TGFBR2/FES/TSPO/CCND1/CYP26B1/NQO1/AKR1C3/CYP1B1/HMOX1/POSTN/BMP7/STC1/PENK/PPARG/COL1A1/CYBB/SFR…	77
BP	GO:0055076	transition metal ion homeostasis	72/7481	139/18800	0.00265527	0.02078	0.0150621	TFRC/PRKN/SOD2/FXN/IREB2/NEO1/NCOA4/BTBD9/ANKRD9/XIAP/ATP7B/SLC30A9/CUTC/FBXL5/SLC11A2/HJV/ABCB7/SLC25A37/SMAD4/ATP7A/STEAP3/SLC39A13/SLC31A2/PRNP/SLC30A4/HMOX2/SLC39A10/SLC46A1/APP/BOLA2/SLC39A4/FTH1/LCK/STEAP4/TMC8/SRI/HYAL2/SLC39A8/BDH2/SLC30A1/HFE/SLC6A9/BOLA2B/MT3/CCDC115/SLC30A2/SLC39A7/MT1X/HEPH/B2M/SLC22A17/TTC7A/CYB561/HMOX1/SCO2/S100A9/MELTF/ATOX1/SCARA5/SLC11A1/S100A8/TF/STEAP2/CYBRD1/…	72
BP	GO:0001921	positive regulation of receptor recycling	10/7481	12/18800	0.00267616	0.0208405	0.015106	BVES/NSF/SCRIB/PSEN1/RAB29/ECE1/NSG1/RAMP3/ANXA2/SNCA	10
BP	GO:0051639	actin filament network formation	10/7481	12/18800	0.00267616	0.0208405	0.015106	FHOD3/COBL/FHOD1/PLS1/SPIRE1/PLS3/ACTN1/LCP1/ARPC5/CARMIL1	10
BP	GO:0097531	mast cell migration	10/7481	12/18800	0.00267616	0.0208405	0.015106	VEGFA/STAT5B/VEGFD/SWAP70/KIT/RIN3/PIK3CD/VEGFC/RAC2/PGF	10
BP	GO:1903909	regulation of receptor clustering	10/7481	12/18800	0.00267616	0.0208405	0.015106	DLG4/LRP4/ZDHHC2/CRKL/SHISA6/FZD9/MESD/TNFAIP6/CD81/GSN	10
BP	GO:0043487	regulation of RNA stability	86/7481	170/18800	0.00268571	0.0208892	0.0151413	GDNF/NOCT/ROCK2/TUT4/BOLL/RBM24/CPEB3/FASTKD1/SAMD4A/CSDE1/AGO2/PATL1/FXR1/PRKCA/FASTKD5/ALKBH5/PLEKHN1/TOB1/CNOT7/TNRC6B/LARP1/FASTKD2/CNOT1/TIRAP/GIGYF2/PCBP4/LARP4B/PNPT1/YTHDF3/MAPKAPK2/FXR2/PABPC4/SERBP1/DHX36/AXIN2/TNRC6A/MLH1/PUM1/THRAP3/HNRNPU/RC3H2/PAN2/POLR2D/DCP1A/MEIOC/CELF1/NSUN2/FTO/NAF1/PDE12/YBX3/PAIP1/SYNCRIP/RC3H1/TUT7/TBRG4/MAPK14/TNRC6C/EXOSC3/DDX49/TRAF5/TRAF2/DCP1B/RNASEL/DX…	86
BP	GO:0010507	negative regulation of autophagy	47/7481	85/18800	0.00268932	0.0208917	0.015143	HERC1/SMG1/EIF4G1/TAB3/MTOR/EIF4G2/MTMR9/TAB2/SIRT2/BCL2/TIGAR/TBC1D14/POLDIP2/FEZ2/TSC1/CPTP/PINK1/CLEC16A/FOXK1/SMCR8/MTM1/STAT3/UBQLN4/FOXK2/WDR6/GOLGA2/PHF23/ATG7/EHMT2/CTSA/RASIP1/TP53/MT3/BMF/ADRA1A/LEPR/TSPO/HGF/CHMP4A/PTPN22/HMOX1/IL10RA/DAP/FEZ1/NUPR1/SNCA/LEP	47
BP	GO:0003206	cardiac chamber morphogenesis	66/7481	126/18800	0.0027468	0.0213121	0.0154478	MYH6/MYH7/PROX1/PKP2/MYL3/CHD7/TNNI1/MEF2C/MIR17HG/ADPRHL1/PTCD2/TGFB2/MYL2/HEYL/ZFPM2/TNNI3/NSD2/TNNC1/SOS1/TBX3/MED1/BMPR1A/SRF/SMAD4/RBM15/BMPR2/NOS3/ZFPM1/APLNR/TBX2/RBPJ/SOX4/NOTCH2/BMP4/MESP1/CPE/ROBO1/BMP2/FKBP1A/TP53/TNNT2/SMAD6/WNT11/ADGRG6/DNAH11/DHRS3/FZD1/FOXC2/TGFBR2/SHOX2/NRP2/BMP5/DSP/PARVA/HES1/TGFBR3/TGFB1/FOXC1/FOXH1/GATA6/SLIT3/LY6E/BMP7/TBX5/SFRP2/RBP4	66
BP	GO:0016577	histone demethylation	21/7481	32/18800	0.00276885	0.0214467	0.0155453	JARID2/KDM7A/KDM4B/KDM6B/PHF2/KDM3B/PHF8/KDM5C/JMJD1C/KDM1B/UTY/KDM2A/JMJD6/KDM5D/KDM6A/KDM5A/UBE2B/KDM2B/JMJD4/FBXL19/HR	21
BP	GO:0031345	negative regulation of cell projection organization	94/7481	188/18800	0.00277091	0.0214467	0.0155453	INPP5J/UBE3A/SEMA6C/MPHOSPH9/MAP4/CD38/LRP4/MBP/PFN2/CDKL3/SPRY3/AMIGO3/CARM1/PRAG1/PAFAH1B1/CEP97/SEMA4D/RTN4/EVI5L/RAPGEF2/KREMEN1/TSC1/SEMA6D/CBFA2T2/ULK2/RGMA/DNM2/RNF6/LRIG2/DIP2B/RAB3IP/EFNB2/FGF13/ULK1/KANK1/YAP1/ARHGAP44/PAQR3/ADCY6/FKBP4/PRNP/CDK5/CDK10/RHOA/PSEN1/PLXNA3/SEMA3F/CIB1/YWHAH/DNM3/PLXNB3/CERS2/ODF2L/DTNBP1/SRGAP2C/SEMA4C/RAB29/PTPN9/FLNA/RTN4R/ITGA3/PTPRS/TBC1D30/ITM2C/PMP22…	94
BP	GO:0043506	regulation of JUN kinase activity	35/7481	60/18800	0.00277758	0.021472	0.0155637	PAK1/DUSP10/DUSP16/HIPK3/DAB2IP/FZD5/DUSP19/MAP3K10/DVL3/PTPN1/MAP3K4/MAP3K7/TRAF2/AGER/FZD8/EDN1/MAP3K12/DTNBP1/MAP3K11/FZD4/PTK2B/GSTP1/RPS3/FZD10/PDCD4/TLR6/FGD2/TNXB/MAPK8IP1/PTPN22/ARHGEF5/TNFRSF11A/SYK/SFRP1/SFRP2	35
BP	GO:0061008	hepaticobiliary system development	71/7481	137/18800	0.00278313	0.0214887	0.0155758	AURKA/ARID5B/E2F8/PROX1/PTPN3/ACADM/ACO2/IGF2R/CEACAM1/PKD1/COBL/SOD2/PTCD2/JARID2/FBXW7/SMAD3/RB1CC1/ACAT1/CFLAR/PNPT1/NIPBL/NF1/PHF2/CUL3/SOX9/MED1/UPF2/RGN/ELK1/ATP7A/SEC63/CDK5RAP3/RARA/PCNA/GFER/CCDC40/TAF10/CPT1A/UCP2/NOTCH2/CIT/GLI1/LIMS2/PKD2/MESP1/ALDH1A2/RPS15/ADA/TYMS/DNAAF1/ASS1/LSR/PRKCSH/HLX/CLDN1/WNT4/HES1/CCND1/TGFBR3/HGF/HMOX1/RPS6KA1/GATA6/GLI3/SOX17/PTN/MDK/ANXA1/PCK2/CEBPA/PCK1	71
BP	GO:0032886	regulation of microtubule-based process	121/7481	249/18800	0.00281342	0.0216962	0.0157262	AURKA/MAPT/PATJ/ROCK2/CLIP1/INPP5J/TPPP2/AKAP9/PRKAA2/WDR62/PAK1/PKD1/CLASP1/MPDZ/ATXN7/KAT2B/CHORDC1/CAMSAP1/TAOK1/MAP6D1/GBA2/TTBK2/TOGARAM1/CKAP5/CLASP2/TTC21B/DYRK1A/SLAIN2/APC/PAFAH1B1/CEP97/MEMO1/DIAPH1/GSK3B/MAPRE2/NIN/CEP70/BRCA1/TRAF3IP1/HNRNPU/MAP10/CYLD/BBS2/SIRT1/CHMP1B/TRIM37/FGF13/CDK5RAP2/RGN/ARHGEF7/DYNC1H1/SENP6/XPO1/MID1IP1/MARK2/BORCS5/SPICE1/HDAC6/PRUNE1/CDH5/TPPP/GEN1/TRIM54/…	121
BP	GO:0006289	nucleotide-excision repair	34/7481	58/18800	0.00283814	0.0218072	0.0158067	FAN1/CUL4A/HUS1/SLC30A9/SLX4/LIG4/KAT7/RNF111/RAD23B/ERCC6/POLE/USP45/USP7/ERCC4/DDB1/POLK/SIRT1/UVSSA/GTF2H3/RAD23A/RPA1/GTF2H2C/MNAT1/ERCC8/PNKP/POLD1/POLD3/XAB2/OGG1/RPA3/CETN2/TP53/DDB2/NTHL1	34
BP	GO:0006611	protein export from nucleus	34/7481	58/18800	0.00283814	0.0218072	0.0158067	XPO4/BAG3/PKD1/PTPN14/HSPA9/PRKACA/STRADB/DUSP16/DNAJC27/PTPN11/GSK3B/PPM1A/CHP1/STYX/UHMK1/DESI1/XPO7/YWHAE/XPO1/CDK5/SIRT7/GAS6/TCF7L2/RAPGEF3/RANBP3L/SP100/CALR/ANP32B/NXT1/TGFB1/TXN/CAMK1/IFI27/TPR	34
BP	GO:2000649	regulation of sodium ion transmembrane transporter activity	34/7481	58/18800	0.00283814	0.0218072	0.0158067	SCN2B/DMD/GPD1L/PTPN3/ATP1B1/NEDD4/WNK2/SLMAP/KLHL24/WNK1/SCN3B/ATP1A2/NETO2/ANK3/MIR24-1/CAMK2D/FGF11/CHP1/DNM2/PRKCE/FGF13/SCN1B/YWHAH/TESC/GLRX/RANGRF/FXYD6/FXYD7/DRD4/STK39/KCNQ1/OSR1/FXYD5/FGF14	34
BP	GO:0051091	positive regulation of DNA-binding transcription factor activity	128/7481	265/18800	0.00284621	0.0218428	0.0158324	ABRA/TFRC/PPARGC1A/VEGFA/HIPK2/ARID5B/PPARGC1B/CAMK2A/JAK2/HDAC4/EP300/MAVS/PRKCQ/TSSK4/CTH/CAPN3/CLOCK/PRDX3/SMAD3/LRP6/ADCY1/TIRAP/TAF1/CFLAR/TFDP1/RPS6KA5/NKX3-1/MBTPS2/TRAPPC9/MID2/JMY/PINK1/JUP/TP53BP1/TRIM37/CHUK/MALT1/STAT3/HDAC5/UBE2N/SRF/MAP3K7/DHX33/HSF1/TRIM41/AGT/COPS5/RBCK1/TRIM5/TRAF5/TRAF2/EDA/PLCG2/CIB1/TLR3/AGER/TRIM22/APP/CD200/EDN1/KIT/ANKRD42/PRKCB/NOD1/IL18R1/DDIT3/CD40/NTRK1…	128
BP	GO:0060349	bone morphogenesis	53/7481	98/18800	0.00285896	0.0218876	0.0158649	MEF2C/FOXN3/TRIP11/MEF2D/INPPL1/GHR/AXIN2/BMPR1B/SOX9/RARB/COL27A1/BPNT2/BMPR2/RARA/SCX/FREM1/EXT2/CHSY1/NAB2/SMPD3/BMP4/SERPINH1/ALPL/CSGALNACT1/RUNX2/INSIG1/LTBP3/RARG/DHRS3/TGFBR2/SHOX2/EXT1/ATG9B/CYP26B1/THBS3/FOXC1/HAS2/MSX1/GLI3/OSR2/FGF18/TMEM107/MMP14/STC1/COL3A1/COL1A1/SFRP4/TMEM119/TSKU/SFRP2/TWIST1/ACP5/COMP	53
BP	GO:0061337	cardiac conduction	53/7481	98/18800	0.00285896	0.0218876	0.0158649	SCN2B/ATP2A2/CTNNA3/ATP1B1/ATP2B2/PDE4D/PLN/CACNA2D1/TRDN/PKP2/KCNJ2/AKAP9/KCNN2/SCN3B/ATP1A2/TMEM65/PRKACA/SLC8A3/SPTBN4/ABCC9/MEF2A/RNF207/KCNA5/CAMK2D/ANK2/JUP/HRC/TNNI3K/SCN1B/TRPM4/YWHAE/ATP2B1/AGT/ATP1A1/CALM2/GJA5/TRPC1/GJA1/FLNA/RANGRF/CAV1/SRI/ATP2A3/FKBP1B/KCNE4/KCNE3/DSP/DSC2/TBX18/CXADR/KCNQ1/TBX5/KCNJ5	53
BP	GO:0006482	protein demethylation	22/7481	34/18800	0.00287574	0.0218899	0.0158666	JARID2/KDM7A/KDM4B/KDM6B/PHF2/KDM3B/PHF8/KDM5C/JMJD1C/KDM1B/UTY/KDM2A/JMJD6/KDM5D/KDM6A/KDM5A/UBE2B/KDM2B/JMJD4/FBXL19/ALKBH4/HR	22
BP	GO:0008214	protein dealkylation	22/7481	34/18800	0.00287574	0.0218899	0.0158666	JARID2/KDM7A/KDM4B/KDM6B/PHF2/KDM3B/PHF8/KDM5C/JMJD1C/KDM1B/UTY/KDM2A/JMJD6/KDM5D/KDM6A/KDM5A/UBE2B/KDM2B/JMJD4/FBXL19/ALKBH4/HR	22
BP	GO:1904375	regulation of protein localization to cell periphery	65/7481	124/18800	0.00287658	0.0218899	0.0158666	HECTD1/RSC1A1/PDPK1/APPL1/SORBS1/EPB41/ZDHHC2/LYPLA1/DAG1/CSRP3/KIF5B/RHOQ/CNST/ZDHHC5/PLS1/ACSL3/PPFIA1/PRKCE/DLG1/ZDHHC7/ARHGAP44/PKDCC/RER1/PRNP/CDK5/GBP1/GNAI1/CIB1/EPHA2/PPP1R9B/STX4/LZTFL1/HRAS/CSK/STX8/BCL2L1/RACK1/PTPN9/EZR/RANGRF/ITGA3/PRKCZ/CLN3/PGRMC1/EFCAB7/MRAP/RHOG/EPHA3/PID1/LRP1/TGFB1/ACTB/TAMALIN/CLIP3/GPER1/CNPY4/ABI3/DAB2/MRAP2/RAMP3/GPC6/LGALS3/VAMP8/MMP14/LRRC15	65
BP	GO:0032930	positive regulation of superoxide anion generation	14/7481	19/18800	0.00288343	0.0218899	0.0158666	MAPT/AGT/HVCN1/GNAI3/GSTP1/GNAI2/CLEC7A/TGFB1/PRKCD/ITGAM/SYK/ITGB2/CYBA/TYROBP	14
BP	GO:0055003	cardiac myofibril assembly	14/7481	19/18800	0.00288343	0.0218899	0.0158666	NEB/TTN/FHOD3/PROX1/MYLK3/NRAP/ADPRHL1/MEF2A/MYL2/CSRP3/SRF/SMAD4/TCAP/PDGFRA	14
BP	GO:0071800	podosome assembly	14/7481	19/18800	0.00288343	0.0218899	0.0158666	MAPK9/ASB2/FARP2/RHOA/MSN/KIF9/SH3PXD2B/FSCN1/BIN2/SRC/LCP1/ARHGEF5/GSN/HCK	14
BP	GO:2001185	regulation of CD8-positive, alpha-beta T cell activation	14/7481	19/18800	0.00288343	0.0218899	0.0158666	CD274/SOCS1/IRF1/HFE/VSIR/HLA-A/HLA-E/RUNX3/MAPK8IP1/PTPN22/RUNX1/LILRB1/NCKAP1L/LILRB4	14
BP	GO:0010676	positive regulation of cellular carbohydrate metabolic process	33/7481	56/18800	0.00289455	0.0219238	0.0158912	PPARGC1A/PPARA/IRS2/SLC25A12/KAT2B/P2RY1/GPT/EPM2AIP1/IRS1/SORBS1/GPLD1/ARPP19/SLC45A3/INSR/DYRK2/DDB1/SIRT1/AKT2/PRKCE/RGN/PTPN2/PHKG2/PMAIP1/PTH1R/PPP1R3G/SRC/IGF1/GPER1/PTAFR/HRH1/NNMT/DGAT2/SNCA	33
BP	GO:0030500	regulation of bone mineralization	45/7481	81/18800	0.00289828	0.0219238	0.0158912	ZNF664-RFLNA/MEF2C/RFLNA/SMAD3/NOTUM/BCOR/NBR1/ANKH/BMPR1B/FZD9/ANO6/SOX9/TRPM4/BMPR1A/ACVR2B/ATP2B1/PKDCC/BMPR2/BGLAP/BMP4/GJA1/BMP2/LTBP3/PTK2B/ENPP1/SRGN/WNT4/WNT10B/DDR2/TGFB1/P2RX7/TENT5A/ALOX5/CCR1/OSR2/BMP7/OMD/PTN/ISG15/ECM1/OSR1/TMEM119/MGP/TWIST1/COMP	45
BP	GO:0045445	myoblast differentiation	45/7481	81/18800	0.00289828	0.0219238	0.0158912	FGF6/SMYD1/IFRD1/PLEC/RBM24/RIPOR2/HIF1AN/ANKRD2/PLCB1/MEF2C/CAPN3/TMEM182/KLHL41/PLEKHM3/PPARD/MBNL1/AKIRIN1/MYOD1/MAML1/SOX9/RB1/TBX3/MAPK12/MAPK14/PRICKLE1/DLL1/EID2B/TRIP4/BMP4/TCF7L2/DDIT3/PITX1/CXCL10/RANBP3L/ZFP36L1/MBNL3/BOC/IGFBP3/BTG1/WNT10B/LGALS1/TGFB1/IGF1/ID3/CDON	45
BP	GO:0007346	regulation of mitotic cell cycle	220/7481	478/18800	0.00292922	0.0221315	0.0160417	AURKA/MIR133B/PTPN3/PKIA/USP2/STK33/MAP3K20/CDC25C/FHL1/WDR62/RDX/RBL1/L3MBTL1/PKD1/DUSP3/CUL4A/PLCB1/PRKCA/TAOK1/BCL6/HSPA2/ANKRD17/EIF4G1/FOXN3/PRKDC/ASAH2/RRM2B/PTPN11/YTHDC2/RAD9B/APPL1/GBF1/USP47/PBX1/GIGYF2/TOM1L2/APC/PAFAH1B1/RPTOR/KCNA5/FOXO4/PPP2CA/DBF4B/SENP2/TFDP1/BRD4/HUS1/PKMYT1/INSR/ATM/FZD3/NEK7/SIRT2/NKX3-1/BCL2/CCNG1/RINT1/USP22/NBN/TTL/RBL2/DDX3X/CUL3/POLDIP2/BRCC3/BRCA1/EIF4E/S…	220
BP	GO:0045661	regulation of myoblast differentiation	32/7481	54/18800	0.00294588	0.0222309	0.0161137	SMYD1/RBM24/RIPOR2/HIF1AN/ANKRD2/PLCB1/MEF2C/CAPN3/TMEM182/KLHL41/PPARD/AKIRIN1/MYOD1/SOX9/TBX3/MAPK14/PRICKLE1/DLL1/EID2B/TRIP4/BMP4/DDIT3/CXCL10/RANBP3L/ZFP36L1/MBNL3/BOC/IGFBP3/BTG1/TGFB1/ID3/CDON	32
BP	GO:0051251	positive regulation of lymphocyte activation	174/7481	371/18800	0.00295769	0.0222672	0.0161401	TFRC/RIF1/IRS2/JAK2/MEF2C/CD38/PRKCQ/BCL6/ZBTB16/DUSP10/HSPH1/PRKDC/DNAJA3/PTPN11/TIRAP/CD274/HSPD1/NSD2/BCL2/MLH1/AP1G1/TP53BP1/EFNB2/MALT1/STAT5B/SOCS5/SHLD3/PAXIP1/EXOSC3/SOX13/RHOA/RARA/TESPA1/SH3KBP1/SART1/SLC39A10/AGER/MAD2L2/SOX4/IL15RA/GAS6/TNIP2/FADD/CSK/CHRNB2/GPAM/CD40/LCK/RASAL3/SOCS1/INPP5D/BTN2A2/NFKBIZ/NFATC2/BLOC1S3/IGFBP2/LAMP1/CAV1/EFNB1/SLC7A1/ADA/PTPRC/CD3E/PRKCZ/BCL10/IL4R/TN…	174
BP	GO:0043516	regulation of DNA damage response, signal transduction by p53 class mediator	23/7481	36/18800	0.00295772	0.0222672	0.0161401	ANKRD1/DYRK1A/ATM/SMYD2/SIRT1/MARCHF7/SPRED1/SOX4/PTTG1IP/YJU2/ING4/RPL26/TP53/PMAIP1/DYRK3/SNAI2/ZNF385A/MIF/MSX1/PLA2R1/CD44/SNAI1/TWIST1	23
BP	GO:0010769	regulation of cell morphogenesis involved in differentiation	52/7481	96/18800	0.00298181	0.0223954	0.016233	STAU2/RAB21/LIMS1/PRKDC/CAMK2B/CDKL3/SPRY4/CRKL/SS18L1/PAFAH1B1/DHX36/DMTN/RREB1/CDKL5/DNM2/EEF2K/CUX1/PREX1/ARHGEF7/KANK1/ARMCX5-GPRASP2/C1QBP/P4HB/GBP1/CIB1/ILK/TRIOBP/DOCK5/RCC2/LIMS2/SS18L2/CORO1C/FLNA/ITGB1BP1/MYADM/PTPRD/CALR/RELN/DBN1/LRP8/BAIAP2/HAS2/MELTF/ITPKA/DAB2/CARMIL1/MYOC/TACSTD2/MDK/FBLN1/S100A10/EFNA5	52
BP	GO:0051153	regulation of striated muscle cell differentiation	52/7481	96/18800	0.00298181	0.0223954	0.016233	MIR133B/PROX1/PPARA/MYLK3/SMYD1/AKAP6/RBM24/HDAC4/LMOD3/ATP11A/MEF2C/TOMM70/NLN/TRIM72/BDNF/MTOR/SOX6/FZD7/RBM38/BCL2/MYOD1/MAML1/FBXO22/HDAC9/MAMSTR/EFNB2/HDAC5/FRS2/PLPP7/MORF4L2/BHLHE41/DMPK/SMAD4/MAPK14/DLL1/EDN1/BMP4/MESP1/BMP2/NIBAN2/PIEZO1/SHOX2/TGFB1/CYP26B1/PI16/IGF1/MSX1/G6PD/RGS2/ARRB2/MMP14/TMEM119	52
BP	GO:0038093	Fc receptor signaling pathway	31/7481	52/18800	0.00299108	0.0224119	0.016245	NR4A3/PAK1/PRKCQ/APPL1/MAPK9/MAP2K4/SOS1/PRKCE/MAPK8/MAP3K7/PLCG2/KIT/MAPK10/PTPRJ/PTPRC/FGR/VAV2/MYO1G/PLD2/MS4A2/LYN/FYN/SRC/PRKCD/BTK/CD200R1/SYK/HCK/FCGR2B/VAV1/FCER1G	31
BP	GO:0048013	ephrin receptor signaling pathway	31/7481	52/18800	0.00299108	0.0224119	0.016245	KALRN/PAK1/PTPN11/EFNB2/RASA1/ARHGEF7/ANKS1A/EPHA2/EPHB6/SIPA1L1/RBPJ/SS18/NTRK1/EPHB4/EFNB1/CHN1/EPHA3/EFNA1/EPHA7/LYN/FYN/SRC/EPHA1/NGEF/ARHGEF28/EPHB3/EFNA3/EFNA4/TIAM1/MMP2/EFNA5	31
BP	GO:1902229	regulation of intrinsic apoptotic signaling pathway in response to DNA damage	24/7481	38/18800	0.00301725	0.0225813	0.0163677	USP47/BCL2/DDIAS/SKIL/SIRT1/NACC2/MARCHF7/CDKN2D/BCL2L1/RAD9A/RPL26/CXCL12/BID/SNAI2/RPS3/ELL3/ZNF385A/MIF/ACKR3/MUC1/CD44/SNAI1/SFRP2/CLU	24
BP	GO:0031503	protein-containing complex localization	79/7481	155/18800	0.00302082	0.0225813	0.0163678	LRRC7/STAU2/AKAP9/SYNJ2BP/SGCD/DLG4/GRIP2/PCM1/TTC21B/PURA/DAG1/ATM/SHISA6/MIOS/KIF5B/IFT81/NOP9/TRAF3IP1/HNRNPU/KLHL21/GPHN/EFNB2/DYNC2I1/DLG1/OPHN1/SCRIB/LCA5L/XPO1/SSX2IP/IFT172/ARHGAP44/WASL/LSG1/NACC2/FKBP4/RAB11A/RABL2B/CEP131/SSNA1/IFT27/RPGR/DYNC2H1/DNM3/RALB/HRAS/RCC2/DZIP1/KIF5C/TTC30B/CPLX1/TNFAIP2/IFT20/EZR/DYNC2LI1/KIF3B/KIF17/RPS15/NSG1/PRKCZ/DLG3/TTC21A/DRD4/IFT122/IFT43/ARL3/IFT57…	79
BP	GO:0001913	T cell mediated cytotoxicity	30/7481	50/18800	0.00302897	0.022589	0.0163733	CEACAM1/PVR/PPP3CB/PRF1/AGER/FADD/RAB27A/CTSH/PTPRC/NECTIN2/MICA/EMP2/MR1/HLA-A/B2M/CD1C/HLA-E/HLA-F/RIPK3/HLA-B/HLA-H/HLA-G/P2RX7/HLA-DRB1/HLA-DRA/CTSC/LILRB1/NCKAP1L/FCGR2B/AZGP1	30
BP	GO:0002269	leukocyte activation involved in inflammatory response	30/7481	50/18800	0.00302897	0.022589	0.0163733	MAPT/JAK2/ATM/TRPV1/SYT11/IFNGR1/TLR3/AGER/APP/TRAF3IP2/NR1D1/IFNGR2/PTPRC/CX3CL1/MYD88/TLR6/CST7/TLR2/ITGAM/CTSC/GRN/C5AR1/ITGB2/SPHK1/SNCA/SCNN1B/CLU/AIF1/TYROBP/C1QA	30
BP	GO:0048863	stem cell differentiation	104/7481	211/18800	0.00307263	0.022851	0.0165633	KBTBD8/GDNF/ESRRB/ERBB4/RBM24/RET/ZNF281/HSPA9/SEMA6C/MEF2C/FBXL17/PRKDC/JARID2/TGFB2/MSI2/TAPT1/LRP6/SOX6/FOXO4/SEMA4D/GSK3B/UFL1/DHX36/HOXA7/MTCH2/PUM1/SEMA6D/PHACTR4/HNRNPU/SETD2/SOX9/ITCH/PUS7/NOLC1/NSUN2/STAT3/SLC4A11/BMPR1A/MAPK1/N4BP2L2/SRF/SMAD4/YAP1/PITX2/TP63/PHF5A/HOXB4/NELFB/RADIL/A2M/PRICKLE1/PWP1/SEMA3F/TCF15/HESX1/EDN1/KIT/FAM172A/BMP4/FGF2/CORO1C/ALDH1A2/SEMA4C/CDH2/PEF1/LBH/TEAD2…	104
BP	GO:0010830	regulation of myotube differentiation	28/7481	46/18800	0.00307736	0.022851	0.0165633	MIR133B/SMYD1/RBM24/HDAC4/LMOD3/ATP11A/NLN/TRIM72/BDNF/MTOR/RBM38/BCL2/MYOD1/MAML1/FBXO22/HDAC9/MAMSTR/HDAC5/PLPP7/BHLHE41/DMPK/MAPK14/NIBAN2/PIEZO1/SHOX2/CYP26B1/MMP14/TMEM119	28
BP	GO:0010907	positive regulation of glucose metabolic process	26/7481	42/18800	0.00307853	0.022851	0.0165633	PPARGC1A/PPARA/IRS2/SLC25A12/KAT2B/GPT/EPM2AIP1/IRS1/SORBS1/GPLD1/ARPP19/SLC45A3/INSR/DYRK2/DDB1/SIRT1/AKT2/RGN/PTPN2/PHKG2/PMAIP1/PPP1R3G/SRC/IGF1/NNMT/DGAT2	26
BP	GO:0070266	necroptotic process	26/7481	42/18800	0.00307853	0.022851	0.0165633	MIR22/PPIF/DNM1L/SLC25A4/CFLAR/PGAM5/FZD9/CYLD/SPATA2/TRPM7/OGT/YBX3/RBCK1/TLR3/FADD/ARHGEF2/ITPK1/TP53/CAV1/CASP6/FAS/CASP8/MLKL/RIPK3/PYGL/BOK	26
BP	GO:0045913	positive regulation of carbohydrate metabolic process	43/7481	77/18800	0.00311692	0.023055	0.0167111	PPARGC1A/PPARA/IRS2/SLC25A12/PRKAA2/KAT2B/P2RY1/GPT/EPM2AIP1/IRS1/SORBS1/GPLD1/ENTPD5/ARPP19/SLC45A3/ZBTB20/INSR/SLC4A4/DYRK2/DDB1/SIRT1/AKT2/PRKCE/RGN/ARNT/PTPN2/PSEN1/PHKG2/APP/PRXL2C/PMAIP1/PTH1R/P2RX7/PPP1R3G/SRC/IGF1/HAS2/GPER1/PTAFR/HRH1/NNMT/DGAT2/SNCA	43
BP	GO:0070373	negative regulation of ERK1 and ERK2 cascade	43/7481	77/18800	0.00311692	0.023055	0.0167111	ATF3/MIR133B/WNK2/SYNJ2BP/DUSP3/CHRNA10/DUSP10/SPRY4/SPRY3/EIF3A/NDRG2/DAB2IP/DUSP29/FLCN/RANBP9/PTPN1/DLG1/SMAD4/PTPN2/GBP1/SPRY1/TBC1D10C/SPRED1/CSK/EZR/ITGB1BP1/BTN2A2/PTPRC/SPRED3/GSTP1/TIMP3/DUSP6/TLR4/SIRPA/LIF/LYN/EMILIN1/GPER1/DAB2/DUSP4/FBLN1/LMO3/ADIPOQ	43
BP	GO:0086001	cardiac muscle cell action potential	43/7481	77/18800	0.00311692	0.023055	0.0167111	SCN2B/ATP2A2/CTNNA3/DMD/GPD1L/ATP1B1/SLMAP/CACNA2D1/PKP2/KCNJ2/AKAP9/KCNN2/SCN3B/ATP1A2/RNF207/ANK3/KCNA5/CAMK2D/ANK2/JUP/FGF13/DLG1/TMEM161B/SCN1B/TRPM4/YWHAE/SNTA1/ATP1A1/KCNJ8/GJA5/GJA1/FLNA/RANGRF/CAV1/KCNE4/KCNE3/DSP/DSC2/TBX18/CXADR/KCNQ1/KCNIP2/KCNJ5	43
BP	GO:0033209	tumor necrosis factor-mediated signaling pathway	57/7481	107/18800	0.00318208	0.0235096	0.0170406	JAK2/PRKN/MIR27B/LIMS1/XIAP/MIR24-1/PYDC1/HIPK1/SPPL2A/CYLD/SPATA2/NKIRAS2/CARD8/CHUK/PPP2CB/UBE2K/RFFL/NOL3/PTPN2/PELI3/TRAF5/TRAF2/ILK/TNFRSF25/TRAIP/GAS6/TRAF3IP2/TP53/PTK2B/TNFRSF1B/TXNDC17/GSTP1/FAS/CASP8/TNFRSF4/TNFRSF1A/NFKBIA/EDA2R/EXT1/NAIP/CASP1/TNFRSF14/CASP4/TRADD/PLVAP/CARD16/CCDC3/TNFSF13B/TNFRSF11A/SYK/SPHK1/TMSB4X/KRT18/PYCARD/LAPTM5/CD70/ADIPOQ	57
BP	GO:0010876	lipid localization	206/7481	446/18800	0.00319849	0.0235981	0.0171048	ABCC11/MAP2K6/PPARA/GOT2/TEX2/IRS2/ATP8A1/VLDLR/PRKN/MIR27B/CEACAM1/ESYT3/ATP11A/DENND5B/OSBPL11/ANO7/FBXW7/POMC/PTPN11/SAR1B/OSBPL1A/APOO/PLIN5/PLA2G12A/LRP6/GRAMD1C/PNPLA8/FABP3/OSBP2/OSBPL6/ACSL1/ABCB4/FITM2/ABCD3/ATG2B/PPARD/SCP2/LDAF1/NKX3-1/CPT1B/CROT/PITPNM2/CRY2/ABCA5/CPT2/CPTP/SPX/OSBP/SREBF2/EPRS1/SEC24A/ABCC1/ACACB/RPS6KB1/ANO6/LPCAT3/PITPNM1/TMF1/ACSL3/ATG2A/SIRT1/AKT2/HDLBP/CRY1/NRIP…	206
BP	GO:0007219	Notch signaling pathway	91/7481	182/18800	0.00320151	0.0235981	0.0171048	GOT1/PLN/SPEN/SYNJ2BP/HIF1AN/GAS2/BCL6/GRIP2/NEURL1/FBXW7/TGFB2/HEYL/PRAG1/KCNA5/NEPRO/AAK1/SREBF2/CBFA2T2/NOTCH4/RITA1/MAML1/WDR12/PTP4A3/SOX9/MIB2/STAT3/ZNF423/IFT172/YAP1/RBM15/TP63/NOS3/TSPAN14/PSEN1/SLC35C2/TCIM/POGLUT1/DLL1/GATA2/APP/DTX4/TBX2/HOXD3/KIT/RBPJ/NOTCH2/MAML2/MESP1/PSENEN/SORBS2/NOTCH2NLC/ITGB1BP1/ROBO1/APH1B/BMP2/NOTCH2NLA/SLC35C1/CDH6/NLE1/NOTCH2NLB/CDK3/SNAI2/NIBAN2/MFNG/TSPA…	91
BP	GO:0035150	regulation of tube size	73/7481	142/18800	0.00320631	0.023606	0.0171105	NOS1/PRKG1/ROCK2/P2RY2/ATP1A2/SOD2/GCLM/CD38/P2RY1/GRIP2/KCNA5/PPARD/SMTNL1/ZDHHC21/DOCK4/ITGA1/TRPM4/SMTNL2/PIK3C2A/ATP2B1/SNTA1/AGT/BMPR2/ADCY6/NOS3/KCNMB4/RHOA/DOCK5/EXT2/TBXA2R/EDN1/VSTM4/GJA5/NPR1/ECE1/RAP1GDS1/ITGB1BP1/SERPINF2/CAV1/PLOD3/AGTR1/SCPEP1/FOXC2/GPX1/EXT1/ADRA1A/ACTA2/AVPR2/ADRA1B/ADRA2C/FOXC1/ADORA1/P2RX1/RGS2/HRH2/GPER1/KCNMB1/CYSLTR1/ADM/NPR3/HRH1/BDKRB2/MMP2/KLF2/TBXAS1/SOD3…	73
BP	GO:0050821	protein stabilization	95/7481	191/18800	0.0032237	0.0237005	0.017179	PPARGC1A/USP13/ATP1B1/USP2/BAG3/PRKN/EP300/HSP90AA1/RAB21/CDC37L1/USP9X/MCM8/FBXW7/SAXO1/PFN2/SMAD3/NAA15/OTUD3/CRYAB/GTPBP4/TAF1/USP19/MTMR9/HSPD1/ATF7IP/RTN4/DVL1/HCFC1/LAMP2/HSP90AB1/ANK2/AAK1/CHP1/TSC1/PINK1/PRKRA/USP7/NAA16/DVL3/MORC3/ZNF207/SEC16A/PEX19/MDM4/TCP1/UBE2B/CCT6A/BAG6/MARCHF7/CAMLG/GNAQ/VHL/WFS1/WDR81/ZSWIM7/RPL5/PIM1/SOX4/TNIP2/TESC/PIM2/FLNA/RPS7/TP53/LAMP1/PLPP3/ATP1B3/MFSD1/…	95
BP	GO:0086003	cardiac muscle cell contraction	42/7481	75/18800	0.00322945	0.0237005	0.017179	SCN2B/ATP2A2/CTNNA3/GPD1L/PDE4D/PLN/CACNA2D1/PKP2/KCNJ2/AKAP9/KCNN2/SCN3B/ATP1A2/SGCD/RNF207/KCNA5/CAMK2D/PDE4B/ANK2/JUP/FGF13/DLG1/SCN1B/TRPM4/SNTA1/ATP1A1/KCNJ8/GJA5/GJA1/FLNA/RANGRF/CAV1/SRI/KCNE4/KCNE3/DSP/DSC2/ADORA1/KCNQ1/STC1/GSN/KCNJ5	42
BP	GO:0007179	transforming growth factor beta receptor signaling pathway	99/7481	200/18800	0.00323035	0.0237005	0.017179	HIPK2/PPARA/GCNT2/ITGB6/NREP/EP300/PDPK1/MIR17HG/USP9X/USP15/TGFB2/ZFYVE9/USP9Y/SMAD3/PARP1/APPL1/CREBBP/PALS1/BCL9L/LATS2/HSP90AB1/PPM1A/RNF111/SKIL/TRIM33/FLCN/ZEB1/SNX25/PXN/DNM2/SIRT1/LATS1/STAT3/STRAP/BMPR1A/SMAD5/LEMD3/SMAD4/CDH5/MAP3K7/MEN1/SPRY1/CDKN1C/ZYX/SPRED1/SDCBP/PML/CAV2/LTBP1/ACVRL1/HTRA3/TWSG1/LPXN/ZEB2/BMP2/FKBP1A/ITGA3/TP53/CAV1/LTBP3/SPRED3/FUT8/SMAD6/LTBP4/GDF10/NPNT/HPGD/C20…	99
BP	GO:0060402	calcium ion transport into cytosol	86/7481	171/18800	0.00331794	0.0243149	0.0176244	NOS1/P2RX3/RYR3/DMD/RYR1/JPH1/AKAP6/PDE4D/PLN/CACNA2D1/TRDN/IBTK/CHD7/ATP1A2/GP1BA/PDPK1/PRKACA/SLC8A3/JPH2/CAPN3/CACNA1S/CASQ1/HTT/P2RX5/TMEM38B/CAMK2D/DIAPH1/LETM1/BCL2/ANK2/TMEM38A/HRC/PRKCE/TPCN1/TRPV1/CHERP/NOL3/RASA3/SLC24A1/PRNP/PLCG2/GSTO1/CALM2/ITPR1/APLNR/PML/SLC8B1/TRPC1/PKD2/DDIT3/FGF2/UBASH3B/LCK/PRKD1/MCOLN1/CXCL10/FKBP1A/CAV1/SRI/LIME1/PTPRC/PTK2B/CX3CL1/SLC24A4/FKBP1B/TRPV2/ADRA1A…	86
BP	GO:0007252	I-kappaB phosphorylation	15/7481	21/18800	0.00333167	0.0243592	0.0176564	MIR27B/DAB2IP/CHUK/MAP3K7/TRAF2/PLCG2/TLR3/DDRGK1/CX3CL1/TLR4/SIRPA/PRDX4/TLR2/IKBKE/TLR7	15
BP	GO:0032727	positive regulation of interferon-alpha production	15/7481	21/18800	0.00333167	0.0243592	0.0176564	MAVS/HSPD1/DHX36/DDX3X/SETD2/CHUK/TLR3/IFIH1/IRF3/TLR4/IRF7/RIPK2/TLR8/IRF5/TLR7	15
BP	GO:0001101	response to acid chemical	67/7481	129/18800	0.00335928	0.0245328	0.0177823	CPEB4/VEGFA/PLEC/CPEB3/UBR2/GCLM/TOMM70/NEURL1/DNMT3A/MTOR/UBR1/RPTOR/AIFM1/SESN1/RRAGD/COL4A6/LARS1/IPO5/UFL1/AMIGO1/ZEB1/RPS6KB1/GLRB/CASTOR2/ATP7A/HSF1/RHOA/PCNA/SH3BP4/NSMF/PPP1R9B/RRAGC/EDN1/PKD2/SIPA1/BCL2L1/NTRK1/SESN3/SOCS1/LAMTOR2/ASS1/COL6A1/CPEB1/LRP11/PDGFRA/PDGFC/BAD/LAMTOR4/LYN/NQO1/COL5A2/FYN/COL16A1/BAIAP2/CASTOR1/CCN2/NTRK2/PDGFD/COL3A1/CYBA/MMP2/COL1A2/COL1A1/CYBB/KLF2/CDO1/PCK1	67
BP	GO:0002028	regulation of sodium ion transport	49/7481	90/18800	0.00337819	0.0246142	0.0178413	NOS1/SCN2B/DMD/GPD1L/PTPN3/ATP1B1/NKAIN2/NEDD4/WNK2/SLMAP/PKP2/KLHL24/WNK1/SCN3B/ATP1A2/SPTBN4/NETO2/ANK3/MLLT6/MIR24-1/CAMK2D/FGF11/NKAIN1/CHP1/DNM2/PRKCE/FGF13/DLG1/SCN1B/DMPK/SNTA1/NOS3/ATP1A1/YWHAH/TESC/GLRX/RANGRF/FXYD6/ATP1B3/FXYD7/DRD4/STK39/SERPINE2/P2RX7/KCNQ1/P2RX4/OSR1/FXYD5/FGF14	49
BP	GO:0070301	cellular response to hydrogen peroxide	49/7481	90/18800	0.00337819	0.0246142	0.0178413	NR4A3/PPIF/FXN/AIFM1/KDM6B/PINK1/SIRT1/ENDOG/SETX/STK25/PLEKHA1/TRAP1/HDAC6/HSF1/OSER1/PAWR/ZNF277/PCNA/IL18BP/EDN1/AQP1/SMPD3/PCGF2/NET1/RACK1/STK26/SIGMAR1/RPS3/MAPK13/STAT6/MAPK7/ZNF580/RNF112/GPR37L1/RIPK3/SIRPA/TRPM2/AXL/RHOB/HGF/NQO1/SRC/CYP1B1/TXN/PRKCD/PDGFD/SPHK1/ANXA1/KLF2	49
BP	GO:0032872	regulation of stress-activated MAPK cascade	98/7481	198/18800	0.00338939	0.0246392	0.0178594	VEGFA/HIPK2/KLHL31/CRACR2A/PRKN/DUSP3/PLCB1/TNIK/TAOK1/NCOR1/DUSP10/DUSP16/TGFB2/HIPK3/RB1CC1/TIRAP/PAFAH1B1/XIAP/EMC10/DAB2IP/FZD7/TPD52L1/KLHDC10/MAP2K1/NBR1/FKTN/PINK1/DUSP19/CYLD/MAP3K10/ITCH/ZMYND11/DLG1/MAPKBP1/STK25/PJA2/MAPK1/MAP3K4/COPS5/MEN1/TRAF5/TRAF2/ZNF622/TLR3/AGER/APP/SDCBP/FOXM1/HRAS/BMP4/NOD1/MBIP/MAP3K11/SEMA4C/EZR/SERPINF2/BMP2/PTK2B/GSTP1/MAPK3/FAS/DACT1/RELL1/MYD88/STK39/RAS…	98
BP	GO:0099111	microtubule-based transport	98/7481	198/18800	0.00338939	0.0246392	0.0178594	NEK10/MAPT/KIF1B/BAG3/FYCO1/AQP4/OPA1/STAU2/LRPPRC/TRAK1/DST/KIF1C/TMEM201/RAB21/SYNE2/AGTPBP1/KIF13A/PCM1/TTC21B/PURA/HTT/RHOT1/HSPA8/PAFAH1B1/TMEM108/SPG11/FBXW11/KIF5B/IFT81/ARMCX3/SUN1/TRAF3IP1/HNRNPU/AP3S2/KIF3A/RAB6A/DYNC2I1/SPG7/ARHGAP21/LCA5L/DYNC1H1/KLC2/APBA1/BORCS5/HDAC6/SSX2IP/IFT172/UBB/RABL2B/CEP131/BLOC1S4/SSNA1/IFT27/RPGR/CCDC40/DYNC2H1/APP/KIF3C/SPEF2/KIF5C/TTC30B/DTNBP1/IFT20/DP…	98
BP	GO:0002253	activation of immune response	180/7481	386/18800	0.00343125	0.0249149	0.0180592	NR4A3/PVRIG/PDE4D/WNK1/CEACAM1/PAK1/EP300/DUSP3/FYB2/MAVS/DENND1B/MEF2C/TOMM70/CD38/HSP90AA1/PRKDC/BTNL9/APPL1/CREBBP/GPLD1/CRKL/PDE4B/PLCL2/BCL2/DGKZ/RC3H2/PRKCE/MALT1/PLEKHA1/UBE2N/MAPK1/C1QBP/PAK2/RC3H1/MAP3K7/BAG6/PTPN2/RBCK1/PAWR/PRNP/TRIM5/GBP1/PSEN1/A2M/TESPA1/PLCG2/SLC39A10/CBLB/BTN3A3/C5/HRAS/PQBP1/PRKCB/CSK/PLSCR1/ERMAP/LPXN/LCK/RAB29/SPPL3/EZR/RGCC/INPP5D/BTN2A2/NFKBIZ/NFATC2/ITK/PTPRJ…	180
BP	GO:0006664	glycolipid metabolic process	55/7481	103/18800	0.00347742	0.0252212	0.0182813	B3GNT5/B3GALT1/ST8SIA5/ST3GAL1/B4GALT5/NEU3/GBA2/PIGF/GPLD1/LARGE1/ST3GAL3/PIGN/PIGW/CPTP/PGAP4/SCCPDH/B4GALT6/ST3GAL2/GPAA1/GLTP/CLN6/PIGU/TM9SF2/UGCG/NEU1/PIGQ/KIT/PIGM/PGAP3/PIGC/NAGA/ST8SIA4/PIGB/B4GALT4/GLA/PIGT/GLB1/ST3GAL4/ST6GALNAC6/DPM3/B3GALNT1/GAL3ST1/GM2A/DPM2/HEXA/B3GALT4/HEXB/FUCA1/ST8SIA1/GBGT1/BAX/A4GALT/SUMF1/PRKCD/GAL3ST4	55
BP	GO:0031110	regulation of microtubule polymerization or depolymerization	48/7481	88/18800	0.00351984	0.0254706	0.018462	MAPT/CLIP1/INPP5J/AKAP9/PAK1/CLASP1/ATXN7/CAMSAP1/TAOK1/MAP6D1/GBA2/TTBK2/TOGARAM1/CKAP5/CLASP2/DYRK1A/SLAIN2/APC/MAPRE2/NIN/FGF13/CDK5RAP2/ARHGEF7/MID1IP1/HDAC6/PRUNE1/CDH5/TRIM54/FKBP4/CIB1/ARL2/PSRC1/ARHGEF2/NAV3/RANGRF/STMN1/APC2/MAP1B/OCLN/RPS3/ARL3/MID1/MAP1A/GAS2L1/FES/CLIP3/STMN3/SNCA	48
BP	GO:1901879	regulation of protein depolymerization	48/7481	88/18800	0.00351984	0.0254706	0.018462	SVIL/LMOD2/ACTN2/SPTB/CFL2/RDX/CLASP1/LMOD3/ATXN7/CAMSAP1/SPTBN4/TAOK1/MAP6D1/TTBK2/CLASP2/TMOD1/SPTBN5/APC/FLII/DMTN/CAPZA2/FGF13/TMOD4/MID1IP1/HDAC6/TRIM54/CAPZA1/SPTAN1/CIB1/TRIOBP/SWAP70/LIMA1/ARHGEF2/NAV3/TWF1/APC2/MAP1B/ADD3/PLEKHH2/MID1/MAP1A/DSTN/VILL/SH3BP1/CARMIL1/GSN/PLEK/CAPG	48
BP	GO:0045216	cell-cell junction organization	101/7481	205/18800	0.00354771	0.0256431	0.018587	XIRP2/VEGFA/PATJ/ROCK2/PLEC/PKP2/RDX/MPDZ/MPP7/PRKACA/PRKCA/LIMS1/NPHP1/TGFB2/SMAD3/VCL/APC/CDH8/HIPK1/PKP1/ANK2/FZD5/FLCN/GNPAT/JUP/TLN2/STRN/EFNB2/DLG1/DLG5/NF2/TJP1/AFDN/PAK2/SRF/CDH5/ARVCF/AGT/CCM2/ESAM/RHOA/HDAC7/NPHP4/NLGN2/CDHR3/EPHA2/ARL2/APLNR/OCEL1/KIRREL1/GJA5/CSK/LIMS2/F11R/CDH2/GJA1/FLNA/CAV1/CDH6/MICALL2/WNT11/OCLN/SNAI2/FSCN1/LSR/JAM3/PECAM1/CLDN7/GJA4/KIFC3/PKP3/CLDN1/EXT1/ACTG1/N…	101
BP	GO:0043200	response to amino acid	60/7481	114/18800	0.00362183	0.026149	0.0189537	CPEB4/CPEB3/UBR2/GCLM/TOMM70/NEURL1/DNMT3A/MTOR/UBR1/RPTOR/AIFM1/SESN1/RRAGD/COL4A6/LARS1/IPO5/UFL1/AMIGO1/ZEB1/RPS6KB1/GLRB/CASTOR2/ATP7A/HSF1/RHOA/PCNA/SH3BP4/NSMF/PPP1R9B/RRAGC/EDN1/BCL2L1/SESN3/SOCS1/LAMTOR2/ASS1/COL6A1/CPEB1/PDGFRA/PDGFC/BAD/LAMTOR4/LYN/NQO1/COL5A2/FYN/COL16A1/BAIAP2/CASTOR1/CCN2/NTRK2/PDGFD/COL3A1/CYBA/MMP2/COL1A2/COL1A1/CYBB/CDO1/PCK1	60
BP	GO:0048193	Golgi vesicle transport	140/7481	294/18800	0.00364316	0.026273	0.0190437	MYO18A/DOP1B/RSC1A1/VPS13A/GOLGA4/ANK1/RAB26/USO1/PREPL/KIF1C/VAPB/ARFGEF2/RAB10/RABEP1/KIF13A/TRIP11/SAR1B/DNAJC28/VPS13C/ANK3/TRAPPC8/GBF1/DOP1A/HTT/LYPLA1/EXOC6/STX17/CCDC91/PPP6C/WIPI1/SEC31B/EXOC8/OPTN/SEC23A/KIF16B/RINT1/TBC1D14/MIA2/CUL3/CNST/TRAPPC10/TRAPPC11/SEC24A/AP3S2/GCC2/KLHL20/CRYZL2P-SEC16B/ACSL3/WHAMM/BBS2/DNM2/CCDC93/TEX261/VCP/AP1G1/EXOC6B/TMED5/RAB6A/NSF/EPS15/LMAN1/SEC16A/COG…	140
BP	GO:0003205	cardiac chamber development	84/7481	167/18800	0.00365428	0.0263233	0.01908	XIRP2/MYH6/MYH7/PROX1/HECTD1/PKP2/MYL3/CHD7/TMEM65/TNNI1/MEF2C/MIR17HG/ADPRHL1/PTCD2/GREB1L/TRIP11/TGFB2/MYL2/HEYL/ZFPM2/TNNI3/NSD2/ANK2/TNNC1/SOS1/MAML1/NDST1/TBX3/MED1/FRS2/BMPR1A/MDM4/SRF/SMAD4/RBM15/BMPR2/NOS3/SNX17/ZFPM1/APLNR/TBX2/RBPJ/SOX4/NOTCH2/GJA5/BMP4/LMO4/MESP1/CPE/PLXND1/ROBO1/BMP2/FKBP1A/TP53/TNNT2/SMAD6/WNT11/ADGRG6/DNAH11/KCNK2/DHRS3/FZD1/FOXC2/TGFBR2/SHOX2/NRP2/BMP5/DSP/PARVA/HE…	84
BP	GO:0046364	monosaccharide biosynthetic process	47/7481	86/18800	0.00366634	0.0263503	0.0190996	ATF3/PPARGC1A/PPARA/ACADM/SLC25A12/EP300/KAT2B/RANBP2/GPT/NLN/PFKFB1/PDK2/ARPP19/PGK1/USP7/DDB1/SIRT1/PGM1/SLC37A4/CRY1/TPI1/GPI/OGT/RGN/PTPN2/SELENOS/G6PC3/FAM3C/CHST15/SIRT7/SLC25A10/C1QTNF12/PGD/LEPR/AKR1A1/ENO2/SLC25A1/G6PD/C1QTNF3/NNMT/DGAT2/PCK2/FBP1/ADIPOQ/LEP/PCK1/RBP4	47
BP	GO:0099175	regulation of postsynapse organization	47/7481	86/18800	0.00366634	0.0263503	0.0190996	HOMER1/STAU2/UBE3A/PDLIM5/CAMK2B/HSPA8/PAFAH1B1/DHX36/CDKL5/LZTS3/EEF2K/TNNI3K/ABHD17B/SHANK3/ARMCX5-GPRASP2/ARHGAP44/ARF4/PRNP/CDK5/SEMA3F/DNM3/SIPA1L1/DTNBP1/CDH2/CFL1/SRGN/LRFN4/PTPRD/ZDHHC15/ABHD17C/EFNA1/NRP2/RELN/DBN1/LRP8/CBLN1/EPHA7/FYN/NGEF/LILRB2/LRRC4B/BAIAP2/ABI3/ITPKA/ARHGAP22/FCGR2B/APOE	47
BP	GO:1901224	positive regulation of NIK/NF-kappaB signaling	38/7481	67/18800	0.00369455	0.0264929	0.019203	EP300/LIMS1/DDX3X/RC3H2/PTP4A3/NFAT5/RC3H1/AGO3/NR3C2/RBCK1/RHOA/EDA/TCIM/TLR3/ILK/AGER/APP/EDN1/NOD1/IL18R1/RPS3/CALR/TLR4/PDCD4/C20orf27/NMI/TLR2/TRADD/TRIP6/IFI35/LGALS9/SPHK1/C1QTNF4/HAVCR2/CD86/TLR7/CD14/LAPTM5	38
BP	GO:1902305	regulation of sodium ion transmembrane transport	38/7481	67/18800	0.00369455	0.0264929	0.019203	NOS1/SCN2B/DMD/GPD1L/PTPN3/ATP1B1/NEDD4/WNK2/SLMAP/KLHL24/WNK1/SCN3B/ATP1A2/NETO2/ANK3/MIR24-1/CAMK2D/FGF11/CHP1/DNM2/PRKCE/FGF13/DLG1/SCN1B/SNTA1/YWHAH/TESC/GLRX/RANGRF/FXYD6/ATP1B3/FXYD7/DRD4/STK39/KCNQ1/OSR1/FXYD5/FGF14	38
BP	GO:0032688	negative regulation of interferon-beta production	11/7481	14/18800	0.00371098	0.0265207	0.0192232	PPM1B/REL/NLRX1/NLRC3/TRAIP/PTPRS/RELB/NMI/SIRPA/LILRB1/PYCARD	11
BP	GO:0046459	short-chain fatty acid metabolic process	11/7481	14/18800	0.00371098	0.0265207	0.0192232	TYRP1/PCCB/CRAT/PHYH/OXSM/ACSS1/ACADS/MCEE/ACOT4/PCK2/PCK1	11
BP	GO:0047484	regulation of response to osmotic stress	11/7481	14/18800	0.00371098	0.0265207	0.0192232	LETM1/SLC25A23/MICU1/YBX3/EFHD1/ARHGEF2/CLN3/ABCB1/BAD/BDKRB2/PTGS2	11
BP	GO:0050650	chondroitin sulfate proteoglycan biosynthetic process	16/7481	23/18800	0.00371602	0.0265268	0.0192276	CHST9/CHSY3/XYLT2/CHST15/CHSY1/PXYLP1/CSGALNACT1/DSE/CHPF2/CHST7/B3GALT6/B3GAT3/CHPF/UGDH/CHST11/XYLT1	16
BP	GO:0050672	negative regulation of lymphocyte proliferation	46/7481	84/18800	0.00381771	0.0272221	0.0197316	SDC4/IDO1/CD274/ATM/TMEM131L/ITCH/DLG1/DLG5/SCRIB/PRKAR1A/RC3H1/MARCHF7/PAWR/PKN1/PRNP/CBLB/MAD1L1/BMP4/TWSG1/INPP5D/BTN2A2/TNFRSF21/CR1/VSIR/MNDA/PDCD1LG2/LYN/HLA-G/IL20RB/LILRB2/TNFRSF14/HLA-DRB1/CD300A/BTK/LGALS9/PTPN6/LILRB1/GPNMB/FCGR2B/LST1/HAVCR2/CD86/VSIG4/LILRB4/CLEC4G/TYROBP	46
BP	GO:0031109	microtubule polymerization or depolymerization	64/7481	123/18800	0.00386852	0.0275534	0.0199717	MAPT/CLIP1/INPP5J/TPPP2/AKAP9/PAK1/CLASP1/ATXN7/CAMSAP1/TAOK1/MAP6D1/NEDD1/GBA2/TTBK2/TOGARAM1/CKAP5/CLASP2/DYRK1A/CRYAB/SLAIN2/APC/TUBGCP4/CEP192/MAPRE2/NIN/RANBP9/TUBGCP6/FGF13/CDK5RAP2/ZNF207/ARHGEF7/MID1IP1/TUBGCP5/HDAC6/PRUNE1/CDH5/TPPP/GOLGA2/TRIM54/FKBP4/CIB1/TUBG2/ARL2/FBXO5/CCDC57/MAP7D3/PSRC1/ARHGEF2/NAV3/RANGRF/STMN1/APC2/MAP1B/OCLN/RPS3/ARL3/MID1/MAP1A/GAS2L1/FES/CLIP3/TPPP3/STMN3/SNCA	64
BP	GO:0001889	liver development	69/7481	134/18800	0.00387981	0.0276028	0.0200075	AURKA/ARID5B/E2F8/PROX1/PTPN3/ACADM/ACO2/IGF2R/CEACAM1/PKD1/COBL/SOD2/PTCD2/JARID2/FBXW7/SMAD3/RB1CC1/ACAT1/CFLAR/PNPT1/NF1/PHF2/CUL3/SOX9/MED1/UPF2/RGN/ELK1/ATP7A/SEC63/CDK5RAP3/RARA/PCNA/GFER/CCDC40/TAF10/CPT1A/UCP2/NOTCH2/CIT/GLI1/LIMS2/PKD2/MESP1/ALDH1A2/RPS15/ADA/TYMS/DNAAF1/ASS1/LSR/PRKCSH/HLX/CLDN1/WNT4/HES1/CCND1/TGFBR3/HGF/HMOX1/RPS6KA1/GATA6/GLI3/PTN/MDK/ANXA1/PCK2/CEBPA/PCK1	69
BP	GO:0070302	regulation of stress-activated protein kinase signaling cascade	99/7481	201/18800	0.00390518	0.0276896	0.0200704	VEGFA/HIPK2/KLHL31/CRACR2A/PRKN/DUSP3/PLCB1/TNIK/TAOK1/NCOR1/DUSP10/DUSP16/TGFB2/HIPK3/RB1CC1/TIRAP/PAFAH1B1/XIAP/EMC10/DAB2IP/FZD7/TPD52L1/KLHDC10/MAP2K1/NBR1/FKTN/PINK1/DUSP19/CYLD/MAP3K10/ITCH/ZMYND11/DLG1/MAPKBP1/STK25/PJA2/MAPK1/MAP3K4/COPS5/MEN1/TRAF5/TRAF2/ZNF622/TLR3/AGER/APP/SDCBP/FOXM1/HRAS/BMP4/NOD1/MBIP/MAP3K11/SEMA4C/EZR/SERPINF2/BMP2/PTK2B/GSTP1/MAPK3/FAS/DACT1/RELL1/MYD88/STK39/RAS…	99
BP	GO:0008217	regulation of blood pressure	91/7481	183/18800	0.00390948	0.0276896	0.0200704	NOS1/MYH6/PPARA/PDE4D/APLN/WNK1/MIR27B/ATP1A2/SOD2/RASL10B/GRIP2/POMC/SMAD3/SGK1/TNNI3/LNPEP/RNLS/ENPEP/SPX/SLC4A5/ATP2B1/GNA11/TRPV1/AGT/BMPR2/NOS3/ATP1A1/RHOA/ADH5/DLL1/PLCB3/CORO2B/EXT2/TBXA2R/EDN1/GAS6/GJA5/ACVRL1/NPR1/TRHDE/ECE1/SERPINF2/GNB3/CYP4F12/HSD11B2/EMP2/CD34/AGTR1/CNR1/STK39/SCPEP1/EXT1/ADRA1A/ACTA2/GPR37L1/AVPR2/ADRA1B/ATP6AP2/PCSK5/VEGFC/AGTRAP/NPY1R/HMOX1/ADORA1/P2RX1/PRCP/KCNK6…	91
BP	GO:0045766	positive regulation of angiogenesis	91/7481	183/18800	0.00390948	0.0276896	0.0200704	VEGFA/HIPK2/MIR27B/HK2/HSPB6/AGO2/PDPK1/PRKCA/FLT1/EMC10/STIM1/PKM/HIPK1/BRCA1/KDR/JUP/SIRT1/STAT3/TJP1/AGGF1/CDH5/AKT3/NOS3/VEGFD/DLL1/ANGPT2/TLR3/GATA2/APLNR/C5/TBXA2R/JMJD8/AQP1/SMOC2/FUT1/PRKCB/ACVRL1/CD40/FGF2/SIRT6/PRKD1/VASH2/CTSH/RAPGEF3/PTGIS/PTK2B/BMPER/PDCD6/PRKD2/CD34/ITGA5/FOXC2/TGFBR2/PIK3CD/BTG1/VEGFC/TNFSF12/RHOB/HGF/CXCR4/EPHA1/RRAS/CYP1B1/HMOX1/RUNX1/MYDGF/PGF/GATA6/SERPINE1/RAM…	91
BP	GO:1904018	positive regulation of vasculature development	91/7481	183/18800	0.00390948	0.0276896	0.0200704	VEGFA/HIPK2/MIR27B/HK2/HSPB6/AGO2/PDPK1/PRKCA/FLT1/EMC10/STIM1/PKM/HIPK1/BRCA1/KDR/JUP/SIRT1/STAT3/TJP1/AGGF1/CDH5/AKT3/NOS3/VEGFD/DLL1/ANGPT2/TLR3/GATA2/APLNR/C5/TBXA2R/JMJD8/AQP1/SMOC2/FUT1/PRKCB/ACVRL1/CD40/FGF2/SIRT6/PRKD1/VASH2/CTSH/RAPGEF3/PTGIS/PTK2B/BMPER/PDCD6/PRKD2/CD34/ITGA5/FOXC2/TGFBR2/PIK3CD/BTG1/VEGFC/TNFSF12/RHOB/HGF/CXCR4/EPHA1/RRAS/CYP1B1/HMOX1/RUNX1/MYDGF/PGF/GATA6/SERPINE1/RAM…	91
BP	GO:0032615	interleukin-12 production	36/7481	63/18800	0.00393032	0.0277455	0.020111	PLCB1/MAST2/IDO1/TIRAP/HSPD1/TIGIT/C1QBP/MAPK14/PLCG2/TLR3/AGER/CD40/MAPK11/IRF1/TLR4/CLEC7A/HLA-B/HLA-G/RIPK2/IL16/TLR8/JAK3/FOXP1/TLR2/ARRB2/LTB/LGALS9/IRF8/LILRB1/CMKLR1/IRF5/MDK/SYK/LAPTM5/LEP/ACP5	36
BP	GO:0032655	regulation of interleukin-12 production	36/7481	63/18800	0.00393032	0.0277455	0.020111	PLCB1/MAST2/IDO1/TIRAP/HSPD1/TIGIT/C1QBP/MAPK14/PLCG2/TLR3/AGER/CD40/MAPK11/IRF1/TLR4/CLEC7A/HLA-B/HLA-G/RIPK2/IL16/TLR8/JAK3/FOXP1/TLR2/ARRB2/LTB/LGALS9/IRF8/LILRB1/CMKLR1/IRF5/MDK/SYK/LAPTM5/LEP/ACP5	36
BP	GO:0016236	macroautophagy	145/7481	306/18800	0.00393051	0.0277455	0.020111	TP53INP2/ATP2A2/SYNPO2/MFN2/SMG1/BAG3/FYCO1/NEDD4/HSPB8/PRKAA2/PRKN/VDAC1/HUWE1/EPM2A/SLC25A4/VPS13D/PRKACA/EPG5/MTMR3/VPS13C/PIP4K2B/LARP1/RB1CC1/TRAPPC8/MTOR/LRBA/HTT/PIKFYVE/STX17/VPS37A/WDFY3/SESN1/GABARAPL1/WIPI1/EXOC8/ILRUN/OPTN/LAMP2/ATG2B/MAP1LC3B2/RAB3GAP2/UFL1/PGAM5/TIGAR/NBR1/UBQLN1/TBC1D14/POLDIP2/FEZ2/TSC1/KDR/PINK1/CLEC16A/PLAA/SH3GLB1/ULK2/STAM/UBXN2A/UBA5/ATG2A/SIRT1/RETREG1/MOAP1…	145
BP	GO:0032102	negative regulation of response to external stimulus	198/7481	429/18800	0.00394617	0.0278251	0.0201686	PRKG1/PPARA/PADI2/PPM1B/TRIB1/ASH1L/CEACAM1/CLASP1/DUSP3/GP1BA/FEM1A/SEMA6C/DUSP10/USP15/CNOT7/CLASP2/SMAD3/RORA/SEMA4D/YTHDF3/SLC12A2/ILRUN/DVL1/NPLOC4/PPARD/MKRN2/SIRT2/KREMEN1/RIOK3/SEMA6D/SPX/TRAF3IP1/SEC14L1/LPCAT3/BBS2/RGMA/ITCH/LRIG2/NLRX1/RB1/NLRC3/CARD8/MAPKBP1/PRDX2/C1QBP/MYOZ1/CDH5/SOCS5/MAPK14/PTPN2/NOS3/SELENOS/A2M/ALOX12/PTGER4/PSMB4/PLXNA3/SEMA3F/SYT11/ANGPT2/GFER/TRAFD1/SERPINF1/C…	198
BP	GO:2001237	negative regulation of extrinsic apoptotic signaling pathway	52/7481	97/18800	0.00396904	0.0279553	0.020263	GDNF/EYA1/EYA4/BIRC6/GCLM/RNF34/STRADB/RAF1/RB1CC1/HTT/CFLAR/GSK3B/BCL2/DDX3X/BRCA1/RPS6KB1/EYA3/ZMYND11/PRDX2/PHIP/PSME3/YAP1/RFFL/NOL3/HMGB2/PELI3/NOS3/PEA15/BMP4/TCF7L2/BCL2L1/ARHGEF2/FAIM2/CX3CL1/GSTP1/SNAI2/LMNA/FAIM/GPX1/MAPK7/BMP5/HGF/SRC/IGF1/HMOX1/IL7/SERPINE1/ICAM1/LGALS3/EYA2/IFI6/SFRP2	52
BP	GO:0046949	fatty-acyl-CoA biosynthetic process	17/7481	25/18800	0.00403723	0.028404	0.0205883	HTD2/ACSL6/ACSL1/HACD1/ACSBG1/ACSL3/GCDH/ACACA/HACD2/ACSL5/ELOVL5/ELOVL6/ELOVL1/PPT1/SLC25A1/ELOVL4/ELOVL7	17
BP	GO:0030865	cortical cytoskeleton organization	35/7481	61/18800	0.004047	0.0284097	0.0205923	FHOD3/ROCK2/PLEC/NCKAP1/EPB41/FHOD1/PAFAH1B1/RHOF/RHOQ/RHOBTB1/PLS1/FMNL2/DLG1/AKAP11/CDK5/RTKN/RHOA/RHOD/EPB41L1/EHD2/EZR/RND3/CALR/RHOG/FMNL1/EPB41L3/RAC2/RHOB/RHOC/RAB13/LCP1/CAVIN3/RND2/NCKAP1L/PLEK	35
BP	GO:1904589	regulation of protein import	35/7481	61/18800	0.004047	0.0284097	0.0205923	PKIA/BAG3/JAK2/MAVS/TOMM70/NUP58/SMAD3/HSPA8/UBR5/NF1/HSP90AB1/IPO5/CHP1/JUP/NOLC1/ANGPT1/MAPK14/ZPR1/PKIG/DMAP1/PSEN1/BMP4/PRKD1/FLNA/HYAL2/EFCAB7/TGFB1/APOD/GLI3/HCLS1/PRKCD/ARHGEF5/TPR/PTGS2/LEP	35
BP	GO:0007369	gastrulation	94/7481	190/18800	0.00410923	0.0288146	0.0208859	NR4A3/AMOT/EYA1/DLD/APLN/WNK1/CLASP1/PRKACA/CLASP2/MBP/SMAD3/TXNRD1/DAG1/RTF1/FZD7/KDM6B/DVL1/KIF16B/ITGA7/CUL3/SETD2/COL7A1/CTR9/GPI/NF2/FRS2/BMPR1A/EPB41L5/PRKAR1A/ACVR2B/SRF/SMAD4/CDC73/BMPR2/ARFRP1/LAMB1/ITGA4/SCX/RIC8A/POGLUT1/EPHA2/APLNR/EXT2/BMP4/SYF2/MESP1/PHLDB2/TWSG1/RACK1/GJA1/TENM4/ITGA3/TP53/MYADM/RPS6/WNT11/COL6A1/WLS/ITGA5/FOXC2/MAPK7/TGFBR2/COL5A1/EXT1/CRB2/DUSP1/COL12A1/TGIF2/COL…	94
BP	GO:0006023	aminoglycan biosynthetic process	44/7481	80/18800	0.00413502	0.0289634	0.0209937	GCNT2/ST3GAL1/B4GALT5/ABCC5/HS3ST5/CHST9/ST3GAL3/NDST1/HS6ST1/ANGPT1/ST3GAL2/CHSY3/XYLT2/CHST15/EXT2/CHSY1/SMPD3/B4GALT4/PXYLP1/CSGALNACT1/DSE/CHPF2/ST3GAL4/CHST14/DSEL/CHST2/CHST7/B3GNT2/B3GALT6/EXT1/B3GAT3/SLC35D2/HEXA/B3GNT8/UST/B3GNT9/TGFB1/HS3ST1/CHPF/UGDH/HAS2/CHST11/XYLT1/B3GNT7	44
BP	GO:0001894	tissue homeostasis	130/7481	272/18800	0.00422277	0.0295454	0.0214156	TFRC/TP53INP2/DMD/VEGFA/ESRRB/GCNT2/PPARGC1B/HOMER1/HOMER2/ITGB6/SLC22A5/CD38/PRKCA/PTPN11/MBP/CLDN12/VCL/ILDR2/CLCN3/FH/PROM1/GIGYF2/CRB1/SLC12A2/NF1/BCL2/KDR/ERCC6/USP45/MTF1/ADGRF5/BBS2/SOX9/RB1/NKIRAS2/RAB7A/APBB2/STRAP/TJP1/TMEM64/ANGPT1/ACACA/SRF/CDH5/YAP1/AKT3/NOS3/ESAM/SCX/NPHP4/LDB2/SPATA7/TPP1/GATA2/DRAM2/BGLAP/GPR137/VSTM4/CSK/WWTR1/UBASH3B/F11R/CROCC/GJA1/INPP5D/RAB3D/LRRK1/CTSH/LTBP3…	130
BP	GO:0035303	regulation of dephosphorylation	67/7481	130/18800	0.00426848	0.0297491	0.0215632	ROCK2/PPARGC1B/JAK2/MEF2C/PPP1R2B/LPIN1/TGFB2/MTMR3/SMAD3/MTOR/HTT/GPLD1/SEMA4D/ARPP19/MTMR9/BOD1L1/GSK3B/HSP90AB1/CRY2/CHP1/TSC1/PPP1R2/PINK1/MTMR1/SMG5/ITGA1/SMG7/RGN/YWHAE/CNEP1R1/PPP1R12A/ENSA/PTPA/CDH5/PPP6R3/CDK5RAP3/CSNK2B/SLC39A10/NSMF/SWAP70/PPP1R9B/CALM2/MGAT5/SPPL3/BMP2/FKBP1A/PTPRC/MFHAS1/GNAI2/FKBP1B/NPNT/HSP90B1/PPP1R35/RIPK3/TGFB1/SRC/LILRB2/ADORA1/PPIA/PPP1R36/PRKCD/CD300A/LGALS3/…	67
BP	GO:0010803	regulation of tumor necrosis factor-mediated signaling pathway	33/7481	57/18800	0.00427388	0.0297491	0.0215632	PRKN/MIR27B/XIAP/MIR24-1/PYDC1/HIPK1/SPPL2A/CYLD/SPATA2/NKIRAS2/CARD8/PPP2CB/UBE2K/RFFL/NOL3/PTPN2/PELI3/TRAF2/TRAIP/GAS6/GSTP1/CASP8/TNFRSF1A/NAIP/CASP1/CASP4/CARD16/CCDC3/SYK/SPHK1/PYCARD/LAPTM5/ADIPOQ	33
BP	GO:0003171	atrioventricular valve development	18/7481	27/18800	0.00429881	0.0297491	0.0215632	TGFB2/HEYL/BMPR1A/MDM4/SMAD4/BMPR2/ZFPM1/APLNR/SOX4/GJA5/BMP2/SMAD6/OLFM1/TGFBR2/EFNA1/SLIT3/TBX5/TWIST1	18
BP	GO:0006515	protein quality control for misfolded or incompletely synthesized proteins	18/7481	27/18800	0.00429881	0.0297491	0.0215632	ZYG11B/FBXL17/YME1L1/LONP2/UGGT1/OMA1/KLHL15/CUL3/VCP/NGLY1/ZER1/UBE2W/HDAC6/BAG6/AUP1/TOR1A/UGGT2/SDF2L1	18
BP	GO:0007026	negative regulation of microtubule depolymerization	18/7481	27/18800	0.00429881	0.0297491	0.0215632	CLASP1/ATXN7/CAMSAP1/TAOK1/MAP6D1/TTBK2/CLASP2/APC/FGF13/MID1IP1/HDAC6/TRIM54/CIB1/ARHGEF2/NAV3/APC2/MAP1B/MID1	18
BP	GO:0010758	regulation of macrophage chemotaxis	18/7481	27/18800	0.00429881	0.0297491	0.0215632	AKIRIN1/MTUS1/MAPK1/C5/DDT/PTK2B/MAPK3/IL34/MIF/CSF1/CCL5/MMP28/CMKLR1/C5AR1/MDK/CSF1R/C3AR1/RARRES2	18
BP	GO:0036037	CD8-positive, alpha-beta T cell activation	18/7481	27/18800	0.00429881	0.0297491	0.0215632	CD274/BCL2/SOCS1/CLEC4A/IRF1/HFE/WDFY4/VSIR/HLA-A/HLA-E/RUNX3/MAPK8IP1/PTPN22/RUNX1/LILRB1/NCKAP1L/TNFSF8/LILRB4	18
BP	GO:0070861	regulation of protein exit from endoplasmic reticulum	18/7481	27/18800	0.00429881	0.0297491	0.0215632	SAR1B/GCC2/CRYZL2P-SEC16B/SVIP/UBE2G2/SEC16B/YOD1/SORL1/SLC51B/DERL2/TMEM30B/DERL3/INSIG1/BCAP31/MMP24-AS1-EDEM2/OS9/EDEM2/CD81	18
BP	GO:0097205	renal filtration	18/7481	27/18800	0.00429881	0.0297491	0.0215632	ADGRF5/XPNPEP3/TBC1D8B/CORO2B/KIRREL1/GAS6/GJA5/ITGA3/MCAM/EMP2/CD34/SULF2/SULF1/IGHA1/ADORA1/IGHA2/PTPRO/CYBA	18
BP	GO:2000108	positive regulation of leukocyte apoptotic process	18/7481	27/18800	0.00429881	0.0297491	0.0215632	MEF2C/IDO1/CD274/ZC3H8/RAPGEF2/PIK3CB/SIRT1/FNIP1/TP53/PIK3CD/PRELID1/LYN/P2RX7/BAX/CCL5/LGALS9/ANXA1/HCAR2	18
BP	GO:0031099	regeneration	93/7481	188/18800	0.0043123	0.0298099	0.0216073	NR4A3/AURKA/PTPN3/ERBB4/IGF2R/JAK2/NREP/MTR/KPNA1/CAPN3/TMEM182/DUSP10/PFKFB1/LPIN1/DAG1/BCL9/CFLAR/PNPT1/FZD7/PPARD/LARGE1/BCL2/MAP2K1/KREMEN1/AKIRIN1/MYOD1/FZD9/PTPRU/RGMA/LRIG2/MED1/UPF2/RGN/ULK1/MYOZ1/YAP1/HDGFL2/PCNA/ANGPT2/GFER/CPT1A/LAMB2/UCP2/CERS2/GAS6/GLI1/GJA1/FLNA/RTN4R/ADAM15/PTPRS/CXCL12/RPS15/TYMS/BIN3/MAP1B/CCNA2/RTN4RL1/FKBP1B/GPX1/TGFBR2/CLDN1/PTGFRN/WNT10B/TSPO/PRPS2/AXL/CCND1/…	93
BP	GO:0002275	myeloid cell activation involved in immune response	50/7481	93/18800	0.00433175	0.0299117	0.0216811	NR4A3/PDPK1/DYSF/CBL/PRKCE/PLCG2/GATA2/STX4/KIT/GAB2/PTGDR/S100A13/PRAM1/LAT/IL4R/MYD88/FGR/BCR/LAT2/PIK3CD/NMI/FES/PIK3CG/RAC2/MILR1/LYN/TREX1/PTGDS/HMOX1/DOCK2/ITGAM/IFI35/GRN/CD300A/PTAFR/CD84/BTK/LGALS9/PTPN6/VAMP8/SYK/ITGB2/STXBP2/SPI1/HAVCR2/SCNN1B/DNASE1L3/FCER1G/PYCARD/TYROBP	50
BP	GO:0043647	inositol phosphate metabolic process	32/7481	55/18800	0.00438204	0.0301932	0.0218851	INPP5J/NUDT4/PLCB1/NUDT4B/P2RY1/NUDT3/PPIP5K1/IMPA1/SYNJ2/INPP5A/INPP4A/INPP4B/SYNJ1/IPPK/IMPA2/IP6K3/BPNT2/MTMR7/IP6K2/PLCG2/IP6K1/FGF2/ITPK1/PTK2B/ITPKC/PTH1R/GPER1/ITPKA/PTAFR/HRH1/PLEK/SNCA	32
BP	GO:1905517	macrophage migration	32/7481	55/18800	0.00438204	0.0301932	0.0218851	MIR24-1/AKIRIN1/MTUS1/MAPK1/NUP85/C5/CD200/DDT/PTK2B/CX3CL1/MAPK3/IL34/MIF/EMILIN1/CKLF/CSF1/CD9/CCL5/CD81/LGALS3/MMP14/MMP28/CMKLR1/CD200R1/C5AR1/MDK/P2RX4/CSF1R/CCL2/C3AR1/RARRES2/SAA1	32
BP	GO:0031669	cellular response to nutrient levels	104/7481	213/18800	0.00443261	0.0305048	0.022111	ATF3/CPEB4/SLC38A2/PPARA/MN1/PRKAB2/SLC38A3/PRKAA2/EIF4G1/NCOA1/PDK2/MTMR3/MTOR/HSPA8/RPTOR/AIFM1/KCNB1/SESN1/GABARAPL1/WIPI1/RRAGD/LARS1/LAMP2/MIOS/MAP1LC3B2/SIK2/BCL2/GCN1/TNRC6A/FLCN/TSC1/JMY/MYOD1/SREBF2/CLEC16A/GLUL/SH3GLB1/RXRA/FBXO22/MYBBP1A/SIRT1/CBL/FNIP1/TRIM24/MED1/MAP1LC3B/MAPK8/ULK1/MAPK1/ATP2B1/SRF/XPR1/BMPR2/FAM107A/GABARAP/NDOR1/PIM1/RRAGC/ATG7/RALB/BGLAP/UCP2/GAS6/FADS1/EHMT2/USF…	104
BP	GO:0006986	response to unfolded protein	71/7481	139/18800	0.00443689	0.0305048	0.022111	ATF3/DNAJB4/MFN2/DNAJB5/HSPB7/BAG3/HSPB8/PRKN/ERMP1/EP300/HSPA9/HSP90AA1/VAPB/HSPA2/CTH/HSPH1/PACRG/HSPA8/TMTC4/HSPA4L/DAB2IP/HSPD1/OPTN/HSP90AB1/HSPA4/UFL1/MBTPS2/UBXN4/BCL2L11/VCP/EDEM3/PTPN1/ABCB10/YOD1/STT3B/FBXO6/HSF1/COPS5/RHBDD1/PTPN2/SELENOS/CDK5RAP3/WFS1/DAXX/CREB3L2/CREB3L4/CREB3/ERP44/PIGBOS1/DERL2/SERPINH1/TBL2/DDIT3/DERL3/RACK1/DNAJB1/DDRGK1/TRAM1/SERP1/RHBDD2/MMP24-AS1-EDEM2/SERP2/O…	71
[truncated: 1,546 more rows]

## Sheet: KEGG-enrich_GEO
ID	Description	GeneRatio	BgRatio	pvalue	p.adjust	qvalue	geneID	Count
[truncated: 163 more rows]
