# Supplementary material for: Discovery of serum APOD as an early sarcopenia biomarker in older adults with low muscle mass: a cross-sectional proteomic and transcriptomic investigation
Source: PeerJ. 2026 Apr 14;14:e21058. doi: 10.7717/peerj.21058 (PMC13089219; doi:10.7717/peerj.21058)
Supplement: Supplemental Information 4 [file peerj-14-21058-s004.xlsx]

## Sheet: GO-enrich_result
Table S4 The results of APOD, C1QC, PVR, MMP2 enriched GO term and KEGG pathway
ONTOLOGY	ID	Description	GeneRatio	BgRatio	pvalue	p.adjust	qvalue	geneID	Count
BP	GO:0031103	axon regeneration	44961	52/18800	4.48632e-05	0.00792687	0.00182717	MMP2/APOD	2
BP	GO:0031102	neuron projection regeneration	44961	59/18800	5.78604e-05	0.00792687	0.00182717	MMP2/APOD	2
BP	GO:0048678	response to axon injury	44961	83/18800	0.000114882	0.0104926	0.00241857	MMP2/APOD	2
BP	GO:0007568	aging	44961	163/18800	0.000443189	0.0227903	0.00525325	MMP2/APOD	2
BP	GO:0048660	regulation of smooth muscle cell proliferation	44961	170/18800	0.000481954	0.0227903	0.00525325	MMP2/APOD	2
BP	GO:0048659	smooth muscle cell proliferation	44961	173/18800	0.000499059	0.0227903	0.00525325	MMP2/APOD	2
BP	GO:0031099	regeneration	44961	188/18800	0.000588995	0.023055	0.00531424	MMP2/APOD	2
BP	GO:0000302	response to reactive oxygen species	44961	203/18800	0.00068627	0.0235047	0.00541792	MMP2/APOD	2
BP	GO:0033002	muscle cell proliferation	44961	233/18800	0.000902737	0.0274833	0.00633499	MMP2/APOD	2
BP	GO:0007162	negative regulation of cell adhesion	44961	305/18800	0.00154047	0.0290885	0.006705	MMP2/APOD	2
BP	GO:0001542	ovulation from ovarian follicle	44930	10/18800	0.00212613	0.0290885	0.006705	MMP2	1
BP	GO:0002423	natural killer cell mediated immune response to tumor cell	44930	10/18800	0.00212613	0.0290885	0.006705	PVR	1
BP	GO:0060346	bone trabecula formation	44930	10/18800	0.00212613	0.0290885	0.006705	MMP2	1
BP	GO:0002449	lymphocyte mediated immunity	44961	365/18800	0.0021979	0.0290885	0.006705	PVR/C1QC	2
BP	GO:0002460	adaptive immune response based on somatic recombination of immune receptors built from immunoglobulin superfamily domains	44961	370/18800	0.0022578	0.0290885	0.006705	PVR/C1QC	2
BP	GO:0071492	cellular response to UV-A	44930	11/18800	0.00233856	0.0290885	0.006705	MMP2	1
BP	GO:0098883	synapse pruning	44930	11/18800	0.00233856	0.0290885	0.006705	C1QC	1
BP	GO:0001553	luteinization	44930	12/18800	0.00255095	0.0290885	0.006705	MMP2	1
BP	GO:0010642	negative regulation of platelet-derived growth factor receptor signaling pathway	44930	12/18800	0.00255095	0.0290885	0.006705	APOD	1
BP	GO:0061430	bone trabecula morphogenesis	44930	13/18800	0.00276331	0.0290885	0.006705	MMP2	1
BP	GO:0002683	negative regulation of immune system process	44961	425/18800	0.00296823	0.0290885	0.006705	APOD/C1QC	2
BP	GO:0042308	negative regulation of protein import into nucleus	44930	14/18800	0.00297563	0.0290885	0.006705	APOD	1
BP	GO:0070141	response to UV-A	44930	14/18800	0.00297563	0.0290885	0.006705	MMP2	1
BP	GO:1904590	negative regulation of protein import	44930	14/18800	0.00297563	0.0290885	0.006705	APOD	1
BP	GO:0006979	response to oxidative stress	44961	433/18800	0.00307938	0.0290885	0.006705	MMP2/APOD	2
BP	GO:0002836	positive regulation of response to tumor cell	44930	15/18800	0.00318793	0.0290885	0.006705	PVR	1
BP	GO:0002839	positive regulation of immune response to tumor cell	44930	15/18800	0.00318793	0.0290885	0.006705	PVR	1
BP	GO:0007567	parturition	44930	15/18800	0.00318793	0.0290885	0.006705	MMP2	1
BP	GO:0030852	regulation of granulocyte differentiation	44930	15/18800	0.00318793	0.0290885	0.006705	C1QC	1
BP	GO:2000402	negative regulation of lymphocyte migration	44930	15/18800	0.00318793	0.0290885	0.006705	APOD	1
BP	GO:0002443	leukocyte mediated immunity	44961	457/18800	0.00342471	0.0290885	0.006705	PVR/C1QC	2
BP	GO:0022411	cellular component disassembly	44961	460/18800	0.00346912	0.0290885	0.006705	MMP2/C1QC	2
BP	GO:0051895	negative regulation of focal adhesion assembly	44930	17/18800	0.00361241	0.0290885	0.006705	APOD	1
BP	GO:0150118	negative regulation of cell-substrate junction organization	44930	17/18800	0.00361241	0.0290885	0.006705	APOD	1
BP	GO:0061564	axon development	44961	479/18800	0.0037568	0.0290885	0.006705	MMP2/APOD	2
BP	GO:0050746	regulation of lipoprotein metabolic process	44930	18/18800	0.0038246	0.0290885	0.006705	APOD	1
BP	GO:0055093	response to hyperoxia	44930	19/18800	0.00403675	0.0290885	0.006705	MMP2	1
BP	GO:0002837	regulation of immune response to tumor cell	44930	20/18800	0.00424887	0.0290885	0.006705	PVR	1
BP	GO:0071498	cellular response to fluid shear stress	44930	21/18800	0.00446096	0.0290885	0.006705	MMP2	1
BP	GO:0071605	monocyte chemotactic protein-1 production	44930	21/18800	0.00446096	0.0290885	0.006705	APOD	1
BP	GO:0071637	regulation of monocyte chemotactic protein-1 production	44930	21/18800	0.00446096	0.0290885	0.006705	APOD	1
BP	GO:0150146	cell junction disassembly	44930	21/18800	0.00446096	0.0290885	0.006705	C1QC	1
BP	GO:0002834	regulation of response to tumor cell	44930	22/18800	0.00467301	0.0290885	0.006705	PVR	1
BP	GO:0046823	negative regulation of nucleocytoplasmic transport	44930	22/18800	0.00467301	0.0290885	0.006705	APOD	1
BP	GO:0010640	regulation of platelet-derived growth factor receptor signaling pathway	44930	23/18800	0.00488503	0.0290885	0.006705	APOD	1
BP	GO:0030728	ovulation	44930	23/18800	0.00488503	0.0290885	0.006705	MMP2	1
BP	GO:0045649	regulation of macrophage differentiation	44930	24/18800	0.00509702	0.0290885	0.006705	C1QC	1
BP	GO:0071676	negative regulation of mononuclear cell migration	44930	24/18800	0.00509702	0.0290885	0.006705	APOD	1
BP	GO:0060343	trabecula formation	44930	25/18800	0.00530897	0.0290885	0.006705	MMP2	1
BP	GO:0032682	negative regulation of chemokine production	44930	26/18800	0.00552089	0.0290885	0.006705	APOD	1
BP	GO:0036296	response to increased oxygen levels	44930	26/18800	0.00552089	0.0290885	0.006705	MMP2	1
BP	GO:0060740	prostate gland epithelium morphogenesis	44930	26/18800	0.00552089	0.0290885	0.006705	MMP2	1
BP	GO:0002418	immune response to tumor cell	44930	27/18800	0.00573277	0.0290885	0.006705	PVR	1
BP	GO:0045954	positive regulation of natural killer cell mediated cytotoxicity	44930	27/18800	0.00573277	0.0290885	0.006705	PVR	1
BP	GO:0060512	prostate gland morphogenesis	44930	28/18800	0.00594462	0.029615	0.00682636	MMP2	1
BP	GO:0001916	positive regulation of T cell mediated cytotoxicity	44930	30/18800	0.00636822	0.0306122	0.0070562	PVR	1
BP	GO:0060325	face morphogenesis	44930	30/18800	0.00636822	0.0306122	0.0070562	MMP2	1
BP	GO:0002717	positive regulation of natural killer cell mediated immunity	44930	32/18800	0.00679169	0.0315411	0.00727032	PVR	1
BP	GO:1901889	negative regulation of cell junction assembly	44930	32/18800	0.00679169	0.0315411	0.00727032	APOD	1
BP	GO:0034405	response to fluid shear stress	44930	34/18800	0.00721502	0.0318857	0.00734976	MMP2	1
BP	GO:0060323	head morphogenesis	44930	34/18800	0.00721502	0.0318857	0.00734976	MMP2	1
BP	GO:1900181	negative regulation of protein localization to nucleus	44930	34/18800	0.00721502	0.0318857	0.00734976	APOD	1
BP	GO:0030851	granulocyte differentiation	44930	36/18800	0.00763821	0.0332201	0.00765735	C1QC	1
BP	GO:1900016	negative regulation of cytokine production involved in inflammatory response	44930	39/18800	0.00827275	0.034159	0.00787376	APOD	1
BP	GO:0001914	regulation of T cell mediated cytotoxicity	44930	40/18800	0.00848419	0.034159	0.00787376	PVR	1
BP	GO:0001953	negative regulation of cell-matrix adhesion	44930	40/18800	0.00848419	0.034159	0.00787376	APOD	1
BP	GO:0071392	cellular response to estradiol stimulus	44930	40/18800	0.00848419	0.034159	0.00787376	MMP2	1
BP	GO:0002347	response to tumor cell	44930	42/18800	0.00890698	0.034159	0.00787376	PVR	1
BP	GO:0030574	collagen catabolic process	44930	42/18800	0.00890698	0.034159	0.00787376	MMP2	1
BP	GO:0051602	response to electrical stimulus	44930	42/18800	0.00890698	0.034159	0.00787376	MMP2	1
BP	GO:0090317	negative regulation of intracellular protein transport	44930	43/18800	0.00911832	0.034159	0.00787376	APOD	1
BP	GO:2000404	regulation of T cell migration	44930	44/18800	0.00932963	0.034159	0.00787376	APOD	1
BP	GO:0010171	body morphogenesis	44930	45/18800	0.00954091	0.034159	0.00787376	MMP2	1
BP	GO:0035987	endodermal cell differentiation	44930	46/18800	0.00975215	0.034159	0.00787376	MMP2	1
BP	GO:0042269	regulation of natural killer cell mediated cytotoxicity	44930	46/18800	0.00975215	0.034159	0.00787376	PVR	1
BP	GO:0061383	trabecula morphogenesis	44930	46/18800	0.00975215	0.034159	0.00787376	MMP2	1
BP	GO:1904707	positive regulation of vascular associated smooth muscle cell proliferation	44930	46/18800	0.00975215	0.034159	0.00787376	MMP2	1
BP	GO:0060324	face development	44930	48/18800	0.0101745	0.034159	0.00787376	MMP2	1
BP	GO:0002762	negative regulation of myeloid leukocyte differentiation	44930	49/18800	0.0103857	0.034159	0.00787376	C1QC	1
BP	GO:0022602	ovulation cycle process	44930	49/18800	0.0103857	0.034159	0.00787376	MMP2	1
BP	GO:0030225	macrophage differentiation	44930	49/18800	0.0103857	0.034159	0.00787376	C1QC	1
BP	GO:0030850	prostate gland development	44930	49/18800	0.0103857	0.034159	0.00787376	MMP2	1
BP	GO:0035094	response to nicotine	44930	49/18800	0.0103857	0.034159	0.00787376	MMP2	1
BP	GO:0001913	T cell mediated cytotoxicity	44930	50/18800	0.0105968	0.034159	0.00787376	PVR	1
BP	GO:0002715	regulation of natural killer cell mediated immunity	44930	50/18800	0.0105968	0.034159	0.00787376	PVR	1
BP	GO:0007157	heterophilic cell-cell adhesion via plasma membrane cell adhesion molecules	44930	51/18800	0.0108078	0.0343088	0.00790829	PVR	1
BP	GO:0002686	negative regulation of leukocyte migration	44930	52/18800	0.0110189	0.0343088	0.00790829	APOD	1
BP	GO:0048013	ephrin receptor signaling pathway	44930	52/18800	0.0110189	0.0343088	0.00790829	MMP2	1
BP	GO:0001706	endoderm formation	44930	55/18800	0.0116518	0.0350834	0.00808685	MMP2	1
BP	GO:0048008	platelet-derived growth factor receptor signaling pathway	44930	55/18800	0.0116518	0.0350834	0.00808685	APOD	1
BP	GO:1904645	response to amyloid-beta	44930	55/18800	0.0116518	0.0350834	0.00808685	MMP2	1
BP	GO:0001541	ovarian follicle development	44930	57/18800	0.0120736	0.0351932	0.00811214	MMP2	1
BP	GO:0007566	embryo implantation	44930	57/18800	0.0120736	0.0351932	0.00811214	MMP2	1
BP	GO:0042306	regulation of protein import into nucleus	44930	57/18800	0.0120736	0.0351932	0.00811214	APOD	1
BP	GO:0001912	positive regulation of leukocyte mediated cytotoxicity	44930	58/18800	0.0122844	0.0354308	0.00816692	PVR	1
BP	GO:0002711	positive regulation of T cell mediated immunity	44930	59/18800	0.0124952	0.0356634	0.00822054	PVR	1
BP	GO:0032387	negative regulation of intracellular transport	44930	61/18800	0.0129167	0.0358298	0.00825888	APOD	1
BP	GO:1904589	regulation of protein import	44930	61/18800	0.0129167	0.0358298	0.00825888	APOD	1
BP	GO:0022617	extracellular matrix disassembly	44930	62/18800	0.0131274	0.0358298	0.00825888	MMP2	1
BP	GO:0051893	regulation of focal adhesion assembly	44930	63/18800	0.0133381	0.0358298	0.00825888	APOD	1
BP	GO:0090109	regulation of cell-substrate junction assembly	44930	63/18800	0.0133381	0.0358298	0.00825888	APOD	1
BP	GO:2000401	regulation of lymphocyte migration	44930	63/18800	0.0133381	0.0358298	0.00825888	APOD	1
BP	GO:0019229	regulation of vasoconstriction	44930	64/18800	0.0135487	0.0359053	0.00827628	MMP2	1
BP	GO:0014823	response to activity	44930	65/18800	0.0137593	0.0359053	0.00827628	MMP2	1
BP	GO:0031343	positive regulation of cell killing	44930	65/18800	0.0137593	0.0359053	0.00827628	PVR	1
BP	GO:0010812	negative regulation of cell-substrate adhesion	44930	66/18800	0.0139699	0.0361108	0.00832367	APOD	1
BP	GO:0072678	T cell migration	44930	67/18800	0.0141804	0.0361753	0.00833853	APOD	1
BP	GO:0043627	response to estrogen	44930	68/18800	0.0143909	0.0361753	0.00833853	MMP2	1
BP	GO:0150116	regulation of cell-substrate junction organization	44930	68/18800	0.0143909	0.0361753	0.00833853	APOD	1
BP	GO:0042698	ovulation cycle	44930	70/18800	0.0148118	0.0368949	0.00850439	MMP2	1
BP	GO:0042246	tissue regeneration	44930	72/18800	0.0152326	0.0371503	0.00856328	APOD	1
BP	GO:0042267	natural killer cell mediated cytotoxicity	44930	72/18800	0.0152326	0.0371503	0.00856328	PVR	1
BP	GO:0048662	negative regulation of smooth muscle cell proliferation	44930	73/18800	0.0154429	0.0371503	0.00856328	APOD	1
BP	GO:0002228	natural killer cell mediated immunity	44930	75/18800	0.0158635	0.0371503	0.00856328	PVR	1
BP	GO:0002534	cytokine production involved in inflammatory response	44930	75/18800	0.0158635	0.0371503	0.00856328	APOD	1
BP	GO:0071230	cellular response to amino acid stimulus	44930	75/18800	0.0158635	0.0371503	0.00856328	MMP2	1
BP	GO:1900015	regulation of cytokine production involved in inflammatory response	44930	75/18800	0.0158635	0.0371503	0.00856328	APOD	1
BP	GO:0007492	endoderm development	44930	78/18800	0.0164941	0.0382998	0.00882822	MMP2	1
BP	GO:0042310	vasoconstriction	44930	82/18800	0.0173344	0.0399127	0.00920002	MMP2	1
BP	GO:0048041	focal adhesion assembly	44930	83/18800	0.0175444	0.0400596	0.00923387	APOD	1
BP	GO:0001910	regulation of leukocyte mediated cytotoxicity	44930	85/18800	0.0179642	0.0403459	0.00929987	PVR	1
BP	GO:0071229	cellular response to acid chemical	44930	85/18800	0.0179642	0.0403459	0.00929987	MMP2	1
BP	GO:1904705	regulation of vascular associated smooth muscle cell proliferation	44930	86/18800	0.0181741	0.0404342	0.00932021	MMP2	1
BP	GO:1990874	vascular associated smooth muscle cell proliferation	44930	87/18800	0.018384	0.0404342	0.00932021	MMP2	1
BP	GO:0002709	regulation of T cell mediated immunity	44930	88/18800	0.0185938	0.0404342	0.00932021	PVR	1
BP	GO:0034644	cellular response to UV	44930	88/18800	0.0185938	0.0404342	0.00932021	MMP2	1
BP	GO:0045638	negative regulation of myeloid cell differentiation	44930	91/18800	0.0192231	0.0414735	0.00955977	C1QC	1
BP	GO:0007044	cell-substrate junction assembly	44930	92/18800	0.0194328	0.0415983	0.00958855	APOD	1
BP	GO:0048661	positive regulation of smooth muscle cell proliferation	44930	95/18800	0.0200617	0.0426116	0.00982211	MMP2	1
BP	GO:0002532	production of molecular mediator involved in inflammatory response	44930	97/18800	0.0204807	0.042625	0.0098252	APOD	1
BP	GO:0032642	regulation of chemokine production	44930	97/18800	0.0204807	0.042625	0.0098252	APOD	1
BP	GO:0032602	chemokine production	44930	98/18800	0.0206902	0.042625	0.0098252	APOD	1
BP	GO:0150115	cell-substrate junction organization	44930	98/18800	0.0206902	0.042625	0.0098252	APOD	1
BP	GO:0031341	regulation of cell killing	44930	100/18800	0.0211091	0.0431634	0.0099493	PVR	1
BP	GO:0032963	collagen metabolic process	44930	101/18800	0.0213185	0.0432687	0.00997357	MMP2	1
BP	GO:1902106	negative regulation of leukocyte differentiation	44930	102/18800	0.0215279	0.0433723	0.00999745	C1QC	1
BP	GO:0046822	regulation of nucleocytoplasmic transport	44930	104/18800	0.0219465	0.0436739	0.010067	APOD	1
BP	GO:0008585	female gonad development	44930	105/18800	0.0221557	0.0436739	0.010067	MMP2	1
BP	GO:0045833	negative regulation of lipid metabolic process	44930	105/18800	0.0221557	0.0436739	0.010067	APOD	1
BP	GO:1903707	negative regulation of hemopoiesis	44930	106/18800	0.0223649	0.0437714	0.0100894	C1QC	1
BP	GO:0006958	complement activation, classical pathway	44930	108/18800	0.0227833	0.0440256	0.010148	C1QC	1
BP	GO:0032526	response to retinoic acid	44930	109/18800	0.0229924	0.0440256	0.010148	MMP2	1
BP	GO:0046545	development of primary female sexual characteristics	44930	109/18800	0.0229924	0.0440256	0.010148	MMP2	1
BP	GO:0002824	positive regulation of adaptive immune response based on somatic recombination of immune receptors built from immunoglobulin superfamily domains	44930	110/18800	0.0232015	0.0440256	0.010148	PVR	1
BP	GO:0071347	cellular response to interleukin-1	44930	111/18800	0.0234105	0.0440256	0.010148	MMP2	1
BP	GO:0002456	T cell mediated immunity	44930	112/18800	0.0236196	0.0440256	0.010148	PVR	1
BP	GO:0034440	lipid oxidation	44930	112/18800	0.0236196	0.0440256	0.010148	APOD	1
BP	GO:0043200	response to amino acid	44930	114/18800	0.0240375	0.0444604	0.0102483	MMP2	1
BP	GO:0002821	positive regulation of adaptive immune response	44930	115/18800	0.0242464	0.0444604	0.0102483	PVR	1
BP	GO:0071675	regulation of mononuclear cell migration	44930	116/18800	0.0244553	0.0444604	0.0102483	APOD	1
BP	GO:0002708	positive regulation of lymphocyte mediated immunity	44930	117/18800	0.0246641	0.0444604	0.0102483	PVR	1
BP	GO:0002761	regulation of myeloid leukocyte differentiation	44930	117/18800	0.0246641	0.0444604	0.0102483	C1QC	1
BP	GO:0072676	lymphocyte migration	44930	119/18800	0.0250817	0.0444615	0.0102485	APOD	1
BP	GO:0002455	humoral immune response mediated by circulating immunoglobulin	44930	121/18800	0.0254992	0.0444615	0.0102485	C1QC	1
BP	GO:0071482	cellular response to light stimulus	44930	121/18800	0.0254992	0.0444615	0.0102485	MMP2	1
BP	GO:0001704	formation of primary germ layer	44930	123/18800	0.0259165	0.0444615	0.0102485	MMP2	1
BP	GO:0001952	regulation of cell-matrix adhesion	44930	123/18800	0.0259165	0.0444615	0.0102485	APOD	1
BP	GO:0022612	gland morphogenesis	44930	123/18800	0.0259165	0.0444615	0.0102485	MMP2	1
BP	GO:0032355	response to estradiol	44930	123/18800	0.0259165	0.0444615	0.0102485	MMP2	1
BP	GO:0046660	female sex differentiation	44930	124/18800	0.0261252	0.0444615	0.0102485	MMP2	1
BP	GO:0051224	negative regulation of protein transport	44930	124/18800	0.0261252	0.0444615	0.0102485	APOD	1
BP	GO:0042542	response to hydrogen peroxide	44930	128/18800	0.0269593	0.0453181	0.010446	MMP2	1
BP	GO:1904950	negative regulation of establishment of protein localization	44930	128/18800	0.0269593	0.0453181	0.010446	APOD	1
BP	GO:0001101	response to acid chemical	44930	129/18800	0.0271677	0.04539	0.0104625	MMP2	1
BP	GO:0001909	leukocyte mediated cytotoxicity	44930	131/18800	0.0275845	0.0455311	0.0104951	PVR	1
BP	GO:0006956	complement activation	44930	131/18800	0.0275845	0.0455311	0.0104951	C1QC	1
BP	GO:1900180	regulation of protein localization to nucleus	44930	132/18800	0.0277929	0.0456003	0.010511	APOD	1
BP	GO:0002705	positive regulation of leukocyte mediated immunity	44930	138/18800	0.0290423	0.0469863	0.0108305	PVR	1
BP	GO:0042157	lipoprotein metabolic process	44930	140/18800	0.0294585	0.0469863	0.0108305	APOD	1
BP	GO:0045089	positive regulation of innate immune response	44930	140/18800	0.0294585	0.0469863	0.0108305	PVR	1
BP	GO:0035296	regulation of tube diameter	44930	141/18800	0.0296665	0.0469863	0.0108305	MMP2	1
BP	GO:0070555	response to interleukin-1	44930	141/18800	0.0296665	0.0469863	0.0108305	MMP2	1
BP	GO:0097746	blood vessel diameter maintenance	44930	141/18800	0.0296665	0.0469863	0.0108305	MMP2	1
BP	GO:0035150	regulation of tube size	44930	142/18800	0.0298745	0.0470438	0.0108438	MMP2	1
BP	GO:0009411	response to UV	44930	146/18800	0.0307063	0.0478041	0.011019	MMP2	1
BP	GO:0046718	viral entry into host cell	44930	146/18800	0.0307063	0.0478041	0.011019	PVR	1
BP	GO:0034614	cellular response to reactive oxygen species	44930	147/18800	0.0309141	0.0478557	0.0110309	MMP2	1
BP	GO:0044409	entry into host	44930	153/18800	0.0321605	0.0495055	0.0114112	PVR	1
BP	GO:0007292	female gamete generation	44930	158/18800	0.0331982	0.0508174	0.0117136	MMP2	1
BP	GO:0006606	protein import into nucleus	44930	159/18800	0.0334057	0.0508508	0.0117213	APOD	1
BP	GO:0051170	import into nucleus	44930	163/18800	0.0342351	0.0518255	0.011946	APOD	1
BP	GO:0007156	homophilic cell adhesion via plasma membrane adhesion molecules	44930	168/18800	0.0352712	0.0531006	0.0122399	PVR	1
BP	GO:0002822	regulation of adaptive immune response based on somatic recombination of immune receptors built from immunoglobulin superfamily domains	44930	173/18800	0.0363064	0.0543604	0.0125303	PVR	1
BP	GO:0048771	tissue remodeling	44930	174/18800	0.0365133	0.0543731	0.0125332	MMP2	1
BP	GO:0002706	regulation of lymphocyte mediated immunity	44930	175/18800	0.0367203	0.0543857	0.0125361	PVR	1
BP	GO:0002833	positive regulation of response to biotic stimulus	44930	180/18800	0.0377543	0.0556166	0.0128198	PVR	1
BP	GO:0001906	cell killing	44930	185/18800	0.0387875	0.0565308	0.0130305	PVR	1
BP	GO:0007565	female pregnancy	44930	185/18800	0.0387875	0.0565308	0.0130305	MMP2	1
BP	GO:0071478	cellular response to radiation	44930	187/18800	0.0392006	0.0568292	0.0130993	MMP2	1
BP	GO:0002819	regulation of adaptive immune response	44930	188/18800	0.0394071	0.0568292	0.0130993	PVR	1
BP	GO:0007369	gastrulation	44930	190/18800	0.0398199	0.0571209	0.0131666	MMP2	1
BP	GO:0051701	biological process involved in interaction with host	44930	191/18800	0.0400263	0.0571209	0.0131666	PVR	1
BP	GO:0071674	mononuclear cell migration	44930	199/18800	0.0416762	0.058539	0.0134934	APOD	1
BP	GO:1903828	negative regulation of protein localization	44930	199/18800	0.0416762	0.058539	0.0134934	APOD	1
BP	GO:0006006	glucose metabolic process	44930	201/18800	0.0420883	0.058539	0.0134934	APOD	1
BP	GO:0009612	response to mechanical stimulus	44930	201/18800	0.0420883	0.058539	0.0134934	MMP2	1
BP	GO:1901888	regulation of cell junction assembly	44930	201/18800	0.0420883	0.058539	0.0134934	APOD	1
BP	GO:0044703	multi-organism reproductive process	44930	205/18800	0.0429121	0.0593835	0.0136881	MMP2	1
BP	GO:0045637	regulation of myeloid cell differentiation	44930	208/18800	0.0435297	0.0599	0.0138071	C1QC	1
BP	GO:0002573	myeloid leukocyte differentiation	44930	210/18800	0.0439412	0.0599	0.0138071	C1QC	1
BP	GO:0017038	protein import	44930	210/18800	0.0439412	0.0599	0.0138071	APOD	1
BP	GO:0044706	multi-multicellular organism process	44930	213/18800	0.0445583	0.0604404	0.0139317	MMP2	1
BP	GO:0016064	immunoglobulin mediated immune response	44930	216/18800	0.045175	0.0606128	0.0139715	C1QC	1
BP	GO:0030258	lipid modification	44930	216/18800	0.045175	0.0606128	0.0139715	APOD	1
BP	GO:0010810	regulation of cell-substrate adhesion	44930	217/18800	0.0453805	0.0606128	0.0139715	APOD	1
BP	GO:0002685	regulation of leukocyte migration	44930	218/18800	0.045586	0.0606128	0.0139715	APOD	1
BP	GO:0019724	B cell mediated immunity	44930	219/18800	0.0457915	0.0606128	0.0139715	C1QC	1
BP	GO:0033157	regulation of intracellular protein transport	44930	224/18800	0.0468182	0.061674	0.0142161	APOD	1
BP	GO:0008406	gonad development	44930	226/18800	0.0472287	0.061917	0.0142721	MMP2	1
BP	GO:0048705	skeletal system morphogenesis	44930	228/18800	0.047639	0.0621576	0.0143275	MMP2	1
BP	GO:0045088	regulation of innate immune response	44930	231/18800	0.0482543	0.0623663	0.0143756	PVR	1
BP	GO:0045137	development of primary sexual characteristics	44930	231/18800	0.0482543	0.0623663	0.0143756	MMP2	1
BP	GO:0007160	cell-matrix adhesion	44930	235/18800	0.0490741	0.0630956	0.0145437	APOD	1
BP	GO:0002703	regulation of leukocyte mediated immunity	44930	236/18800	0.049279	0.0630956	0.0145437	PVR	1
CC	GO:0062023	collagen-containing extracellular matrix	44961	429/19594	0.00278694	0.0362302	0.0117345	MMP2/C1QC	2
CC	GO:0005581	collagen trimer	44930	86/19594	0.0174425	0.068917	0.0223213	C1QC	1
CC	GO:0022626	cytosolic ribosome	44930	102/19594	0.0206622	0.068917	0.0223213	APOD	1
CC	GO:0072562	blood microparticle	44930	147/19594	0.0296754	0.068917	0.0223213	C1QC	1
CC	GO:0005912	adherens junction	44930	172/19594	0.0346558	0.068917	0.0223213	PVR	1
CC	GO:0030017	sarcomere	44930	209/19594	0.0419915	0.068917	0.0223213	MMP2	1
CC	GO:0030016	myofibril	44930	228/19594	0.0457422	0.068917	0.0223213	MMP2	1
CC	GO:0005840	ribosome	44930	229/19594	0.0459393	0.068917	0.0223213	APOD	1
CC	GO:0043292	contractile fiber	44930	238/19594	0.0477118	0.068917	0.0223213	MMP2	1
MF	GO:0001968	fibronectin binding	44930	31/18410	0.00671902	0.0418285	0.003145	MMP2	1
MF	GO:0015485	cholesterol binding	44930	50/18410	0.0108204	0.0418285	0.003145	APOD	1
MF	GO:0032934	sterol binding	44930	60/18410	0.0129739	0.0418285	0.003145	APOD	1
MF	GO:0001618	virus receptor activity	44930	76/18410	0.0164121	0.0418285	0.003145	PVR	1
MF	GO:0140272	exogenous protein binding	44930	77/18410	0.0166267	0.0418285	0.003145	PVR	1
MF	GO:0043178	alcohol binding	44930	89/18410	0.0191991	0.0418285	0.003145	APOD	1
MF	GO:0005496	steroid binding	44930	100/18410	0.0215527	0.0418285	0.003145	APOD	1
MF	GO:0004222	metalloendopeptidase activity	44930	111/18410	0.023902	0.0418285	0.003145	MMP2	1
MF	GO:0005319	lipid transporter activity	44930	159/18410	0.0341042	0.0449112	0.00337678	APOD	1
MF	GO:0004252	serine-type endopeptidase activity	44930	174/18410	0.0372759	0.0449112	0.00337678	MMP2	1
MF	GO:0008237	metallopeptidase activity	44930	189/18410	0.0404398	0.0449112	0.00337678	MMP2	1
MF	GO:0008236	serine-type peptidase activity	44930	191/18410	0.0408611	0.0449112	0.00337678	MMP2	1
MF	GO:0017171	serine hydrolase activity	44930	195/18410	0.0417032	0.0449112	0.00337678	MMP2	1

## Sheet: KEGG-enrich_result
ID	Description	GeneRatio	BgRatio	pvalue	p.adjust	qvalue	geneID	Count
hsa05219	Bladder cancer	44929	41/8642	0.014167	0.0673223	0.0212597	MMP2	1
hsa05133	Pertussis	44929	76/8642	0.0261544	0.0673223	0.0212597	C1QC	1
hsa04610	Complement and coagulation cascades	44929	86/8642	0.0295615	0.0673223	0.0212597	C1QC	1
hsa04912	GnRH signaling pathway	44929	93/8642	0.0319417	0.0673223	0.0212597	MMP2	1
hsa05150	Staphylococcus aureus infection	44929	96/8642	0.0329606	0.0673223	0.0212597	C1QC	1
hsa01522	Endocrine resistance	44929	98/8642	0.0336394	0.0673223	0.0212597	MMP2	1
hsa04933	AGE-RAGE signaling pathway in diabetic complications	44929	100/8642	0.034318	0.0673223	0.0212597	MMP2	1
hsa05142	Chagas disease	44929	102/8642	0.0349962	0.0673223	0.0212597	C1QC	1
hsa04670	Leukocyte transendothelial migration	44929	115/8642	0.0393969	0.0673223	0.0212597	MMP2	1
hsa04926	Relaxin signaling pathway	44929	129/8642	0.0441212	0.0673223	0.0212597	MMP2	1
hsa04915	Estrogen signaling pathway	44929	137/8642	0.0468138	0.0673223	0.0212597	MMP2	1
hsa05322	Systemic lupus erythematosus	44929	137/8642	0.0468138	0.0673223	0.0212597	C1QC	1
hsa05418	Fluid shear stress and atherosclerosis	44929	139/8642	0.0474862	0.0673223	0.0212597	MMP2	1
hsa04936	Alcoholic liver disease	44929	142/8642	0.0484941	0.0673223	0.0212597	C1QC	1
