# Supplementary material for: Discovery of serum APOD as an early sarcopenia biomarker in older adults with low muscle mass: a cross-sectional proteomic and transcriptomic investigation
Source: PeerJ. 2026 Apr 14;14:e21058. doi: 10.7717/peerj.21058 (PMC13089219; doi:10.7717/peerj.21058)
Supplement: Supplemental Information 5 [file peerj-14-21058-s005.csv]

	ONTOLOGY	ID	Description	GeneRatio	BgRatio	pvalue	qvalue	geneID	Count
GO:0007224	BP	GO:0007224	smoothened signaling pathway	52/2896	140/18800	1.46120189168379e-06	1.37041031152127e-06	BBS7/TGFBR2/IFT52/DYNC2H1/GAS1/DZIP1/SHOX2/EVC2/PDCL/TCTN2/RO60/GLI3/BOC/RORA/RPGRIP1L/GPR161/ARL13B/WDR19/TBC1D32/RUNX2/SCUBE1/HHIP/TTC21B/CENPJ/WDR11/TTBK2/SFRP1/RAB34/TCTN3/TULP3/HERC4/RFX4/CDON/WDPCP/IFT172/PTCHD1/EVC/DZIP1L/GPC3/SERPINE2/MAP3K10/GLI2/IFT80/KIAA0586/IFT57/C2CD3/EXT1/FUZ/MOSMO/UCHL5/PTCH1/INTU	52
GO:0044782	BP	GO:0044782	cilium organization	106/2896	384/18800	1.46120189168379e-06	1.37041031152127e-06	CEP120/SPEF2/BBS7/CDKL1/FHDC1/WDR35/IFT52/SPATA6/AHI1/CEP162/DYNC2H1/ALPK1/CFAP91/JHY/SPAG1/DZIP1/GSN/BBS9/KIF27/CEP290/TCTN2/TTC12/RO60/TMEM67/RPGRIP1L/PIBF1/ARL13B/CEP126/BBS10/WDR19/CCDC66/KIF3B/TBC1D32/DNAAF11/CEP83/RABEP2/SEPTIN9/TTC21B/PKD2/CENPJ/DYNC2LI1/WDR11/TUB/IQCB1/RAB8A/TTBK2/RTTN/TCTN3/CFAP44/EVI5L/CEP135/LCA5/DNM2/FBF1/RILPL1/ARHGAP35/CFAP74/TTC17/ODF2L/DNAH8/PARVA/RFX4/SCLT1/BBIP1…	106
GO:0060271	BP	GO:0060271	cilium assembly	99/2896	355/18800	2.00548971430682e-06	1.88087888455229e-06	CEP120/SPEF2/BBS7/CDKL1/FHDC1/WDR35/IFT52/SPATA6/AHI1/CEP162/DYNC2H1/ALPK1/CFAP91/JHY/SPAG1/DZIP1/GSN/BBS9/KIF27/CEP290/TCTN2/TTC12/RO60/TMEM67/RPGRIP1L/PIBF1/ARL13B/CEP126/BBS10/WDR19/CCDC66/KIF3B/TBC1D32/DNAAF11/CEP83/RABEP2/SEPTIN9/CENPJ/DYNC2LI1/WDR11/IQCB1/RAB8A/TTBK2/TCTN3/CFAP44/EVI5L/CEP135/DNM2/FBF1/RILPL1/ARHGAP35/CFAP74/ODF2L/DNAH8/PARVA/RFX4/SCLT1/BBIP1/CCDC28B/RPGR/WDPCP/WRAP73/CDC14…	99
GO:0043062	BP	GO:0043062	extracellular structure organization	85/2896	308/18800	3.81833750528744e-05	3.58108562539875e-05	FBLN5/NID1/FERMT1/LOX/VIT/PDGFRA/MMP2/MFAP4/ATP7A/FMOD/ADAMTS3/CYP1B1/COL12A1/CRISPLD2/COL8A1/LAMC1/MMP14/MMP27/LRP1/CTSK/ADAMTS12/HAS2/DDR2/LAMB1/FBLN1/FBLN2/APP/SLC2A10/RECK/FKBP10/TGFBI/ADAMTS5/COL17A1/FOXF2/ABI3BP/COL8A2/TNFRSF11B/TPSAB1/LUM/ANTXR1/FAP/SH3PXD2B/TGFBR1/RXFP1/PAPLN/PLG/DPT/NF1/TEX14/ADAM10/MMP16/DPP4/SPOCK2/LAMB3/ADAMTSL3/CTSG/CCN2/TNXB/COL14A1/MMP19/COL15A1/COL4A1/COL16A1/COL1…	85
GO:0030198	BP	GO:0030198	extracellular matrix organization	84/2896	307/18800	5.59967593635915e-05	5.25174083611488e-05	FBLN5/NID1/FERMT1/LOX/VIT/PDGFRA/MMP2/MFAP4/ATP7A/FMOD/ADAMTS3/CYP1B1/COL12A1/CRISPLD2/COL8A1/LAMC1/MMP14/MMP27/LRP1/CTSK/ADAMTS12/HAS2/DDR2/LAMB1/FBLN1/FBLN2/APP/SLC2A10/RECK/FKBP10/TGFBI/ADAMTS5/COL17A1/FOXF2/ABI3BP/COL8A2/TNFRSF11B/TPSAB1/LUM/ANTXR1/FAP/SH3PXD2B/TGFBR1/RXFP1/PAPLN/PLG/DPT/NF1/ADAM10/MMP16/DPP4/SPOCK2/LAMB3/ADAMTSL3/CTSG/CCN2/TNXB/COL14A1/MMP19/COL15A1/COL4A1/COL16A1/COL13A1/CO…	84
GO:0045229	BP	GO:0045229	external encapsulating structure organization	84/2896	310/18800	7.45508459922075e-05	6.99186393487533e-05	FBLN5/NID1/FERMT1/LOX/VIT/PDGFRA/MMP2/MFAP4/ATP7A/FMOD/ADAMTS3/CYP1B1/COL12A1/CRISPLD2/COL8A1/LAMC1/MMP14/MMP27/LRP1/CTSK/ADAMTS12/HAS2/DDR2/LAMB1/FBLN1/FBLN2/APP/SLC2A10/RECK/FKBP10/TGFBI/ADAMTS5/COL17A1/FOXF2/ABI3BP/COL8A2/TNFRSF11B/TPSAB1/LUM/ANTXR1/FAP/SH3PXD2B/TGFBR1/RXFP1/PAPLN/PLG/DPT/NF1/ADAM10/MMP16/DPP4/SPOCK2/LAMB3/ADAMTSL3/CTSG/CCN2/TNXB/COL14A1/MMP19/COL15A1/COL4A1/COL16A1/COL13A1/CO…	84
GO:0001503	BP	GO:0001503	ossification	102/2896	420/18800	0.000933547474434433	0.000875541629490606	EGFR/SNAI2/ECM1/LOX/MINPP1/IGF1/MMP2/RANBP3L/TENT5A/TUFT1/RBPJ/BMP2K/OSR2/SHOX2/MMP14/CTSK/GLI3/MYOC/MGP/ADAMTS12/EGR2/VCAN/DDR2/SP3/CHRDL1/TNFRSF11A/CLEC3B/RUNX2/DHX36/RRBP1/SMAD5/CLTC/DDX5/XYLT1/CSF1/BMP5/NIPBL/CDH11/SFRP1/KLF10/UFL1/CLIC1/SUCO/NF1/NAB1/SLC8A1/RFLNA/ZNF664-RFLNA/PTGS2/INPPL1/MMP16/ACHE/EXT2/PTK2/MEF2C/ESRRA/IL6ST/CCN2/PENK/OMD/SYNCRIP/OSR1/COL6A1/MAPK14/COL13A1/TWIST2/COL1A2/CO…	102
GO:0031589	BP	GO:0031589	cell-substrate adhesion	89/2896	364/18800	0.0028974263087594	0.00271739512041102	APOD/FBLN5/TRIP6/PTPRK/NID1/PTPRA/FERMT1/VIT/NEXMIF/ACVRL1/CORO2B/PTEN/EMP2/EDA/COL8A1/LAMC1/MMP14/FER/SGCE/MYOC/CARMIL1/RIN2/ADAMTS12/HAS2/OLFM4/LAMB1/AXL/FBLN1/FBLN2/COL17A1/ABI3BP/STK4/TIMM10B/SERPINE1/ANTXR1/DAB2/CORO1C/CSF1/SFRP1/SPRY4/THBS1/PLG/DNM2/VCAM1/FREM1/LYVE1/NF1/PARVA/VWC2/CD44/ITGBL1/PTK2/TIAM1/FN1/SPOCK2/LAMB3/EPHA3/TMEFF2/WDPCP/S100A10/CCN2/CIB1/TNXB/FZD4/PIK3R1/COL16A1/COL13A1/…	89
GO:0030199	BP	GO:0030199	collagen fibril organization	24/2896	62/18800	0.0047654355954022	0.00446933590491334	LOX/ATP7A/FMOD/ADAMTS3/CYP1B1/COL12A1/ADAMTS12/DDR2/FKBP10/LUM/TGFBR1/DPT/NF1/TNXB/COL14A1/COL13A1/COL1A2/LOXL3/COL11A1/AEBP1/EXT1/COL11A2/SCX/EMILIN1	24
GO:0008589	BP	GO:0008589	regulation of smoothened signaling pathway	28/2896	82/18800	0.0125415447218515	0.0117622775518208	DYNC2H1/GAS1/SHOX2/PDCL/GLI3/RORA/RPGRIP1L/GPR161/RUNX2/SCUBE1/HHIP/TTC21B/WDR11/SFRP1/RAB34/TULP3/HERC4/RFX4/IFT172/EVC/GPC3/SERPINE2/C2CD3/FUZ/MOSMO/UCHL5/PTCH1/INTU	28
GO:2001022	BP	GO:2001022	positive regulation of response to DNA damage stimulus	38/2896	129/18800	0.0205378298814624	0.019261714624112	EGFR/PLA2R1/FMN2/NSMCE4A/ATR/BRCA1/DDX5/PAXIP1/RIF1/SPRED1/BCLAF1/ARID2/ACTB/HDGFL2/ACTL6A/SPIRE1/ATM/PARP1/FXR2/ING3/SMCHD1/EPC1/KMT5B/RBBP8/EPC2/SLF2/FANCB/ZCWPW1/BABAM1/FUS/SLF1/MYC/ENDOG/DHX9/RPL26/FMR1/ERCC6/SPRED2	38
GO:0006397	BP	GO:0006397	mRNA processing	110/2896	500/18800	0.0245402577111595	0.0230154521467318	METTL14/FAM172A/ECD/CELF2/SNIP1/PTBP3/AQR/ZC3H14/THOC2/SRSF6/NOVA1/APP/PPWD1/DHX15/DHX36/CDC73/PAXBP1/RNGTT/CDK13/CNOT6L/GEMIN8/DDX5/PABPC1/METTL3/PTBP2/CDC40/CWC22/CWF19L2/SRSF5/CPSF6/TENT4B/SNRNP40/RBM7/NCBP1/SON/RNU4-2/CCNT1/ZNF830/SRSF3/ZRANB2/PRMT9/SRSF7/PAN3/MAGOHB/ZFP36L1/SRSF11/HTATSF1/AURKAIP1/RBM26/NUDT21/RBM22/CMTR2/WDR33/DDX20/SNRNP25/HNRNPR/PAPOLG/RNU4ATAC/MBNL1/RBM38/PCBP4/FXR2/TGS1…	110
GO:0009100	BP	GO:0009100	glycoprotein metabolic process	88/2896	386/18800	0.0337701021837068	0.031671801492366	GALNT12/DSEL/DCN/DPY19L3/IGF1/GLCE/FUT8/EDEM1/GFPT2/ATP7A/SOAT1/TCF7L2/UST/MAN1A1/TMTC3/UGDH/IL33/CHPF2/ALG2/TMEM165/ALG10/NPC1/ADAMTS12/UGGT2/DPY19L1/POMGNT1/KRTCAP2/SLC2A10/GALNT16/FUT4/FUT10/GALNT5/UBE2J1/GALNT10/MAN1C1/ERP44/XYLT1/PGM3/DSE/MIR644A/ITM2B/OGT/C1GALT1C1/EXT2/PSEN1/SPOCK2/ALG10B/GANAB/AMFR/C1GALT1/NECAB3/SULF1/COL11A1/FKTN/MAGT1/SERP1/NUDT14/POGLUT1/GOLGA2/B4GALT4/B3GNT2/ENGASE/O…	88
GO:0007099	BP	GO:0007099	centriole replication	17/2896	42/18800	0.0339345120085192	0.0318259957351469	CEP120/ALMS1/MDM1/SPICE1/BRCA1/CENPJ/RTTN/CEP135/SASS6/KIAA0753/VPS4B/CEP192/CEP44/CEP76/C2CD3/WDR62/CEP72	17
GO:1903311	BP	GO:1903311	regulation of mRNA metabolic process	70/2896	294/18800	0.0383701600129658	0.03598603535607	METTL14/FAM172A/TENT5A/CELF2/ZC3H14/DCP1B/SRSF6/NOVA1/PARN/VIM/DHX36/ZFP36/CDC73/DIS3/PUM2/CNOT6L/FASTK/TUT7/CNOT2/DDX5/CARHSP1/PABPC1/METTL3/CWC22/SAMD4A/CPSF6/EXOSC3/TENT4B/RBM7/NCBP1/SON/CCNT1/SRSF3/SRSF7/PAN3/ZFP36L1/NUDT21/FASTKD2/MBNL1/PCBP4/FXR2/SYNCRIP/MAPK14/MAPKAPK2/TRA2B/PUF60/ROCK1/HNRNPA1/PAPOLA/PTBP1/RNASEL/TRIM71/ALKBH5/PKP1/TRA2A/FUS/CNOT8/RBFOX3/HNRNPU/DCP1A/HSF1/RBM25/TIA1/EXOSC…	70
GO:0021915	BP	GO:0021915	neural tube development	42/2896	154/18800	0.0383701600129658	0.03598603535607	KIF20B/IFT52/GLMN/GLI3/RPGRIP1L/GPR161/ARL13B/WDR19/BCL10/TBC1D32/STK4/ALDH1A2/ATP6AP2/PKD2/STK3/BMP5/SFRP1/TULP3/NF1/ARHGAP35/GSC/PSEN1/ZFP36L1/SEC24B/IFT172/NUP133/SCRIB/DVL1/DZIP1L/DEAF1/WNT5A/GLI2/TRIM71/IFT57/C2CD3/ZNF358/TRAF6/FUZ/PTCH1/PHGDH/ADM/DVL3	42
GO:0043484	BP	GO:0043484	regulation of RNA splicing	42/2896	154/18800	0.0383701600129658	0.03598603535607	FAM172A/CELF2/PTBP3/SRSF6/NOVA1/FASTK/DDX5/PTBP2/CWC22/SRSF5/CCNL1/RBM7/NCBP1/SON/SRSF3/ILDR2/SRSF7/AHNAK2/RBM22/MBNL1/RBM38/PCBP4/FXR2/PIK3R1/TRA2B/HNRNPH1/METTL4/PUF60/HNRNPA1/PTBP1/RBM12/TRA2A/FUS/RBFOX3/HNRNPU/RBM25/TIA1/RBMX/FMR1/SRSF10/GRSF1/RBM12B	42
GO:0007160	BP	GO:0007160	cell-matrix adhesion	58/2896	235/18800	0.0433395230984971	0.0406466277443386	APOD/FBLN5/TRIP6/PTPRK/NID1/PTPRA/FERMT1/NEXMIF/ACVRL1/CORO2B/PTEN/EMP2/EDA/MMP14/SGCE/MYOC/RIN2/ADAMTS12/COL17A1/TIMM10B/SERPINE1/CORO1C/CSF1/SFRP1/THBS1/VCAM1/FREM1/LYVE1/NF1/CD44/ITGBL1/PTK2/TIAM1/FN1/EPHA3/WDPCP/S100A10/CCN2/CIB1/TNXB/PIK3R1/COL16A1/COL13A1/SIGLEC1/MKLN1/ROCK1/PPFIA2/THSD1/CD34/PLEKHA2/THBS3/EPDR1/ITGAM/ECM2/AJAP1/EMILIN1/JAM3/CLASP2	58
GO:0060348	BP	GO:0060348	bone development	56/2896	225/18800	0.0433395230984971	0.0406466277443386	ECM1/LOX/TGFBR2/IGF1/PPIB/RANBP3L/OSR2/SHOX2/NOTCH2/PDGFC/MMP14/GLI3/MYOC/ADAMTS12/HAS2/DDR2/RUNX2/BBX/FBN1/WASF2/SMAD5/XYLT1/SH3PXD2B/FREM1/ANXA2/TULP3/KIT/NAB1/RFLNA/ZNF664-RFLNA/INPPL1/MMP16/MED1/EXT2/LEPR/MEF2C/FOXP1/IFT172/EVC/MAPK14/COL13A1/SULF1/NSD2/SLC10A7/NPPC/SOX9/P3H1/IFT80/THBS3/EXT1/LRRK1/INSIG1/TMEM119/SCX/BMP2/GNAS	56
GO:2001020	BP	GO:2001020	regulation of response to DNA damage stimulus	60/2896	246/18800	0.0443160476311701	0.0415624760584183	EGFR/SNAI2/ACKR3/PLA2R1/FMN2/NSMCE4A/ATR/BRCA1/CHEK2/CXCL12/ATAD5/DDX5/KMT5A/ETAA1/PAXIP1/RIF1/SPRED1/BCLAF1/ARID2/ACTB/CD44/HDGFL2/ACTL6A/SPIRE1/MDM2/USP1/ATM/RFWD3/PARP1/PPP4R3B/FXR2/ING3/OTUB2/SMCHD1/NSD2/EPC1/ERCC4/KMT5B/POT1/RBBP8/EPC2/SLF2/MARCHF7/FANCB/ERCC8/ZCWPW1/BABAM1/FUS/SLF1/MYC/HSF1/ENDOG/DHX9/RPL26/CUL4A/CLU/FMR1/ERCC6/SPRED2/NUDT16L1	60
GO:0071560	BP	GO:0071560	cellular response to transforming growth factor beta stimulus	61/2896	252/18800	0.0467170983343928	0.0438143378038135	PTPRK/HTRA3/FERMT1/LOX/TGFBR2/ACVRL1/FUT8/TGFBR3/FMOD/IL17RD/HTRA1/LTBP4/RNF111/SLC2A10/CLEC3B/FBN1/SPRY2/SMAD5/DAB2/SFRP1/TGFBR1/THBS1/CLDN1/DNM2/SPRED1/ZNF451/SOX5/PDGFD/NR3C1/ZEB2/ZFP36L1/PIN1/PTK2/MEF2C/CD109/PARP1/PENK/STUB1/VEPH1/CILP/TRIM33/LEMD3/MIR17HG/COL1A2/SPRY1/AXIN1/STK11/SOX9/WNT5A/NLK/COL4A2/TWSG1/MAP3K7/LTBP2/LATS1/SCX/EMILIN1/MIRLET7F1/SPRED2/BMP2/MIR27A	61
GO:0071559	BP	GO:0071559	response to transforming growth factor beta	62/2896	258/18800	0.0472248012505635	0.0442904946685627	PTPRK/HTRA3/FERMT1/LOX/TGFBR2/ACVRL1/FUT8/TGFBR3/FMOD/IL17RD/HTRA1/LTBP4/RNF111/SLC2A10/CLEC3B/FBN1/SPRY2/SMAD5/DAB2/SFRP1/TGFBR1/THBS1/CLDN1/DNM2/SPRED1/ZNF451/SOX5/PDGFD/NR3C1/ZEB2/ZFP36L1/PIN1/PTK2/MEF2C/CD109/PARP1/PENK/STUB1/VEPH1/CILP/TRIM33/LEMD3/MIR17HG/COL1A2/SPRY1/AXIN1/STK11/ROCK1/SOX9/WNT5A/NLK/COL4A2/TWSG1/MAP3K7/LTBP2/LATS1/SCX/EMILIN1/MIRLET7F1/SPRED2/BMP2/MIR27A	62
GO:0009048	BP	GO:0009048	dosage compensation by inactivation of X chromosome	10/2896	19/18800	0.0472248012505635	0.0442904946685627	SUZ12/BRCA1/METTL3/RLIM/EXOSC10/LRIF1/SMCHD1/PCGF5/HNRNPU/XIST	10
GO:0051298	BP	GO:0051298	centrosome duplication	24/2896	74/18800	0.0492565725312419	0.0461960221179461	CEP120/ALMS1/MDM1/TMEM67/SPICE1/BRCA1/PKD2/CENPJ/RTTN/CEP135/SASS6/FBXW5/KIAA0753/VPS4B/CEP192/CEP44/CHORDC1/CEP76/C2CD3/WDR62/XPO1/USP33/CEP72/CHMP1A	24
GO:0018209	BP	GO:0018209	peptidyl-serine modification	77/2896	338/18800	0.0492565725312419	0.0461960221179461	EGFR/DCN/AKT3/TGFBR2/CSNK1G3/PTEN/STK32B/ATR/MAST4/CAPRIN2/TENM1/APP/PDCD10/GALNT16/CHEK2/STK4/SPRY2/PKN2/HRC/CAMK2A/STK39/TLK1/TTBK2/NTF4/TGFBR1/PRKAA1/RIPK1/DMPK/PTGS2/PDE4D/CD44/MORC3/CREBL2/CAMK1D/MAP2K2/SPOCK2/ATM/TOP1/PIKFYVE/STK32A/PARP1/MAPK13/SGK3/MAPK14/SMYD3/MAPKAPK2/MAP3K13/AXIN1/PINK1/PKN1/POGLUT1/BRAF/ROCK1/TRIM6/CSNK1G2/PWP1/MAP3K10/WNT5A/HGF/MAPK12/NLK/STK38L/RICTOR/GGNBP2/NTMT1/P…	77
GO:0062023	CC	GO:0062023	collagen-containing extracellular matrix	133/2995	429/19594	6.97050706137785e-14	6.49684088427471e-14	SRPX2/FBLN5/SERPING1/PODN/NID1/ECM1/LOX/DCN/VIT/LAMA2/MMP2/MFAP4/F3/COL6A3/FMOD/ADAMTS3/PTPRZ1/THBS2/COL12A1/COL8A1/LAMC1/ANG/SRPX/PRELP/MYOC/MGP/COL25A1/ANGPTL1/HTRA1/EFEMP1/VCAN/PCOLCE/LAMB1/LTBP4/ANXA1/FBLN1/FBLN2/C1QC/CLEC3B/TGFBI/ADAMTS5/COL17A1/TIMP2/ABI3BP/COL8A2/ANXA5/AMBP/FBN1/SDC2/CXCL12/SERPINE1/TPSAB1/GPC6/LUM/MFAP5/C1QA/OGN/TINAG/CTSC/S100A4/SFRP1/COL6A2/THBS1/EYS/PLG/DPT/FREM1/ANXA2…	133
GO:0005788	CC	GO:0005788	endoplasmic reticulum lumen	86/2995	311/19594	4.90685002342827e-06	4.57341532897202e-06	SERPING1/C3/MINPP1/PPIB/ARSL/COL6A3/PLAUR/COL12A1/PDGFC/COL8A1/LAMC1/MXRA8/COL25A1/UGGT2/PROZ/VCAN/DNAJC3/BCHE/LAMB1/CHRDL1/APP/FKBP10/ADAMTS5/COL17A1/FMO1/TXNDC12/RCN3/COL8A2/FBN1/SDC2/HRC/ERP44/IGFBP3/CSF1/CTSC/TOR1A/COL6A2/THBS1/GPX8/PTGS2/SPARCL1/PDGFD/ADAM10/ARSJ/ERAP1/SELENOF/FN1/COL14A1/TMEM43/PENK/PDIA3/GANAB/COL6A1/TIMP1/COL15A1/COL4A1/MANF/COL16A1/COL13A1/COL1A2/DNAJC10/P4HA3/COL11A1/GP…	86
GO:0005814	CC	GO:0005814	centriole	45/2995	147/19594	0.000486525394861939	0.000453464582812163	CEP120/IFT52/AHI1/CEP162/CEP128/ALMS1/DZIP1/LRRCC1/TUBGCP3/MDM1/CEP290/SPICE1/POC5/AGBL4/CEP83/CENPJ/IQCB1/RAB8A/TTBK2/RTTN/CEP135/SASS6/FBF1/RILPL1/ODF2L/CNTLN/SCLT1/WRAP73/TOPORS/SDCCAG8/DZIP1L/KIAA0753/ROCK1/CEP192/TSKS/SIRT2/CEP44/CEP76/KIAA0586/C2CD3/WDR62/KIF3A/POC1A/RABL2B/CCDC92	45
GO:0005581	CC	GO:0005581	collagen trimer	30/2995	86/19594	0.00103270655330933	0.000962531147005573	LOX/COL6A3/COL12A1/EDA/COL8A1/COL25A1/C1QC/COLEC12/COL17A1/COL8A2/LUM/C1QA/COL6A2/EMILIN2/C1QB/SCARA3/WDR33/C1QTNF7/COL14A1/COL6A1/COL15A1/COL4A1/COL16A1/COL13A1/COL1A2/COL11A1/C1QTNF2/COL4A2/COL11A2/EMILIN1	30
GO:0036064	CC	GO:0036064	ciliary basal body	45/2995	161/19594	0.00396917604651923	0.00369945901909935	BBS7/WDR35/IFT52/AHI1/DZIP1/CEP290/RPGRIP1L/CCDC66/AGBL4/RABEP2/PKD2/CENPJ/DYNC2LI1/WDR11/RAB8A/TTBK2/RTTN/LCA5/FBF1/RILPL1/ARHGAP35/ODF2L/PIN1/PTK2/RPGR/WRAP73/TOPORS/IFT172/KIFAP3/SDCCAG8/EVC/EXOC7/DZIP1L/CDKL5/RAB28/CFAP70/PPP1R32/CFAP157/IFT80/KIAA0586/IFT57/C2CD3/POC1A/RABL2B/INTU	45
GO:0005925	CC	GO:0005925	focal adhesion	93/2995	419/19594	0.0120896920830827	0.011268162432381	EGFR/TRIP6/AKAP12/PTPRA/FERMT1/TWF1/MPZL1/KRAS/CORO2B/LPP/PPIB/PLAUR/GSN/PROCR/ARPC5/MMP14/RND3/CAP1/LRP1/CNN3/CAPN5/DDR2/PTPN12/IQGAP1/ANXA1/VIM/RPL31/TNFSF13B/ANXA5/RPL9/ALCAM/ARPC5L/CLTC/DAB2/NOX4/FAP/MARCKS/CORO1C/MME/PABPC1/SVIL/SENP1/SPRY4/DNM2/CPNE3/CD46/TADA1/NUMB/PARVA/ACTB/YWHAZ/CD44/ADAM10/CD99L2/WASF1/NHS/DPP4/ITGBL1/MAP2K2/PTK2/MDC1/YWHAQ/RPS18/RPS17/PDGFRB/PDIA3/EPB41L2/FLII/PPP1R12…	93
GO:0030055	CC	GO:0030055	cell-substrate junction	94/2995	428/19594	0.0142653541370611	0.0132959819379332	EGFR/TRIP6/AKAP12/PTPRA/FERMT1/TWF1/MPZL1/KRAS/CORO2B/LPP/PPIB/PLAUR/GSN/PROCR/ARPC5/MMP14/RND3/CAP1/LRP1/CNN3/CAPN5/DDR2/PTPN12/IQGAP1/ANXA1/VIM/RPL31/TNFSF13B/COL17A1/ANXA5/RPL9/ALCAM/ARPC5L/CLTC/DAB2/NOX4/FAP/MARCKS/CORO1C/MME/PABPC1/SVIL/SENP1/SPRY4/DNM2/CPNE3/CD46/TADA1/NUMB/PARVA/ACTB/YWHAZ/CD44/ADAM10/CD99L2/WASF1/NHS/DPP4/ITGBL1/MAP2K2/PTK2/MDC1/YWHAQ/RPS18/RPS17/PDGFRB/PDIA3/EPB41L2/FLII…	94
GO:0005604	CC	GO:0005604	basement membrane	28/2995	95/19594	0.0300552483463612	0.028012907027322	NID1/LAMA2/THBS2/COL8A1/LAMC1/ANG/LAMB1/FBLN1/TGFBI/COL17A1/COL8A2/FBN1/TINAG/FREM1/ANXA2/VWC2/ACHE/FN1/LAMB3/TMEFF2/TIMP1/COL15A1/COL4A1/DLG1/COL4A2/SMOC2/NTNG2/LAMC2	28
GO:0005798	CC	GO:0005798	Golgi-associated vesicle	25/2995	84/19594	0.0450371491917372	0.0419767442459517	RAB8B/ATP7A/COPB1/ZDHHC13/DIPK2A/APP/TMED7/KDELR3/CLTC/RAB8A/ITM2B/ADAM10/COPB2/OCRL/SCFD1/RAB14/ZDHHC17/GOPC/STEAP2/CCDC115/SCYL1/GPR89A/SYNRG/CFTR/TGOLN2	25
GO:0030496	CC	GO:0030496	midbody	49/2995	203/19594	0.0450371491917372	0.0419767442459517	KIF20B/MTCL1/NEXMIF/GNAI3/CELF2/TXNDC9/KLHL9/IQGAP1/EXOC2/CEP126/CCDC66/CENPC/KIF3B/PKN2/RAB8A/CHAMP1/SVIL/SPART/DNM2/ANXA2/EXOC1/RASGEF1B/CCDC124/TEX14/PIN1/MAP10/PIK3C3/RAB11FIP3/TOPORS/USP3/CCDC69/EXOC7/VPS4B/PKN1/CNTRL/MBD5/SIRT2/CEP44/TBCK/KIF23/HNRNPU/KLHDC8B/VPS4A/NTNG2/IL16/PTCH1/LATS1/CHMP1A/ANKRD54	49
GO:0015629	CC	GO:0015629	actin cytoskeleton	103/2995	499/19594	0.0485610773732831	0.0452612112842205	TRIP6/TWF1/FHDC1/TMOD2/CORO2B/LPP/FMN2/AMPH/IFIT5/GSN/EHBP1L1/ROR1/ARPC5/CTTNBP2/ANG/ALG2/CAP1/FER/CNN3/CARMIL1/DDR2/PTPN12/IQGAP1/AXL/EHBP1/ANXA1/MYO7A/MYH14/BAIAP2L1/INTS6/CAPZA1/GAS7/LSP1/SPRY2/WASF2/SEPTIN9/MYH7/ARPC5L/BIN3/MARCKS/CORO1C/SMTN/SVIL/ABL2/SH3PXD2B/SYNPO/MYOZ3/VCAM1/RAB22A/ARHGAP35/ZNF268/CGNL1/TTC17/RFLNA/ZNF664-RFLNA/TNNI1/TOPBP1/PARVA/ACTB/ARSJ/RGS22/WASF1/PTK2/EPHA3/TLNRD1/MY…	103
GO:0005201	MF	GO:0005201	extracellular matrix structural constituent	64/2882	172/18410	4.70368184666813e-09	4.4617021396706e-09	SRPX2/FBLN5/PODN/NID1/ECM1/DCN/LAMA2/MFAP4/COL6A3/TUFT1/FMOD/THBS2/COL12A1/COL8A1/LAMC1/SRPX/PRELP/MGP/COL25A1/EFEMP1/VCAN/PCOLCE/LAMB1/LTBP4/FBLN1/FBLN2/TGFBI/COL17A1/ABI3BP/COL8A2/FBN1/LUM/MFAP5/OGN/COL6A2/THBS1/DPT/EMILIN2/FN1/LAMB3/TNXB/COL14A1/MFAP2/COL6A1/CILP/COL15A1/COL4A1/COL16A1/COL13A1/COL1A2/COL11A1/AEBP1/STATH/CCN1/COL4A2/THBS3/ZPLD1/COL11A2/EMILIN3/CRELD1/LTBP2/MFGE8/LAMC2/EMILIN1	64
GO:0005518	MF	GO:0005518	collagen binding	27/2882	68/18410	0.000848944195043617	0.000805270478523137	PODN/NID1/LOX/DCN/PPIB/CTSK/PCOLCE/DDR2/TGFBI/ADGRG6/LUM/ANTXR1/COL6A2/THBS1/COCH/SPARCL1/CD44/ACHE/FN1/TNXB/COL14A1/COL6A1/PCOLCE2/AEBP1/MRC2/P3H1/ECM2	27
GO:0015923	MF	GO:0015923	mannosidase activity	10/2882	16/18410	0.0107552344226831	0.0102019341444905	EDEM1/MANEA/MAN1A1/MAN1C1/MAN2B2/MAN2A1/MANBA/EDEM2/MMP24-AS1-EDEM2/EDEM3	10
GO:0030020	MF	GO:0030020	extracellular matrix structural constituent conferring tensile strength	17/2882	41/18410	0.0192688085094682	0.0182775295945018	COL6A3/COL12A1/COL8A1/COL25A1/COL17A1/COL8A2/COL6A2/COL14A1/COL6A1/COL15A1/COL4A1/COL16A1/COL13A1/COL1A2/COL11A1/COL4A2/COL11A2	17
GO:0004559	MF	GO:0004559	alpha-mannosidase activity	9/2882	15/18410	0.022860778300676	0.0216847114204613	EDEM1/MANEA/MAN1A1/MAN1C1/MAN2B2/MAN2A1/EDEM2/MMP24-AS1-EDEM2/EDEM3	9
GO:0003697	MF	GO:0003697	single-stranded DNA binding	35/2882	120/18410	0.022860778300676	0.0216847114204613	RAD18/NUP35/RNF138/RECQL/DHX36/TDP2/MIRLET7I/SMC2/ERCC5/RBMS1/PURA/RAD50/FUBP1/TERF1/SMC4/RAD51D/TOP1/FAM111A/FUBP3/ERCC4/SPRTN/APTX/MCM6/POT1/RBBP8/HNRNPA1/MCM9/SMC6/REXO4/HNRNPU/HSF1/NABP1/DHX9/POLA1/SSBP4	35
GO:0050840	MF	GO:0050840	extracellular matrix binding	20/2882	55/18410	0.022860778300676	0.0216847114204613	NID1/ECM1/DCN/FBLN2/TGFBI/ADAMTS5/ADGRG6/THBS1/CD248/SPARCL1/ACHE/SPOCK2/COL11A1/LGALS3/CCN1/THSD1/PLEKHA2/SMOC2/GPC1/SSC5D	20
GO:0015924	MF	GO:0015924	mannosyl-oligosaccharide mannosidase activity	7/2882	10/18410	0.022860778300676	0.0216847114204613	EDEM1/MAN1A1/MAN1C1/MAN2A1/EDEM2/MMP24-AS1-EDEM2/EDEM3	7
GO:0005539	MF	GO:0005539	glycosaminoglycan binding	58/2882	234/18410	0.022860778300676	0.0216847114204613	DCN/VIT/TGFBR2/FGFR1/TGFBR3/ADAMTS3/THBS2/CRISPLD2/ANG/PRELP/COL25A1/RSPO3/VCAN/PCOLCE/LTBP4/SEMA5A/TENM1/APP/CLEC3B/ADAMTS5/GPNMB/FBN1/PGF/SFRP1/CXCL10/THBS1/LYVE1/CD44/EVA1C/CFH/STAB1/FN1/SPOCK2/CTSG/CCN2/TNXB/H1-1/PTPRS/PCOLCE2/COL13A1/SULF1/COL11A1/FSTL1/CXCL11/SERPINE2/CCN5/CCN1/SMOC2/THBS3/GNS/HDGF/PPIA/SOD3/EXTL2/LTBP2/ECM2/PTCH1/LAMC2	58
GO:0070063	MF	GO:0070063	RNA polymerase binding	24/2882	73/18410	0.022860778300676	0.0216847114204613	PPIB/TCERG1L/BRCA1/ZFP36/CDC73/PKN2/MIRLET7I/ERCC5/ELP4/CCNT1/ANP32B/SMYD3/TCERG1/YTHDC2/PCF11/MAF1/GTF2B/BIN1/HNRNPU/SPTY2D1/DHX9/WAC/SCAF4/CCNT2	24
GO:0008201	MF	GO:0008201	heparin binding	44/2882	168/18410	0.029509395915656	0.027991292606351	FGFR1/TGFBR3/ADAMTS3/THBS2/CRISPLD2/ANG/PRELP/COL25A1/RSPO3/PCOLCE/TENM1/APP/CLEC3B/ADAMTS5/GPNMB/FBN1/PGF/SFRP1/CXCL10/THBS1/EVA1C/CFH/FN1/CTSG/CCN2/TNXB/H1-1/PTPRS/PCOLCE2/COL13A1/COL11A1/FSTL1/CXCL11/SERPINE2/CCN5/CCN1/SMOC2/THBS3/HDGF/SOD3/LTBP2/ECM2/PTCH1/LAMC2	44
GO:0005548	MF	GO:0005548	phospholipid transporter activity	21/2882	62/18410	0.029509395915656	0.027991292606351	PLSCR4/ATP8B3/ATP11C/CPTP/PLTP/TMEM30A/PRELID2/XKR8/ANO3/PLEKHA8/OSBPL8/PLSCR1/PLSCR2/TMEM30B/PITPNB/ATP8B2/VMP1/ATP10B/CERT1/PLSCR3/PITPNM2	21
GO:0015095	MF	GO:0015095	magnesium ion transmembrane transporter activity	9/2882	17/18410	0.0328631489928755	0.031172512716116	NIPAL4/ZDHHC13/CNNM4/SLC41A2/NIPAL2/MAGT1/ZDHHC17/NIPA1/CNNM2	9
GO:0097493	MF	GO:0097493	structural molecule activity conferring elasticity	7/2882	11/18410	0.0328631489928755	0.031172512716116	FBLN5/LAMC1/FBLN2/FBN1/EMILIN2/EMILIN3/EMILIN1	7
GO:0005178	MF	GO:0005178	integrin binding	41/2882	156/18410	0.0328631489928755	0.031172512716116	FBLN5/PLPP3/FERMT1/IGF1/GFRA1/EMP2/S1PR3/PTPRZ1/CDH26/MMP14/LAMB1/LTBP4/FBLN1/TGFBI/ADAMTS5/ADAM2/GPNMB/FBN1/CXCL12/PTPN2/FAP/THBS1/VCAM1/ADAM10/ITGBL1/PTK2/FN1/CCN2/TNXB/S1PR2/COL16A1/CCN5/CCN1/SEMA7A/PPIA/ITGAM/ECM2/MFGE8/EMILIN1/JAM3/CD81	41
