# Supplementary material for: Discovery of serum APOD as an early sarcopenia biomarker in older adults with low muscle mass: a cross-sectional proteomic and transcriptomic investigation
Source: PeerJ. 2026 Apr 14;14:e21058. doi: 10.7717/peerj.21058 (PMC13089219; doi:10.7717/peerj.21058)
Supplement: Supplemental Information 6 [file peerj-14-21058-s006.csv]

	ID	Description	GeneRatio	BgRatio	pvalue	qvalue	geneID	Count
hsa04610	hsa04610	Complement and coagulation cascades	28/1303	88/8653	5.48039486366946e-05	0.0172488217288123	710/715/718/716/1675/2152/5329/5627/10544/727/725/714/5054/712/7035/5340/4179/713/629/735/729/3075/2162/730/5270/3684/2159/1191	28
hsa05205	hsa05205	Proteoglycans in cancer	49/1303	204/8653	0.000443742419119045	0.0597393665022967	1956/1634/10000/3479/4313/2260/3845/5329/8826/6383/7099/815/4060/10818/1655/7057/286/60/960/5605/5747/7074/4193/2335/5603/8322/4660/5295/1432/355/117581/1278/4659/2719/8326/673/6093/7474/3082/6300/4893/5290/4609/2817/208/818/5727/369/84309	49
hsa05171	hsa05171	Coronavirus disease - COVID-19	55/1303	238/8653	0.000569422055289451	0.0597393665022967	1956/715/718/716/1675/7098/200916/185/727/51065/6160/714/6164/834/6133/7099/712/3627/6173/713/629/64135/735/729/4599/6229/3572/6222/5603/6139/2162/6218/51187/5295/6233/51135/1432/6161/730/103/6300/6135/6155/6227/7189/5290/3654/6206/6885/9349/6154/6167/29110/6204/6189	55
hsa05218	hsa05218	Melanoma	22/1303	73/8653	0.000774985588833697	0.0609791292266514	1956/5156/10000/3479/2260/3845/5728/56034/51426/80310/5605/4193/5159/5295/8823/673/3082/4893/578/5290/208/369	22
hsa04820	hsa04820	Cytoskeleton in muscle cells	52/1303	232/8653	0.00164418482181111	0.0985844780073947	4811/1634/3908/29767/56776/1293/7058/8910/1462/7431/2192/79784/2199/8557/829/2200/6383/4625/161176/1292/7057/91977/8736/137868/6640/7135/60/2335/4604/4633/79188/7138/1291/1282/1278/4634/7169/1301/127294/1674/1284/7059/6711/1302/7171/1158/6712/4624/3930/23439/6709/1829	52
hsa04068	hsa04068	FoxO signaling pathway	33/1303	133/8653	0.00205394670000225	0.0985844780073947	1956/10000/7048/3479/3845/5728/891/9454/894/6789/7046/5562/5605/4193/85417/472/5603/23678/5295/9455/1432/673/6794/4303/6300/51701/4893/51422/5290/9140/208/1263/369	33
hsa05142	hsa05142	Chagas disease	27/1303	103/8653	0.00219259792223804	0.0985844780073947	718/10000/7048/2773/714/3459/7099/5054/712/7046/713/2774/841/5603/5295/51135/1432/355/6300/2767/7189/5290/3654/9630/208/5519/2778	27
hsa05230	hsa05230	Central carbon metabolism in cancer	20/1303	71/8653	0.00322356227919282	0.11613544543791	1956/5156/10000/2260/3845/5728/2744/2645/3418/3815/5605/5159/5295/6510/4893/5290/4609/208/5979/5224	20
hsa05214	hsa05214	Glioma	21/1303	76/8653	0.00332092996151884	0.11613544543791	1956/5156/10000/3479/3845/5728/51426/815/57118/5605/4193/5159/5295/673/808/4893/578/5290/208/818/369	21
hsa04510	hsa04510	Focal adhesion	45/1303	203/8653	0.00407403103483528	0.128224766254289	1956/330/5156/10000/3908/3479/5728/5063/1293/2013/7058/2012/56034/3915/3912/2277/894/5228/1292/7057/2909/55742/60/80310/5747/2335/3914/4633/7148/5159/4660/5295/1291/1282/1278/4659/673/6093/5908/3082/1284/7059/5290/208/3918	45
hsa05133	hsa05133	Pertussis	21/1303	78/8653	0.00463750507683501	0.132690336648198	710/715/718/716/2773/727/725/714/834/7099/712/713/5603/51135/1432/808/6300/7189/3684/3654/353376	21
hsa04148	hsa04148	Efferocytosis	36/1303	157/8653	0.00546001709328231	0.134627944947667	5627/286410/4035/558/55754/714/961/834/55113/815/712/7057/3988/63982/713/5743/102/9023/5605/5747/23166/5603/1385/1432/140885/9261/84466/161291/51552/488/6300/5732/64805/818/114786/4240	36
hsa00510	hsa00510	N-Glycan biosynthesis	16/1303	55/8653	0.00569968862085163	0.134627944947667	2530/4121/85365/84920/200185/79868/57134/144245/23193/84061/58505/4124/8704/79053/29880/29929	16
hsa04974	hsa04974	Protein digestion and absorption	26/1303	105/8653	0.00598846711640124	0.134627944947667	1293/1303/1295/84570/1308/1296/5547/4311/1292/6546/1360/1803/7373/1291/1306/1282/1307/1305/1278/1301/6510/1284/1359/1302/23439/486	26
hsa04340	hsa04340	Hedgehog signaling pathway	16/1303	56/8653	0.00689075550761608	0.144584975212436	1456/2619/132884/2737/91653/23432/894/64399/50937/57467/2121/1455/2736/11127/730094/5727	16
hsa05415	hsa05415	Diabetic cardiomyopathy	44/1303	205/8653	0.00818766573843974	0.161060003670624	10000/7048/4313/5728/9945/185/6667/5524/1339/815/7046/4723/374291/142/5603/7384/4717/5295/1432/1278/6391/4716/488/6300/4726/5350/4722/498/6389/4706/4696/4731/1327/25874/9377/1537/2936/5290/1351/4728/208/818/506/7416	44
hsa04926	hsa04926	Relaxin signaling pathway	30/1303	130/8653	0.00964953827113866	0.175177726196802	1956/10000/7048/4313/3845/2773/2277/1910/64764/10681/7046/59350/109/1388/5605/5603/1385/5295/1432/1282/115/1278/6300/54331/1284/59345/4893/5290/208/2778	30
hsa03018	hsa03018	RNA degradation	20/1303	78/8653	0.0100185254781449	0.175177726196802	10950/196513/5073/54464/140886/170506/84186/22894/246175/4848/26986/51010/64282/255967/5394/80349/9337/55802/5393/25804	20
hsa05213	hsa05213	Endometrial cancer	16/1303	59/8653	0.0117009466540333	0.193827315764873	1956/10000/3845/5728/6934/51426/5605/5295/8312/673/4893/578/5290/4609/208/369	16
hsa04141	hsa04141	Protein processing in endoplasmic reticulum	37/1303	171/8653	0.0127541657427939	0.200710292478705	9695/23471/4121/55757/5611/200185/22872/55666/10483/9871/6238/11231/51465/6745/57134/51009/10952/22926/4780/1388/10427/10802/2923/23193/10273/267/4287/54431/64215/84061/58505/51726/55741/111089941/80267/578/6048	37
hsa04936	hsa04936	Alcoholic liver disease	32/1303	144/8653	0.0134517473828234	0.201607642479409	125/718/10000/6934/727/124/714/7099/712/50507/713/5562/8737/64900/841/5603/51135/1432/37/355/131/6434/6300/29896/126/51422/7189/3654/208/6885/29110/34	32
hsa04622	hsa04622	RIG-I-like receptor signaling pathway	18/1303	72/8653	0.0182586558255571	0.218711783325977	3627/10010/8737/64135/5300/841/5603/1432/9755/103/9474/6300/79671/7189/9140/6885/29110/26007	18
hsa04520	hsa04520	Adherens junction	22/1303	93/8653	0.0184876375032047	0.218711783325977	1956/25945/6591/7048/2260/6934/2241/8826/11235/10163/7046/889/60/8936/4633/6093/83605/5908/51701/6885/9855/9411	22
hsa04722	hsa04722	Neurotrophin signaling pathway	27/1303	120/8653	0.0187827791933721	0.218711783325977	10000/3845/11213/815/10818/25970/4909/5663/5605/57498/5603/5295/51135/1432/9261/673/5908/808/6300/5664/5607/4893/7189/5290/3654/208/818	27
hsa05208	hsa05208	Chemical carcinogenesis - reactive oxygen species	46/1303	227/8653	0.0194306517185332	0.218711783325977	1956/10000/3845/5728/1545/2949/5337/1339/50507/27/4780/4723/5605/5747/374291/5603/7384/4717/5295/1432/4257/340811/673/6391/3082/4716/6300/4726/4893/4722/498/6389/4706/4025/4696/4731/1327/9377/1537/5290/1351/4728/208/506/7416/369	46
hsa01522	hsa01522	Endocrine resistance	23/1303	99/8653	0.020014039386769	0.218711783325977	1956/10000/3479/4313/3845/4853/6667/5469/109/5605/5747/4193/5603/5295/1432/115/673/6300/4893/5290/208/369/2778	23
hsa05231	hsa05231	Choline metabolism in cancer	23/1303	99/8653	0.020014039386769	0.218711783325977	1956/8613/5156/10000/3845/5321/56034/6667/5337/10163/23446/80736/80310/8936/5605/5130/5159/5295/6582/57153/4893/5290/208	23
hsa00534	hsa00534	Glycosaminoglycan biosynthesis - heparan sulfate / heparin	8/1303	24/8653	0.0201535304349143	0.218711783325977	26035/64131/2132/9957/2134/2131/2135/266722	8
hsa04261	hsa04261	Adrenergic signaling in cardiomyocytes	33/1303	154/8653	0.0205401183489328	0.218711783325977	10000/2773/185/64764/4625/815/6332/6546/109/1388/28227/5603/4633/1385/6324/1432/115/4634/7169/808/488/6300/93589/147/5350/7171/4624/208/818/23439/5519/486/2778	33
hsa00513	hsa00513	Various types of N-glycan biosynthesis	12/1303	43/8653	0.0217167337329397	0.218711783325977	2530/4121/85365/3074/200185/79868/57134/84061/58505/4124/8704/6487	12
hsa04144	hsa04144	Endocytosis	50/1303	252/8653	0.0222273553742374	0.218711783325977	1956/5156/7048/273/10092/6643/1759/11031/829/5337/81873/1213/1601/4218/23111/7046/1785/868/161/57403/23362/10254/23527/23325/377/4193/9727/3800/51028/9525/50807/7456/83737/118813/2869/147179/22841/2350/51160/9266/274/7189/9765/27183/55616/26286/378/11311/119016/5119	50
hsa00100	hsa00100	Steroid biosynthesis	7/1303	20/8653	0.0222369171007014	0.218711783325977	6646/4047/51478/3988/6309/120227/3930	7
hsa03265	hsa03265	Virion - Ebolavirus, Lyssavirus and Morbillivirus	5/1303	12/8653	0.0242110311156633	0.23091222658958	4864/4685/4179/30835/6504	5
hsa01521	hsa01521	EGFR tyrosine kinase inhibitor resistance	19/1303	80/8653	0.026238168667751	0.242506587024263	1956/5156/10000/3479/3845/5728/56034/558/4763/80310/5605/5159/5295/673/3082/4893/5290/208/369	19
hsa05161	hsa05161	Hepatitis B	34/1303	163/8653	0.0274889663969467	0.242506587024263	10000/7048/3845/7098/1959/64764/7099/7046/7534/64135/1960/1388/5605/841/10971/5603/1385/5295/51135/1432/355/673/6778/6300/4893/7189/5290/4609/3654/208/6885/353376/29110/369	34
hsa04810	hsa04810	Regulation of actin cytoskeleton	46/1303	232/8653	0.0277382116261865	0.242506587024263	1956/1902/5156/10000/2260/3845/5063/2934/56034/10092/8826/727/79784/6387/10163/81873/2909/60/80310/735/729/8936/5605/5747/7074/2335/200576/4633/5159/4660/5295/81553/54961/4659/3071/8823/730/50649/673/6093/4893/5290/3684/8396/208/369	46
hsa04668	hsa04668	TNF signaling pathway	26/1303	119/8653	0.0294613273578468	0.250609868563192	330/10000/4323/2277/64764/1435/3627/7412/8737/5743/1388/841/5603/1385/5295/1432/355/83737/6300/8809/3726/5290/8986/197259/208/6885	26
hsa05222	hsa05222	Small cell lung cancer	21/1303	93/8653	0.0340302538259833	0.278998887321577	330/10000/3908/5728/3915/3912/51426/5743/5747/2335/3914/5295/1282/1284/1164/7189/578/5290/4609/208/3918	21
hsa03450	hsa03450	Non-homologous end-joining	5/1303	13/8653	0.0345716012550649	0.278998887321577	4361/10111/3981/7518/64421	5
hsa04625	hsa04625	C-type lectin receptor signaling pathway	23/1303	105/8653	0.0378628992240735	0.290586960818297	10000/3845/1959/8915/834/4046/868/5743/1960/4193/841/5603/5295/30835/1432/9261/808/6300/4893/338339/5290/208/1263	23
hsa04142	hsa04142	Lysosome	28/1303	133/8653	0.0381808071576053	0.290586960818297	1519/26503/1513/2581/4864/2717/23312/3074/2720/23335/8546/8763/1213/1075/9741/3988/1657/8120/256471/1511/138050/285362/1203/4126/2799/53/10717/135112	28
hsa04330	hsa04330	Notch signaling pathway	15/1303	62/8653	0.0387773235339466	0.290586960818297	3516/4853/84441/83464/8650/1488/5663/1840/9253/1855/9541/83737/5664/1487/1857	15
hsa04512	hsa04512	ECM-receptor interaction	20/1303	89/8653	0.0397136360778636	0.29068242808522	3908/1293/7058/3915/3912/961/22987/1292/7057/158326/960/2335/3914/7148/1291/1282/1278/1284/7059/3918	20
hsa00562	hsa00562	Inositol phosphate metabolism	17/1303	73/8653	0.0406956957798776	0.290851379837459	9562/5728/8867/55613/55300/253430/3636/5286/22908/5289/200576/4952/3633/3631/3628/5290/8396	17
hsa00250	hsa00250	Alanine, aspartate and glutamate metabolism	10/1303	37/8653	0.0425090478223978	0.290851379837459	2346/9945/5471/2744/2572/84706/159/7915/2806/57494	10
hsa05216	hsa05216	Thyroid cancer	10/1303	37/8653	0.0425090478223978	0.290851379837459	3845/6934/51426/5605/673/4893/578/4609/8030/5979	10
hsa04933	hsa04933	AGE-RAGE signaling pathway in diabetic complications	22/1303	101/8653	0.043985379286845	0.294549348415827	10000/7048/4313/3845/2152/185/2277/5054/50507/7046/7412/2335/5603/5295/1432/1282/1278/6300/1284/4893/5290/208	22
hsa04614	hsa04614	Renin-angiotensin system	7/1303	23/8653	0.0469298638553444	0.303744271570856	185/10159/5547/4311/1511/1359/57486	7
hsa00533	hsa00533	Glycosaminoglycan biosynthesis - keratan sulfate	5/1303	14/8653	0.0472886148549276	0.303744271570856	2530/8702/10678/8704/6487	5
