# Supplementary material for: Discovery of serum APOD as an early sarcopenia biomarker in older adults with low muscle mass: a cross-sectional proteomic and transcriptomic investigation
Source: PeerJ. 2026 Apr 14;14:e21058. doi: 10.7717/peerj.21058 (PMC13089219; doi:10.7717/peerj.21058)
Supplement: Supplemental Information 7 [file peerj-14-21058-s007.csv]

	ID	Description	setSize	enrichmentScore	NES	pvalue	p.adjust	qvalue	rank	leading_edge	core_enrichment
hsa00650	hsa00650	Butanoate metabolism	27	-0.888196423	-1.391204905	0.109375	0.723471050613497	0.723471050613497	1424	tags=33%, list=6%, signal=31%	3158/3155/5019/3033/35/7915/1892/3030/38
hsa00785	hsa00785	Lipoic acid metabolism	19	-0.88563881	-1.347164603	0.12	0.723471050613497	0.723471050613497	867	tags=37%, list=4%, signal=36%	55526/1743/1737/5162/1738/5160/4967
hsa05224	hsa05224	Breast cancer	147	0.527614553017694	1.05752575996049	0.28	0.821213425129088	0.821213425129088	2105	tags=21%, list=9%, signal=19%	5295/1956/5728/1950/4853/2353/6667/8322/3479/3725/8202/2260/8648/1026/10000/1499/3280/5290/51426/673/3845/3480/5291/7474/324/182/6198/5925/4893/6934/2099
hsa04151	hsa04151	PI3K-Akt signaling pathway	358	0.552598242544101	1.08296804547093	0.28125	0.821213425129088	0.821213425129088	1794	tags=20%, list=7%, signal=19%	1293/7148/3908/2335/5295/3915/1292/1956/1278/5563/2309/1285/1282/5156/3912/1291/5728/4193/1950/3164/3479/1284/3320/7534/3688/2260/6194/5159/284/2668/5519/3910/1286/5586/1026/7422/10000/5290/7184/5562/5747/1027/9586/10971/64764/3717/7057/3680/6446/3570/56034/3845/1385/3480/1277/1902/1287/5525/5515/5291/7058/894/2277/5529/7529/5979/1386/3643/7099/6198/8516
hsa04920	hsa04920	Adipocytokine signaling pathway	69	-0.582822924	-0.95700544	0.5	0.833955424274973	0.833955424274973	1314	tags=28%, list=5%, signal=26%	5571/6258/5601/3551/53632/26060/79602/5588/2475/51094/6517/5565/5465/208/6794/6256/5781/2180/948
hsa04613	hsa04613	Neutrophil extracellular trap formation	108	-0.554418571	-0.935546495	0.5078125	0.833955424274973	0.833955424274973	1112	tags=13%, list=5%, signal=12%	10105/79885/5604/2475/7419/10014/1183/208/5605/5894/6300/7450/7416/291
hsa00100	hsa00100	Steroid biosynthesis	20	-0.653157021	-0.990579619	0.52	0.833955424274973	0.833955424274973	1025	tags=25%, list=4%, signal=24%	7108/1717/4047/2222/1718
hsa05161	hsa05161	Hepatitis B	162	0.433162521719914	0.864753793205903	0.625	0.856982487651549	0.856982487651549	2065	tags=22%, list=9%, signal=20%	5295/3339/2353/7048/3725/7534/1654/4088/4792/5608/1387/1026/10000/7046/4089/2033/5290/1432/673/9586/10971/64764/3717/6885/4775/3845/1385/5291/5599/7529/1386/7099/6772/5925/4893/29110
hsa05032	hsa05032	Morphine addiction	91	-0.415242747	-0.693923581	0.8608	0.945245569620253	0.945245569620253	1101	tags=9%, list=5%, signal=8%	108/2783/5578/5141/5566/156/115/2778
hsa05410	hsa05410	Hypertrophic cardiomyopathy	99	-0.990580345	-1.666628991	0.0166624697424699	0.723471050613497	0.723471050613497	34	tags=11%, list=0%, signal=11%	779/487/4634/7170/7134/4633/488/7169/1674/4625/7273
hsa04260	hsa04260	Cardiac muscle contraction	87	-0.971673323	-1.627863617	0.0170062775252155	0.723471050613497	0.723471050613497	411	tags=32%, list=2%, signal=32%	29796/781/4624/1351/782/7386/9377/1329/23439/1327/7385/1537/4519/3270/7384/10345/779/4514/1339/4512/487/4634/7170/7134/4633/488/7169/4625
hsa05414	hsa05414	Dilated cardiomyopathy	104	-0.989695939	-1.659458587	0.0245028513113102	0.723471050613497	0.723471050613497	88	tags=12%, list=0%, signal=13%	779/2778/5350/487/4634/7170/7134/4633/488/7169/1674/4625/7273
hsa04950	hsa04950	Maturity onset diabetes of the young	26	0.882800405204933	1.48768943446576	0.0245739492028177	0.723471050613497	0.723471050613497	916	tags=4%, list=4%, signal=4%	3280
hsa00030	hsa00030	Pentose phosphate pathway	31	-0.948039361	-1.503013266	0.032279586738869	0.723471050613497	0.723471050613497	551	tags=16%, list=2%, signal=16%	8789/2821/5213/5236/226
hsa01200	hsa01200	Carbon metabolism	115	-0.92543935	-1.566922463	0.0398773006134969	0.723471050613497	0.723471050613497	955	tags=36%, list=4%, signal=34%	9563/51/3420/5230/4200/5096/1743/4329/8801/1737/5162/3098/8789/2271/2821/2805/8803/1738/5160/55902/35/6390/1892/1431/6391/38/4190/4191/4967/6389/5213/50/2806/84706/7167/5224/5315/3418/2027/2597/226
hsa02010	hsa02010	ABC transporters	45	0.903215454178257	1.64648711587483	0.0428117524649973	0.723471050613497	0.723471050613497	324	tags=18%, list=1%, signal=18%	23461/10351/10349/23460/10057/10350/10060/19
hsa05416	hsa05416	Viral myocarditis	66	-0.938086351	-1.533058925	0.0428447580861466	0.723471050613497	0.723471050613497	179	tags=5%, list=1%, signal=5%	6640/1981/4625
hsa04820	hsa04820	Cytoskeleton in muscle cells	232	-0.954298147	-1.623975542	0.0453685553589693	0.723471050613497	0.723471050613497	96	tags=15%, list=0%, signal=15%	9499/165904/84665/127294/29895/11155/442721/5339/2027/171024/4606/2318/58529/4632/129446/4634/84033/8736/88/2273/4892/7170/7134/8557/4633/7135/7169/7138/1674/4604/1158/58/4703/4625/7273
hsa04972	hsa04972	Pancreatic secretion	102	-0.922662881	-1.549744265	0.0473933649289099	0.723471050613497	0.723471050613497	335	tags=5%, list=1%, signal=5%	115/23439/2778/487/488
hsa04919	hsa04919	Thyroid hormone signaling pathway	121	-0.936783736	-1.596627611	0.0474273356282638	0.723471050613497	0.723471050613497	479	tags=11%, list=2%, signal=11%	113026/208/8850/5605/4624/6256/5894/23439/5213/5350/487/488/4625
hsa00330	hsa00330	Arginine and proline metabolism	50	-0.951129325	-1.536432461	0.0479713659274655	0.723471050613497	0.723471050613497	180	tags=12%, list=1%, signal=12%	2805/4842/2593/2806/1160/1158
